# Supplementary material for: Quantitative analysis of diffuse electron scattering in the lithium-ion battery cathode material Li1.2Ni0.13Mn0.54Co0.13O2
Source: IUCrJ. 2022 Sep 1;9(Pt 5):695–704. doi: 10.1107/S2052252522007746 (PMC9438490; doi:10.1107/S2052252522007746)
Supplement: Supplementary file 1 [file m-09-00695-sup1.zip]

Archive with 103 entries (94 files):
- Refinement 210/CELL/
- Refinement 210/CELL/P1_exact.cell
- Refinement 210/cleanup.mac
- Refinement 210/DATA/
- Refinement 210/DATA/growth.0.20
- Refinement 210/diffev.setup.mac
- Refinement 210/DIFFEV/
- Refinement 210/DIFFEV/Current.n1
- Refinement 210/DIFFEV/Current.n2
- Refinement 210/DIFFEV/Current.Rvalue
- Refinement 210/DIFFEV/Current.sfp
- Refinement 210/DIFFEV/Parameter.n1
- Refinement 210/DIFFEV/Parameter.n2
- Refinement 210/DIFFEV/Parameter.name
- Refinement 210/DIFFEV/Parameter.Rvalue
- Refinement 210/DIFFEV/Parameter.sfp
- Refinement 210/DIFFEV/Summary.n1
- Refinement 210/DIFFEV/Summary.n2
- Refinement 210/DIFFEV/Summary.Rvalue
- Refinement 210/DIFFEV/Summary.sfp
- Refinement 210/diffev_best.mac
- Refinement 210/dis.diffev.mac
- Refinement 210/discus.main.mac
- Refinement 210/FINAL/
- Refinement 210/FINAL/final.0001
- Refinement 210/FINAL/final.0002
- Refinement 210/FINAL/final.0003
- Refinement 210/FINAL/final.0004
- Refinement 210/FINAL/final.0005
- Refinement 210/FINAL/final.0006
- Refinement 210/FINAL/final.0007
- Refinement 210/FINAL/final.0008
- Refinement 210/FINAL/final.0009
- Refinement 210/FINAL/final.0010
- Refinement 210/FINAL/final.0011
- Refinement 210/FINAL/final.0012
- Refinement 210/FINAL/final.0013
- Refinement 210/FINAL/final.0014
- Refinement 210/FINAL/final.0015
- Refinement 210/FINAL/final.0016
- Refinement 210/FINAL/final.0017
- Refinement 210/FINAL/final.0018
- Refinement 210/FINAL/final.0019
- Refinement 210/FINAL/final.0020
- Refinement 210/FINAL/final.0021
- Refinement 210/FINAL/final.0022
- Refinement 210/FINAL/final.0023
- Refinement 210/FINAL/final.0024
- Refinement 210/FINAL/final.0025
- Refinement 210/FINAL/final.0026
- Refinement 210/FINAL/final.0027
- Refinement 210/FINAL/final.0028
- Refinement 210/fourier.mac
- Refinement 210/GENERATION
- Refinement 210/global.mac
- Refinement 210/INDI/
- Refinement 210/INPUT/
- Refinement 210/INPUT/Figure/
- Refinement 210/INPUT/Figure/JH_MH_077_RP3_8.txt
- Refinement 210/INPUT/Figure/JH_MH_077_RP3_8.xy
- Refinement 210/INPUT/Figure/JH_MH_077_RP3_8_scaled.xy
- Refinement 210/INPUT/Figure/kuplot.mac
- Refinement 210/INPUT/growth.0.20
- Refinement 210/kksingle.mac
- Refinement 210/ksingle.mac
- Refinement 210/kup.average.mac
- Refinement 210/kup.diffev.mac
- Refinement 210/refine.mac
- Refinement 210/slurm.sh
- Refinement 210/stderr.file
- Refinement 210/stdout.file
- Refinement 210/STRU/
- Refinement 210/SUM/
- Refinement 210/SUM/calc.0001
- Refinement 210/SUM/calc.0002
- Refinement 210/SUM/calc.0003
- Refinement 210/SUM/calc.0004
- Refinement 210/SUM/calc.0005
- Refinement 210/SUM/calc.0006
- Refinement 210/SUM/calc.0007
- Refinement 210/SUM/calc.0008
- Refinement 210/SUM/calc.0009
- Refinement 210/SUM/calc.0010
- Refinement 210/SUM/calc.0011
- Refinement 210/SUM/calc.0012
- Refinement 210/SUM/calc.0013
- Refinement 210/SUM/calc.0014
- Refinement 210/SUM/calc.0015
- Refinement 210/SUM/calc.0016
- Refinement 210/SUM/calc.0017
- Refinement 210/SUM/calc.0018
- Refinement 210/SUM/calc.0019
- Refinement 210/SUM/calc.0020
- Refinement 210/SUM/calc.0021
- Refinement 210/SUM/calc.0022
- Refinement 210/SUM/calc.0023
- Refinement 210/SUM/calc.0024
- Refinement 210/SUM/calc.0025
- Refinement 210/SUM/calc.0026
- Refinement 210/SUM/calc.0027
- Refinement 210/SUM/calc.0028
- Refinement 210/test.mac
- Refinement 210/torque.sh
