# Supplementary material for: Quantitative analysis of diffuse electron scattering in the lithium-ion battery cathode material Li1.2Ni0.13Mn0.54Co0.13O2
Source: IUCrJ. 2022 Sep 1;9(Pt 5):695–704. doi: 10.1107/S2052252522007746 (PMC9438490; doi:10.1107/S2052252522007746)
Supplement: Supplementary file 1 [file m-09-00695-sup1.zip › Refinement 210/CELL/P1_exact.cell]

title 	Unit cell 						
spcgr 	P1										
cell 	4.945600, 8.561800, 5.031400, 90.0, 109.290800, 90.0	 
atoms 	x, 		y, 		z, 		Biso, Occ
Li 		0.0, 	0.0,	0.5, 	0.05, 1.0
Li 		0.5, 	0.5,	0.5, 	0.05, 1.0
Li 		0.0, 	0.6551,	0.5, 	0.05, 1.0
Li 		0.0, 	0.3449,	0.5, 	0.05, 1.0
Li 		0.5, 	0.1551,	0.5, 	0.05, 1.0
Li 		0.5, 	0.8449,	0.5, 	0.05, 1.0
He 		0.0, 	0.5,	0.0, 	0.05, 1.0
He 		0.5, 	0.0,	0.0, 	0.05, 1.0
Mn 		0.0, 	0.166,	0.0, 	0.05, 1.0
Mn 		0.0, 	0.834,	0.0, 	0.05, 1.0
Mn 		0.5, 	0.666,	0.0, 	0.05, 1.0
Mn 		0.5, 	0.334,	0.0, 	0.05, 1.0
O 		0.2226, 0.0,	0.2232, 0.05, 1.0
O 		0.7774, 0.0,	0.7768, 0.05, 1.0
O 		0.7226, 0.5,	0.2232, 0.05, 1.0
O 		0.2774, 0.5,	0.7768, 0.05, 1.0
O 		0.2539, 0.3223,	0.2256, 0.05, 1.0
O 		0.7461, 0.3223,	0.7744, 0.05, 1.0
O 		0.7461, 0.6777,	0.7744, 0.05, 1.0
O 		0.2539, 0.6777,	0.2256, 0.05, 1.0
O 		0.7539, 0.8223,	0.2256, 0.05, 1.0
O 		0.2461, 0.8223,	0.7744, 0.05, 1.0
O 		0.2461, 0.1777,	0.7744, 0.05, 1.0
O 		0.7539, 0.1777,	0.2256, 0.05, 1.0
