# Supplementary material for: Quantitative analysis of diffuse electron scattering in the lithium-ion battery cathode material Li1.2Ni0.13Mn0.54Co0.13O2
Source: IUCrJ. 2022 Sep 1;9(Pt 5):695–704. doi: 10.1107/S2052252522007746 (PMC9438490; doi:10.1107/S2052252522007746)
Supplement: Supplementary file 1 [file m-09-00695-sup1.zip › Refinement 210/cleanup.mac]

#
#  removes all output creates by the solution
#  Use with caution!
#
system rm -f "%c/DATA/%c.*", DATADIR, DATAFILE
system rm -f DIFFEV/*
system rm -f INDI/*
system rm -f SUM/*
system rm -f FINAL/*
system rm -f STRU/*
