# Supplementary material for: Quantitative analysis of diffuse electron scattering in the lithium-ion battery cathode material Li1.2Ni0.13Mn0.54Co0.13O2
Source: IUCrJ. 2022 Sep 1;9(Pt 5):695–704. doi: 10.1107/S2052252522007746 (PMC9438490; doi:10.1107/S2052252522007746)
Supplement: Supplementary file 1 [file m-09-00695-sup1.zip › Refinement 210/DATA/growth.0.20]

#
#
 -4.0000000        17498.943        0.0000000        0.0000000    
 -3.9600000        9750.4766        0.0000000        0.0000000    
 -3.9200001        7006.9888        0.0000000        0.0000000    
 -3.8800001        5931.8491        0.0000000        0.0000000    
 -3.8399999        5746.4546        0.0000000        0.0000000    
 -3.8000000        6117.2100        0.0000000        0.0000000    
 -3.7600000        6525.0239        0.0000000        0.0000000    
 -3.7200000        7118.1992        0.0000000        0.0000000    
 -3.6800001        6673.3262        0.0000000        0.0000000    
 -3.6400001        5338.6406        0.0000000        0.0000000    
 -3.5999999        3929.8379        0.0000000        0.0000000    
 -3.5599999        3151.2954        0.0000000        0.0000000    
 -3.5200000        3002.9968        0.0000000        0.0000000    
 -3.4800000        3484.9319        0.0000000        0.0000000    
 -3.4400001        5338.6406        0.0000000        0.0000000    
 -3.4000001        8230.4307        0.0000000        0.0000000    
 -3.3599999        11715.396        0.0000000        0.0000000    
 -3.3199999        13198.351        0.0000000        0.0000000    
 -3.2800000        10751.466        0.0000000        0.0000000    
 -3.2400000        6117.2100        0.0000000        0.0000000    
 -3.2000000        3299.5908        0.0000000        0.0000000    
 -3.1600001        2891.7769        0.0000000        0.0000000    
 -3.1199999        3262.5151        0.0000000        0.0000000    
 -3.0799999        4226.4424        0.0000000        0.0000000    
 -3.0400000        4856.6758        0.0000000        0.0000000    
 -3.0000000        4634.2563        0.0000000        0.0000000    
 -2.9600000        3596.1750        0.0000000        0.0000000    
 -2.9200001        3151.2954        0.0000000        0.0000000    
 -2.8800001        2780.5537        0.0000000        0.0000000    
 -2.8399999        2632.2583        0.0000000        0.0000000    
 -2.8000000        2632.2583        0.0000000        0.0000000    
 -2.7600000        3336.6631        0.0000000        0.0000000    
 -2.7200000        4819.6167        0.0000000        0.0000000    
 -2.6800001        6487.9321        0.0000000        0.0000000    
 -2.6400001        6599.1753        0.0000000        0.0000000    
 -2.5999999        5449.8838        0.0000000        0.0000000    
 -2.5599999        5116.2212        0.0000000        0.0000000    
 -2.5200000        5190.3394        0.0000000        0.0000000    
 -2.4800000        5931.8491        0.0000000        0.0000000    
 -2.4400001        7044.0479        0.0000000        0.0000000    
 -2.4000001        7933.8271        0.0000000        0.0000000    
 -2.3599999        8304.5820        0.0000000        0.0000000    
 -2.3199999        7933.8271        0.0000000        0.0000000    
 -2.2800000        7192.3501        0.0000000        0.0000000    
 -2.2400000        8230.4307        0.0000000        0.0000000    
 -2.2000000        8934.8486        0.0000000        0.0000000    
 -2.1600001        7600.1641        0.0000000        0.0000000    
 -2.1199999        7006.9888        0.0000000        0.0000000    
 -2.0799999        8897.7568        0.0000000        0.0000000    
 -2.0400000        13346.652        0.0000000        0.0000000    
 -2.0000000        15719.385        0.0000000        0.0000000    
 -1.9600000        15459.873        0.0000000        0.0000000    
 -1.9200000        13346.652        0.0000000        0.0000000    
 -1.8800000        12901.746        0.0000000        0.0000000    
 -1.8400000        12493.932        0.0000000        0.0000000    
 -1.8000000        12345.663        0.0000000        0.0000000    
 -1.7600000        13939.827        0.0000000        0.0000000    
 -1.7200000        19241.441        0.0000000        0.0000000    
 -1.6799999        23282.490        0.0000000        0.0000000    
 -1.6400000        21725.385        0.0000000        0.0000000    
 -1.6000000        18351.664        0.0000000        0.0000000    
 -1.5599999        15793.536        0.0000000        0.0000000    
 -1.5200000        16238.442        0.0000000        0.0000000    
 -1.4800000        19018.988        0.0000000        0.0000000    
 -1.4400001        22911.770        0.0000000        0.0000000    
 -1.4000000        28806.525        0.0000000        0.0000000    
 -1.3600000        37333.559        0.0000000        0.0000000    
 -1.3200001        42968.637        0.0000000        0.0000000    
 -1.2800000        39706.258        0.0000000        0.0000000    
 -1.2400000        34738.113        0.0000000        0.0000000    
 -1.2000000        32328.582        0.0000000        0.0000000    
 -1.1600000        34886.613        0.0000000        0.0000000    
 -1.1200000        40225.348        0.0000000        0.0000000    
 -1.0800000        57464.551        0.0000000        0.0000000    
 -1.0400000        83082.773        0.0000000        0.0000000    
 -1.0000000        78485.555        0.0000000        0.0000000    
-0.95999998        51236.129        0.0000000        0.0000000    
-0.92000002        36221.129        0.0000000        0.0000000    
-0.88000000        28584.105        0.0000000        0.0000000    
-0.83999997        28139.199        0.0000000        0.0000000    
-0.80000001        31438.803        0.0000000        0.0000000    
-0.75999999        42412.590        0.0000000        0.0000000    
-0.72000003        64805.402        0.0000000        0.0000000    
-0.68000001        83713.078        0.0000000        0.0000000    
-0.63999999        80858.250        0.0000000        0.0000000    
-0.60000002        62506.621        0.0000000        0.0000000    
-0.56000000        48789.180        0.0000000        0.0000000    
-0.51999998        46787.402        0.0000000        0.0000000    
-0.47999999        49493.730        0.0000000        0.0000000    
-0.44000000        50568.871        0.0000000        0.0000000    
-0.40000001        53349.449        0.0000000        0.0000000    
-0.36000001        58057.887        0.0000000        0.0000000    
-0.31999999        61579.980        0.0000000        0.0000000    
-0.28000000        60689.969        0.0000000        0.0000000    
-0.23999999        57168.211        0.0000000        0.0000000    
-0.20000000        51680.969        0.0000000        0.0000000    
-0.16000000        50124.031        0.0000000        0.0000000    
-0.12000000        57205.168        0.0000000        0.0000000    
-0.79999998E-01    83305.195        0.0000000        0.0000000    
-0.39999999E-01    113520.66        0.0000000        0.0000000    
  0.0000000        99840.180        0.0000000        0.0000000    
 0.39999999E-01    64879.320        0.0000000        0.0000000    
 0.79999998E-01    45452.551        0.0000000        0.0000000    
 0.12000000        37111.137        0.0000000        0.0000000    
 0.16000000        35331.449        0.0000000        0.0000000    
 0.20000000        37518.691        0.0000000        0.0000000    
 0.23999999        44562.871        0.0000000        0.0000000    
 0.28000000        58613.941        0.0000000        0.0000000    
 0.31999999        70329.266        0.0000000        0.0000000    
 0.36000001        64323.270        0.0000000        0.0000000    
 0.40000001        45823.469        0.0000000        0.0000000    
 0.44000000        33292.379        0.0000000        0.0000000    
 0.47999999        27397.723        0.0000000        0.0000000    
 0.51999998        23542.035        0.0000000        0.0000000    
 0.56000000        21058.059        0.0000000        0.0000000    
 0.60000002        20464.885        0.0000000        0.0000000    
 0.63999999        20761.455        0.0000000        0.0000000    
 0.68000001        21206.361        0.0000000        0.0000000    
 0.72000003        18203.361        0.0000000        0.0000000    
 0.75999999        14236.432        0.0000000        0.0000000    
 0.80000001        10603.164        0.0000000        0.0000000    
 0.83999997        8934.8486        0.0000000        0.0000000    
 0.88000000        8341.6406        0.0000000        0.0000000    
 0.92000002        8712.3955        0.0000000        0.0000000    
 0.95999998        10084.140        0.0000000        0.0000000    
  1.0000000        8267.4902        0.0000000        0.0000000    
  1.0400000        5264.4897        0.0000000        0.0000000    
  1.0800000        4634.2563        0.0000000        0.0000000    
  1.1200000        5375.7329        0.0000000        0.0000000    
  1.1600000        7229.4424        0.0000000        0.0000000    
  1.2000000        9787.5361        0.0000000        0.0000000    
  1.2400000        14607.152        0.0000000        0.0000000    
  1.2800000        20761.455        0.0000000        0.0000000    
  1.3200001        24320.570        0.0000000        0.0000000    
  1.3600000        20798.547        0.0000000        0.0000000    
  1.4000000        12642.233        0.0000000        0.0000000    
  1.4400001        6673.3262        0.0000000        0.0000000    
  1.4800000        3670.3259        0.0000000        0.0000000    
  1.5200000        2928.8489        0.0000000        0.0000000    
  1.5599999        2335.6641        0.0000000        0.0000000    
  1.6000000        2224.4443        0.0000000        0.0000000    
  1.6400000        2187.3687        0.0000000        0.0000000    
  1.6799999        2780.5537        0.0000000        0.0000000    
  1.7200000        2409.8118        0.0000000        0.0000000    
  1.7600000        2298.5918        0.0000000        0.0000000    
  1.8000000        1853.7024        0.0000000        0.0000000    
  1.8400000        1964.9257        0.0000000        0.0000000    
  1.8800000        2261.5164        0.0000000        0.0000000    
  1.9200000        3077.1477        0.0000000        0.0000000    
  1.9600000        5004.9780        0.0000000        0.0000000    
  2.0000000        5894.7568        0.0000000        0.0000000    
  2.0400000        5524.0352        0.0000000        0.0000000    
  2.0799999        4560.1050        0.0000000        0.0000000    
  2.1199999        4041.0481        0.0000000        0.0000000    
  2.1600001        4189.3501        0.0000000        0.0000000    
  2.2000000        4485.9541        0.0000000        0.0000000    
  2.2400000        5153.2803        0.0000000        0.0000000    
  2.2800000        6895.7461        0.0000000        0.0000000    
  2.3199999        9268.5127        0.0000000        0.0000000    
  2.3599999        9639.2334        0.0000000        0.0000000    
  2.4000001        8230.4307        0.0000000        0.0000000    
  2.4400001        6784.5356        0.0000000        0.0000000    
  2.4800000        6005.9668        0.0000000        0.0000000    
  2.5200000        6265.5117        0.0000000        0.0000000    
  2.5599999        6969.8970        0.0000000        0.0000000    
  2.5999999        7933.8271        0.0000000        0.0000000    
  2.6400001        10306.561        0.0000000        0.0000000    
  2.6800001        12493.932        0.0000000        0.0000000    
  2.7200000        12827.628        0.0000000        0.0000000    
  2.7600000        13532.013        0.0000000        0.0000000    
  2.8000000        14644.245        0.0000000        0.0000000    
  2.8399999        17832.607        0.0000000        0.0000000    
  2.8800001        22207.350        0.0000000        0.0000000    
  2.9200001        29177.279        0.0000000        0.0000000    
  2.9600000        39038.668        0.0000000        0.0000000    
  3.0000000        41226.242        0.0000000        0.0000000    
  3.0400000        32736.396        0.0000000        0.0000000    
  3.0799999        24987.896        0.0000000        0.0000000    
  3.1199999        21132.209        0.0000000        0.0000000    
  3.1600001        19315.561        0.0000000        0.0000000    
  3.2000000        19538.012        0.0000000        0.0000000    
  3.2400000        21873.688        0.0000000        0.0000000    
  3.2800000        27768.477        0.0000000        0.0000000    
  3.3199999        34589.941        0.0000000        0.0000000    
  3.3599999        34775.402        0.0000000        0.0000000    
  3.4000001        28769.467        0.0000000        0.0000000    
  3.4400001        23616.152        0.0000000        0.0000000    
  3.4800000        20761.455        0.0000000        0.0000000    
  3.5200000        20835.607        0.0000000        0.0000000    
  3.5599999        21020.969        0.0000000        0.0000000    
  3.5999999        23430.791        0.0000000        0.0000000    
  3.6400001        25803.525        0.0000000        0.0000000    
  3.6800001        26989.906        0.0000000        0.0000000    
  3.7200000        25988.920        0.0000000        0.0000000    
  3.7600000        23208.340        0.0000000        0.0000000    
  3.8000000        22133.199        0.0000000        0.0000000    
  3.8399999        22689.314        0.0000000        0.0000000    
  3.8800001        26174.279        0.0000000        0.0000000    
  3.9200001        39075.961        0.0000000        0.0000000    
  3.9600000        58317.270        0.0000000        0.0000000    
  4.0000000        68661.117        0.0000000        0.0000000    
  4.0400000        55981.531        0.0000000        0.0000000    
  4.0799999        40781.402        0.0000000        0.0000000    
  4.1199999        33255.418        0.0000000        0.0000000    
  4.1599998        30029.969        0.0000000        0.0000000    
  4.1999998        29251.430        0.0000000        0.0000000    
  4.2399998        29288.490        0.0000000        0.0000000    
  4.2800002        31105.141        0.0000000        0.0000000    
  4.3200002        33144.211        0.0000000        0.0000000    
  4.3600001        30956.838        0.0000000        0.0000000    
  4.4000001        23764.455        0.0000000        0.0000000    
  4.4400001        17610.152        0.0000000        0.0000000    
  4.4800000        13680.314        0.0000000        0.0000000    
  4.5200000        12382.723        0.0000000        0.0000000    
  4.5599999        11974.908        0.0000000        0.0000000    
  4.5999999        13235.442        0.0000000        0.0000000    
  4.6399999        15719.385        0.0000000        0.0000000    
  4.6799998        18648.234        0.0000000        0.0000000    
  4.7199998        17869.697        0.0000000        0.0000000    
  4.7600002        13680.314        0.0000000        0.0000000    
  4.8000002        11381.733        0.0000000        0.0000000    
  4.8400002        10343.652        0.0000000        0.0000000    
  4.8800001        9972.8975        0.0000000        0.0000000    
  4.9200001        10417.804        0.0000000        0.0000000    
  4.9600000        11826.605        0.0000000        0.0000000    
  5.0000000        11270.490        0.0000000        0.0000000    
  5.0400000        8601.1523        0.0000000        0.0000000    
  5.0799999        6302.5708        0.0000000        0.0000000    
  5.1199999        4708.4072        0.0000000        0.0000000    
  5.1599998        3781.5361        0.0000000        0.0000000    
  5.1999998        3707.3850        0.0000000        0.0000000    
  5.2399998        4115.1992        0.0000000        0.0000000    
  5.2800002        4819.6167        0.0000000        0.0000000    
  5.3200002        5857.6978        0.0000000        0.0000000    
  5.3600001        5931.8491        0.0000000        0.0000000    
  5.4000001        5042.0698        0.0000000        0.0000000    
  5.4400001        3818.6282        0.0000000        0.0000000    
  5.4800000        3522.0239        0.0000000        0.0000000    
  5.5200000        3966.8970        0.0000000        0.0000000    
  5.5599999        4115.1992        0.0000000        0.0000000    
  5.5999999        4115.1992        0.0000000        0.0000000    
  5.6399999        4226.4424        0.0000000        0.0000000    
  5.6799998        4671.3149        0.0000000        0.0000000    
  5.7199998        4745.4658        0.0000000        0.0000000    
  5.7600002        4560.1050        0.0000000        0.0000000    
  5.8000002        5042.0698        0.0000000        0.0000000    
  5.8400002        5449.8838        0.0000000        0.0000000    
  5.8800001        5746.4546        0.0000000        0.0000000    
  5.9200001        6413.8140        0.0000000        0.0000000    
  5.9600000        7674.3149        0.0000000        0.0000000    
  6.0000000        8564.0938        0.0000000        0.0000000    
