# Supplementary material for: Quantitative analysis of diffuse electron scattering in the lithium-ion battery cathode material Li1.2Ni0.13Mn0.54Co0.13O2
Source: IUCrJ. 2022 Sep 1;9(Pt 5):695–704. doi: 10.1107/S2052252522007746 (PMC9438490; doi:10.1107/S2052252522007746)
Supplement: Supplementary file 1 [file m-09-00695-sup1.zip › Refinement 210/diffev.setup.mac]

pop_gen[1]  =   0                               #The number of the current generation.   
# 
pop_n[1]    =  28                               #The number of members in the population. 
pop_c[1]    =  28                               #The number of children.
#
#       Name,    min,     max, start_min, start_max
newpara   n1,  0.00,   0.50,      0.00,      0.50
newpara   n2,  0.00,   0.50,      0.00,      0.50
newpara  sfp,  0.00,   1.00,      0.00,      1.00
#
diff_cr[1]  = 0.9
diff_f[1]   = 0.81
diff_lo[1]  = 0.0
diff_k[1]   = 1.0
#
refine n1, n2, sfp
#
donor random
selection best, all
#
trialfile  silent
restrial   silent
lastfile   DIFFEV/Current
logfile    DIFFEV/Parameter
summary    DIFFEV/Summary
#
backup SUM/calc, FINAL/final
