# Supplementary material for: Quantitative analysis of diffuse electron scattering in the lithium-ion battery cathode material Li1.2Ni0.13Mn0.54Co0.13O2
Source: IUCrJ. 2022 Sep 1;9(Pt 5):695–704. doi: 10.1107/S2052252522007746 (PMC9438490; doi:10.1107/S2052252522007746)
Supplement: Supplementary file 1 [file m-09-00695-sup1.zip › Refinement 210/DIFFEV/Current.n1]

#C Current file by DIFFEV
#S      51 = Generation Number 
#L Member Rvalue n1
    1    0.2649365664E+00    0.3883631229E+00
    2    0.2709273696E+00    0.4224588275E+00
    3    0.2721520364E+00    0.3933452964E+00
    4    0.2725979388E+00    0.3862973750E+00
    5    0.2740374804E+00    0.4536607563E+00
    6    0.2742666602E+00    0.3752138317E+00
    7    0.2744910121E+00    0.3835026622E+00
    8    0.2761279643E+00    0.3988738358E+00
    9    0.2764635682E+00    0.4037826955E+00
   10    0.2768079042E+00    0.4356761873E+00
   11    0.2768682837E+00    0.4013309479E+00
   12    0.2780212760E+00    0.3905096054E+00
   13    0.2783268094E+00    0.4235364199E+00
   14    0.2788900435E+00    0.4124044478E+00
   15    0.2790125608E+00    0.3679003716E+00
   16    0.2796265185E+00    0.3904607892E+00
   17    0.2796662152E+00    0.3524635732E+00
   18    0.2797405720E+00    0.4265240729E+00
   19    0.2797753811E+00    0.3652151823E+00
   20    0.2804109454E+00    0.3928766549E+00
   21    0.2804531753E+00    0.3867765963E+00
   22    0.2805895507E+00    0.4115802050E+00
   23    0.2808905840E+00    0.4126199484E+00
   24    0.2811779678E+00    0.4202786684E+00
   25    0.2814774215E+00    0.4076113105E+00
   26    0.2814905941E+00    0.3979896903E+00
   27    0.2822892666E+00    0.4105517268E+00
   28    0.2823922932E+00    0.4444637895E+00
