# Supplementary material for: Quantitative analysis of diffuse electron scattering in the lithium-ion battery cathode material Li1.2Ni0.13Mn0.54Co0.13O2
Source: IUCrJ. 2022 Sep 1;9(Pt 5):695–704. doi: 10.1107/S2052252522007746 (PMC9438490; doi:10.1107/S2052252522007746)
Supplement: Supplementary file 1 [file m-09-00695-sup1.zip › Refinement 210/DIFFEV/Current.sfp]

#C Current file by DIFFEV
#S      51 = Generation Number 
#L Member Rvalue sfp
    1    0.2649365664E+00    0.3056034148E+00
    2    0.2709273696E+00    0.2997860909E+00
    3    0.2721520364E+00    0.2959457636E+00
    4    0.2725979388E+00    0.2751064301E+00
    5    0.2740374804E+00    0.3256608546E+00
    6    0.2742666602E+00    0.2895823121E+00
    7    0.2744910121E+00    0.2911455929E+00
    8    0.2761279643E+00    0.2920202315E+00
    9    0.2764635682E+00    0.2968074977E+00
   10    0.2768079042E+00    0.2967760563E+00
   11    0.2768682837E+00    0.2878162563E+00
   12    0.2780212760E+00    0.3109376729E+00
   13    0.2783268094E+00    0.2847083807E+00
   14    0.2788900435E+00    0.3082272410E+00
   15    0.2790125608E+00    0.2819682062E+00
   16    0.2796265185E+00    0.2663471103E+00
   17    0.2796662152E+00    0.3185352087E+00
   18    0.2797405720E+00    0.3235741854E+00
   19    0.2797753811E+00    0.2647587061E+00
   20    0.2804109454E+00    0.2871182561E+00
   21    0.2804531753E+00    0.2774062157E+00
   22    0.2805895507E+00    0.2684532404E+00
   23    0.2808905840E+00    0.3007330596E+00
   24    0.2811779678E+00    0.2799823582E+00
   25    0.2814774215E+00    0.2521862388E+00
   26    0.2814905941E+00    0.2705981731E+00
   27    0.2822892666E+00    0.2590951920E+00
   28    0.2823922932E+00    0.2735604644E+00
