# Supplementary material for: Quantitative analysis of diffuse electron scattering in the lithium-ion battery cathode material Li1.2Ni0.13Mn0.54Co0.13O2
Source: IUCrJ. 2022 Sep 1;9(Pt 5):695–704. doi: 10.1107/S2052252522007746 (PMC9438490; doi:10.1107/S2052252522007746)
Supplement: Supplementary file 1 [file m-09-00695-sup1.zip › Refinement 210/DIFFEV/Parameter.n1]

#C Logfile by DIFFEV
#S       0 = Generation Number 
#L Member Rvalue n1
    1    0.3658623099E+00    0.3103639185E+00
    2    0.4419121742E+00    0.4291431606E+00
    3    0.4881957471E+00    0.2361761481E+00
    4    0.4887735248E+00    0.3695972562E+00
    5    0.5100727677E+00    0.3481140435E+00
    6    0.5137516260E+00    0.2756249607E+00
    7    0.5140334368E+00    0.1992767155E+00
    8    0.5145490766E+00    0.3162898123E+00
    9    0.5558773875E+00    0.3069565594E+00
   10    0.5683504343E+00    0.8408402652E-01
   11    0.5785806179E+00    0.1316596661E-01
   12    0.6087554693E+00    0.2003844976E+00
   13    0.6114063859E+00    0.1837585419E+00
   14    0.6367978454E+00    0.2050082982E+00
   15    0.6400198340E+00    0.3926060200E+00
   16    0.6464504004E+00    0.1580448002E+00
   17    0.6739904284E+00    0.1574597657E+00
   18    0.7020651102E+00    0.4661186039E+00
   19    0.7055542469E+00    0.5372451153E-02
   20    0.7121073008E+00    0.3386302590E+00
   21    0.7313858271E+00    0.4561373591E+00
   22    0.7897041440E+00    0.3630673587E+00
   23    0.8189219832E+00    0.9718875587E-01
   24    0.8311784267E+00    0.2626998536E-01
   25    0.8689547777E+00    0.7794375718E-01
   26    0.8703963161E+00    0.1010485515E+00
   27    0.9573714137E+00    0.1599552333E+00
   28    0.9680715799E+00    0.3607193828E+00
#S       1 = Generation Number 
#L Member Rvalue n1
    1    0.3267359138E+00    0.3663373590E+00
    2    0.3391537070E+00    0.3925697803E+00
    3    0.3505407572E+00    0.3488775194E+00
    4    0.3658623099E+00    0.3103639185E+00
    5    0.4342385232E+00    0.3020032346E+00
    6    0.4419121742E+00    0.4291431606E+00
    7    0.4738378227E+00    0.4562929571E+00
    8    0.4881957471E+00    0.2361761481E+00
    9    0.4887735248E+00    0.3695972562E+00
   10    0.5100727677E+00    0.3481140435E+00
   11    0.5137516260E+00    0.2756249607E+00
   12    0.5140334368E+00    0.1992767155E+00
   13    0.5144609809E+00    0.1534849107E+00
   14    0.5145490766E+00    0.3162898123E+00
   15    0.5314354897E+00    0.2102239579E+00
   16    0.5373556614E+00    0.2203159183E+00
   17    0.5447993875E+00    0.1375157088E+00
   18    0.5558773875E+00    0.3069565594E+00
   19    0.5603075624E+00    0.3039202690E+00
   20    0.5629089475E+00    0.3676874936E+00
   21    0.5683504343E+00    0.8408402652E-01
   22    0.5735339522E+00    0.2353152186E+00
   23    0.5759775043E+00    0.3644335866E+00
   24    0.5785806179E+00    0.1316596661E-01
   25    0.5813719630E+00    0.2121759504E+00
   26    0.5988230705E+00    0.4531716108E+00
   27    0.6012207866E+00    0.6269939989E-01
   28    0.6087554693E+00    0.2003844976E+00
#S       2 = Generation Number 
#L Member Rvalue n1
    1    0.3049049973E+00    0.4634805620E+00
    2    0.3267359138E+00    0.3663373590E+00
    3    0.3391537070E+00    0.3925697803E+00
    4    0.3505407572E+00    0.3488775194E+00
    5    0.3658623099E+00    0.3103639185E+00
    6    0.3978941739E+00    0.4603708088E+00
    7    0.4055983126E+00    0.3793100715E+00
    8    0.4136794508E+00    0.4728571773E+00
    9    0.4342385232E+00    0.3020032346E+00
   10    0.4419121742E+00    0.4291431606E+00
   11    0.4499891996E+00    0.4517635703E+00
   12    0.4513642788E+00    0.4346344173E+00
   13    0.4582045376E+00    0.2567313015E+00
   14    0.4685836732E+00    0.3780834377E+00
   15    0.4717515707E+00    0.2503186166E+00
   16    0.4738378227E+00    0.4562929571E+00
   17    0.4842998087E+00    0.3872627616E+00
   18    0.4881957471E+00    0.2361761481E+00
   19    0.4887735248E+00    0.3695972562E+00
   20    0.5060770512E+00    0.3128147721E+00
   21    0.5100727677E+00    0.3481140435E+00
   22    0.5137516260E+00    0.2756249607E+00
   23    0.5140334368E+00    0.1992767155E+00
   24    0.5144609809E+00    0.1534849107E+00
   25    0.5145490766E+00    0.3162898123E+00
   26    0.5307654142E+00    0.2879327536E+00
   27    0.5314354897E+00    0.2102239579E+00
   28    0.5363044739E+00    0.3405541182E+00
#S       3 = Generation Number 
#L Member Rvalue n1
    1    0.3049049973E+00    0.4634805620E+00
    2    0.3267359138E+00    0.3663373590E+00
    3    0.3277467191E+00    0.4847288132E+00
    4    0.3364619613E+00    0.3554094732E+00
    5    0.3391537070E+00    0.3925697803E+00
    6    0.3505407572E+00    0.3488775194E+00
    7    0.3658623099E+00    0.3103639185E+00
    8    0.3759775460E+00    0.4208846092E+00
    9    0.3835625648E+00    0.3719378710E+00
   10    0.3857984543E+00    0.2845862806E+00
   11    0.3978941739E+00    0.4603708088E+00
   12    0.4055983126E+00    0.3793100715E+00
   13    0.4136794508E+00    0.4728571773E+00
   14    0.4205986559E+00    0.4828265011E+00
   15    0.4230113328E+00    0.2769848108E+00
   16    0.4310090542E+00    0.4576629698E+00
   17    0.4342385232E+00    0.3020032346E+00
   18    0.4419121742E+00    0.4291431606E+00
   19    0.4499891996E+00    0.4517635703E+00
   20    0.4513642788E+00    0.4346344173E+00
   21    0.4527639449E+00    0.2175274342E+00
   22    0.4582045376E+00    0.2567313015E+00
   23    0.4588983059E+00    0.2666845024E+00
   24    0.4606639147E+00    0.3920828998E+00
   25    0.4685836732E+00    0.3780834377E+00
   26    0.4717515707E+00    0.2503186166E+00
   27    0.4721539021E+00    0.4605916440E+00
   28    0.4738378227E+00    0.4562929571E+00
#S       4 = Generation Number 
#L Member Rvalue n1
    1    0.2952477634E+00    0.3556496799E+00
    2    0.3049049973E+00    0.4634805620E+00
    3    0.3267359138E+00    0.3663373590E+00
    4    0.3277467191E+00    0.4847288132E+00
    5    0.3348740041E+00    0.2956379354E+00
    6    0.3364619613E+00    0.3554094732E+00
    7    0.3391537070E+00    0.3925697803E+00
    8    0.3399104476E+00    0.4749663472E+00
    9    0.3505407572E+00    0.3488775194E+00
   10    0.3520623147E+00    0.3862930834E+00
   11    0.3550177217E+00    0.3836445212E+00
   12    0.3658623099E+00    0.3103639185E+00
   13    0.3759775460E+00    0.4208846092E+00
   14    0.3835625648E+00    0.3719378710E+00
   15    0.3857984543E+00    0.2845862806E+00
   16    0.3948632777E+00    0.4589825571E+00
   17    0.3978941739E+00    0.4603708088E+00
   18    0.4028418660E+00    0.2794401944E+00
   19    0.4055983126E+00    0.3793100715E+00
   20    0.4081341922E+00    0.3950886726E+00
   21    0.4083814025E+00    0.3009916246E+00
   22    0.4091553092E+00    0.4910813868E+00
   23    0.4136794508E+00    0.4728571773E+00
   24    0.4205986559E+00    0.4828265011E+00
   25    0.4230113328E+00    0.2769848108E+00
   26    0.4233143330E+00    0.2551904321E+00
   27    0.4310090542E+00    0.4576629698E+00
   28    0.4342385232E+00    0.3020032346E+00
#S       5 = Generation Number 
#L Member Rvalue n1
    1    0.2872359157E+00    0.4179043174E+00
    2    0.2952477634E+00    0.3556496799E+00
    3    0.3049049973E+00    0.4634805620E+00
    4    0.3179233670E+00    0.4452914596E+00
    5    0.3243402541E+00    0.3357552290E+00
    6    0.3245888054E+00    0.3930998147E+00
    7    0.3248377740E+00    0.4059476852E+00
    8    0.3260853589E+00    0.4786248803E+00
    9    0.3267359138E+00    0.3663373590E+00
   10    0.3277467191E+00    0.4847288132E+00
   11    0.3348740041E+00    0.2956379354E+00
   12    0.3364619613E+00    0.3554094732E+00
   13    0.3391537070E+00    0.3925697803E+00
   14    0.3399104476E+00    0.4749663472E+00
   15    0.3490326107E+00    0.4200168848E+00
   16    0.3505407572E+00    0.3488775194E+00
   17    0.3520623147E+00    0.3862930834E+00
   18    0.3550177217E+00    0.3836445212E+00
   19    0.3658623099E+00    0.3103639185E+00
   20    0.3742628098E+00    0.3453160822E+00
   21    0.3759775460E+00    0.4208846092E+00
   22    0.3835625648E+00    0.3719378710E+00
   23    0.3857951164E+00    0.4132930636E+00
   24    0.3857984543E+00    0.2845862806E+00
   25    0.3922944069E+00    0.4559452236E+00
   26    0.3948632777E+00    0.4589825571E+00
   27    0.3957383037E+00    0.4420440495E+00
   28    0.3978941739E+00    0.4603708088E+00
#S       6 = Generation Number 
#L Member Rvalue n1
    1    0.2872359157E+00    0.4179043174E+00
    2    0.2952477634E+00    0.3556496799E+00
    3    0.2969043255E+00    0.4604781568E+00
    4    0.3049049973E+00    0.4634805620E+00
    5    0.3109595478E+00    0.3380866349E+00
    6    0.3165331185E+00    0.3423007131E+00
    7    0.3179233670E+00    0.4452914596E+00
    8    0.3238050640E+00    0.3062638640E+00
    9    0.3243402541E+00    0.3357552290E+00
   10    0.3245888054E+00    0.3930998147E+00
   11    0.3248377740E+00    0.4059476852E+00
   12    0.3260853589E+00    0.4786248803E+00
   13    0.3260974884E+00    0.3872980177E+00
   14    0.3267359138E+00    0.3663373590E+00
   15    0.3277467191E+00    0.4847288132E+00
   16    0.3328593075E+00    0.4562037587E+00
   17    0.3348740041E+00    0.2956379354E+00
   18    0.3364619613E+00    0.3554094732E+00
   19    0.3391537070E+00    0.3925697803E+00
   20    0.3399104476E+00    0.4749663472E+00
   21    0.3457047343E+00    0.4041350782E+00
   22    0.3470380902E+00    0.4314684570E+00
   23    0.3490326107E+00    0.4200168848E+00
   24    0.3496229351E+00    0.4963486791E+00
   25    0.3505407572E+00    0.3488775194E+00
   26    0.3520623147E+00    0.3862930834E+00
   27    0.3549785912E+00    0.4917652905E+00
   28    0.3550177217E+00    0.3836445212E+00
#S       7 = Generation Number 
#L Member Rvalue n1
    1    0.2872359157E+00    0.4179043174E+00
    2    0.2952477634E+00    0.3556496799E+00
    3    0.2969043255E+00    0.4604781568E+00
    4    0.3008807302E+00    0.4171121716E+00
    5    0.3049049973E+00    0.4634805620E+00
    6    0.3065022528E+00    0.2950365543E+00
    7    0.3079495430E+00    0.3247761726E+00
    8    0.3087319136E+00    0.4196283221E+00
    9    0.3109595478E+00    0.3380866349E+00
   10    0.3131190240E+00    0.4487240016E+00
   11    0.3165331185E+00    0.3423007131E+00
   12    0.3168752193E+00    0.4361679256E+00
   13    0.3179233670E+00    0.4452914596E+00
   14    0.3238050640E+00    0.3062638640E+00
   15    0.3243402541E+00    0.3357552290E+00
   16    0.3245888054E+00    0.3930998147E+00
   17    0.3248377740E+00    0.4059476852E+00
   18    0.3260853589E+00    0.4786248803E+00
   19    0.3260974884E+00    0.3872980177E+00
   20    0.3263969123E+00    0.3956487179E+00
   21    0.3267359138E+00    0.3663373590E+00
   22    0.3277467191E+00    0.4847288132E+00
   23    0.3325986862E+00    0.3934913576E+00
   24    0.3328593075E+00    0.4562037587E+00
   25    0.3332283199E+00    0.3720670044E+00
   26    0.3336778283E+00    0.3551724851E+00
   27    0.3348740041E+00    0.2956379354E+00
   28    0.3364619613E+00    0.3554094732E+00
#S       8 = Generation Number 
#L Member Rvalue n1
    1    0.2872359157E+00    0.4179043174E+00
    2    0.2952477634E+00    0.3556496799E+00
    3    0.2969043255E+00    0.4604781568E+00
    4    0.2970311046E+00    0.3695252538E+00
    5    0.3008807302E+00    0.4171121716E+00
    6    0.3049049973E+00    0.4634805620E+00
    7    0.3065022528E+00    0.2950365543E+00
    8    0.3079495430E+00    0.3247761726E+00
    9    0.3087319136E+00    0.4196283221E+00
   10    0.3096159995E+00    0.3809600472E+00
   11    0.3109595478E+00    0.3380866349E+00
   12    0.3127126694E+00    0.4427172840E+00
   13    0.3131190240E+00    0.4487240016E+00
   14    0.3165331185E+00    0.3423007131E+00
   15    0.3166397214E+00    0.3432022631E+00
   16    0.3168752193E+00    0.4361679256E+00
   17    0.3172016740E+00    0.4602245390E+00
   18    0.3179233670E+00    0.4452914596E+00
   19    0.3196099997E+00    0.4503885210E+00
   20    0.3199161589E+00    0.4480823576E+00
   21    0.3212867677E+00    0.3939336538E+00
   22    0.3238050640E+00    0.3062638640E+00
   23    0.3243402541E+00    0.3357552290E+00
   24    0.3245888054E+00    0.3930998147E+00
   25    0.3248377740E+00    0.4059476852E+00
   26    0.3260853589E+00    0.4786248803E+00
   27    0.3260974884E+00    0.3872980177E+00
   28    0.3263969123E+00    0.3956487179E+00
#S       9 = Generation Number 
#L Member Rvalue n1
    1    0.2872359157E+00    0.4179043174E+00
    2    0.2952477634E+00    0.3556496799E+00
    3    0.2969043255E+00    0.4604781568E+00
    4    0.2970311046E+00    0.3695252538E+00
    5    0.2991978228E+00    0.4356512427E+00
    6    0.3008807302E+00    0.4171121716E+00
    7    0.3013868332E+00    0.4039126635E+00
    8    0.3016557992E+00    0.3766915798E+00
    9    0.3039494753E+00    0.2859677076E+00
   10    0.3049049973E+00    0.4634805620E+00
   11    0.3065022528E+00    0.2950365543E+00
   12    0.3079495430E+00    0.3247761726E+00
   13    0.3087319136E+00    0.4196283221E+00
   14    0.3087453544E+00    0.3677659929E+00
   15    0.3094724119E+00    0.3697306812E+00
   16    0.3096159995E+00    0.3809600472E+00
   17    0.3109595478E+00    0.3380866349E+00
   18    0.3127126694E+00    0.4427172840E+00
   19    0.3131190240E+00    0.4487240016E+00
   20    0.3145549297E+00    0.3625909388E+00
   21    0.3165331185E+00    0.3423007131E+00
   22    0.3166397214E+00    0.3432022631E+00
   23    0.3168752193E+00    0.4361679256E+00
   24    0.3172016740E+00    0.4602245390E+00
   25    0.3179233670E+00    0.4452914596E+00
   26    0.3196099997E+00    0.4503885210E+00
   27    0.3199161589E+00    0.4480823576E+00
   28    0.3212867677E+00    0.3939336538E+00
#S      10 = Generation Number 
#L Member Rvalue n1
    1    0.2796662152E+00    0.3524635732E+00
    2    0.2827102542E+00    0.4506289959E+00
    3    0.2872359157E+00    0.4179043174E+00
    4    0.2933420241E+00    0.4127208292E+00
    5    0.2940480113E+00    0.4652880132E+00
    6    0.2952477634E+00    0.3556496799E+00
    7    0.2964149415E+00    0.4010698497E+00
    8    0.2969043255E+00    0.4604781568E+00
    9    0.2970311046E+00    0.3695252538E+00
   10    0.2973110974E+00    0.4413208365E+00
   11    0.2977813482E+00    0.3945704103E+00
   12    0.2990200818E+00    0.4792148471E+00
   13    0.2991978228E+00    0.4356512427E+00
   14    0.3008807302E+00    0.4171121716E+00
   15    0.3013868332E+00    0.4039126635E+00
   16    0.3016557992E+00    0.3766915798E+00
   17    0.3039494753E+00    0.2859677076E+00
   18    0.3043875992E+00    0.4913906455E+00
   19    0.3049049973E+00    0.4634805620E+00
   20    0.3061587512E+00    0.3639422655E+00
   21    0.3065022528E+00    0.2950365543E+00
   22    0.3075461388E+00    0.3961747587E+00
   23    0.3079495430E+00    0.3247761726E+00
   24    0.3087319136E+00    0.4196283221E+00
   25    0.3087453544E+00    0.3677659929E+00
   26    0.3092861474E+00    0.4908056259E+00
   27    0.3094724119E+00    0.3697306812E+00
   28    0.3096159995E+00    0.3809600472E+00
#S      11 = Generation Number 
#L Member Rvalue n1
    1    0.2796662152E+00    0.3524635732E+00
    2    0.2827102542E+00    0.4506289959E+00
    3    0.2872359157E+00    0.4179043174E+00
    4    0.2918678820E+00    0.4756125510E+00
    5    0.2921672165E+00    0.4759296179E+00
    6    0.2933420241E+00    0.4127208292E+00
    7    0.2940480113E+00    0.4652880132E+00
    8    0.2952477634E+00    0.3556496799E+00
    9    0.2964149415E+00    0.4010698497E+00
   10    0.2969043255E+00    0.4604781568E+00
   11    0.2970311046E+00    0.3695252538E+00
   12    0.2973110974E+00    0.4413208365E+00
   13    0.2977813482E+00    0.3945704103E+00
   14    0.2990200818E+00    0.4792148471E+00
   15    0.2991978228E+00    0.4356512427E+00
   16    0.3008807302E+00    0.4171121716E+00
   17    0.3013868332E+00    0.4039126635E+00
   18    0.3016557992E+00    0.3766915798E+00
   19    0.3028221428E+00    0.3878270388E+00
   20    0.3039494753E+00    0.2859677076E+00
   21    0.3043875992E+00    0.4913906455E+00
   22    0.3049049973E+00    0.4634805620E+00
   23    0.3061587512E+00    0.3639422655E+00
   24    0.3065022528E+00    0.2950365543E+00
   25    0.3075461388E+00    0.3961747587E+00
   26    0.3079495430E+00    0.3247761726E+00
   27    0.3087194264E+00    0.3676406741E+00
   28    0.3087319136E+00    0.4196283221E+00
#S      12 = Generation Number 
#L Member Rvalue n1
    1    0.2796662152E+00    0.3524635732E+00
    2    0.2827102542E+00    0.4506289959E+00
    3    0.2872359157E+00    0.4179043174E+00
    4    0.2894121706E+00    0.3245335221E+00
    5    0.2916556597E+00    0.4549838603E+00
    6    0.2918678820E+00    0.4756125510E+00
    7    0.2921672165E+00    0.4759296179E+00
    8    0.2933420241E+00    0.4127208292E+00
    9    0.2940480113E+00    0.4652880132E+00
   10    0.2952477634E+00    0.3556496799E+00
   11    0.2954924405E+00    0.3764740825E+00
   12    0.2964149415E+00    0.4010698497E+00
   13    0.2969043255E+00    0.4604781568E+00
   14    0.2970311046E+00    0.3695252538E+00
   15    0.2973110974E+00    0.4413208365E+00
   16    0.2977813482E+00    0.3945704103E+00
   17    0.2990200818E+00    0.4792148471E+00
   18    0.2991978228E+00    0.4356512427E+00
   19    0.3008807302E+00    0.4171121716E+00
   20    0.3013868332E+00    0.4039126635E+00
   21    0.3016557992E+00    0.3766915798E+00
   22    0.3028221428E+00    0.3878270388E+00
   23    0.3039494753E+00    0.2859677076E+00
   24    0.3040936291E+00    0.4486666024E+00
   25    0.3043875992E+00    0.4913906455E+00
   26    0.3049049973E+00    0.4634805620E+00
   27    0.3061587512E+00    0.3639422655E+00
   28    0.3065022528E+00    0.2950365543E+00
#S      13 = Generation Number 
#L Member Rvalue n1
    1    0.2788900435E+00    0.4124044478E+00
    2    0.2796662152E+00    0.3524635732E+00
    3    0.2827102542E+00    0.4506289959E+00
    4    0.2853398025E+00    0.4314939380E+00
    5    0.2860623896E+00    0.4053366184E+00
    6    0.2872359157E+00    0.4179043174E+00
    7    0.2875135243E+00    0.4449160695E+00
    8    0.2894121706E+00    0.3245335221E+00
    9    0.2916556597E+00    0.4549838603E+00
   10    0.2918678820E+00    0.4756125510E+00
   11    0.2921672165E+00    0.4759296179E+00
   12    0.2933420241E+00    0.4127208292E+00
   13    0.2940480113E+00    0.4652880132E+00
   14    0.2952477634E+00    0.3556496799E+00
   15    0.2954924405E+00    0.3764740825E+00
   16    0.2964149415E+00    0.4010698497E+00
   17    0.2964782715E+00    0.3570739627E+00
   18    0.2969043255E+00    0.4604781568E+00
   19    0.2970311046E+00    0.3695252538E+00
   20    0.2973110974E+00    0.4413208365E+00
   21    0.2977813482E+00    0.3945704103E+00
   22    0.2990200818E+00    0.4792148471E+00
   23    0.2991978228E+00    0.4356512427E+00
   24    0.3008807302E+00    0.4171121716E+00
   25    0.3013868332E+00    0.4039126635E+00
   26    0.3016557992E+00    0.3766915798E+00
   27    0.3020685911E+00    0.4816819429E+00
   28    0.3027926683E+00    0.4799460471E+00
#S      14 = Generation Number 
#L Member Rvalue n1
    1    0.2788900435E+00    0.4124044478E+00
    2    0.2796662152E+00    0.3524635732E+00
    3    0.2811779678E+00    0.4202786684E+00
    4    0.2827102542E+00    0.4506289959E+00
    5    0.2853398025E+00    0.4314939380E+00
    6    0.2860623896E+00    0.4053366184E+00
    7    0.2872359157E+00    0.4179043174E+00
    8    0.2875135243E+00    0.4449160695E+00
    9    0.2880612910E+00    0.3154366910E+00
   10    0.2894121706E+00    0.3245335221E+00
   11    0.2916556597E+00    0.4549838603E+00
   12    0.2918678820E+00    0.4756125510E+00
   13    0.2921672165E+00    0.4759296179E+00
   14    0.2930396795E+00    0.3585176468E+00
   15    0.2933420241E+00    0.4127208292E+00
   16    0.2940480113E+00    0.4652880132E+00
   17    0.2952477634E+00    0.3556496799E+00
   18    0.2954924405E+00    0.3764740825E+00
   19    0.2963108420E+00    0.4179853797E+00
   20    0.2964149415E+00    0.4010698497E+00
   21    0.2964782715E+00    0.3570739627E+00
   22    0.2969043255E+00    0.4604781568E+00
   23    0.2970311046E+00    0.3695252538E+00
   24    0.2973110974E+00    0.4413208365E+00
   25    0.2977813482E+00    0.3945704103E+00
   26    0.2990200818E+00    0.4792148471E+00
   27    0.2991978228E+00    0.4356512427E+00
   28    0.3008807302E+00    0.4171121716E+00
#S      15 = Generation Number 
#L Member Rvalue n1
    1    0.2788900435E+00    0.4124044478E+00
    2    0.2796662152E+00    0.3524635732E+00
    3    0.2811779678E+00    0.4202786684E+00
    4    0.2827102542E+00    0.4506289959E+00
    5    0.2853398025E+00    0.4314939380E+00
    6    0.2860623896E+00    0.4053366184E+00
    7    0.2872359157E+00    0.4179043174E+00
    8    0.2875135243E+00    0.4449160695E+00
    9    0.2880612910E+00    0.3154366910E+00
   10    0.2889486849E+00    0.4560518861E+00
   11    0.2894121706E+00    0.3245335221E+00
   12    0.2916556597E+00    0.4549838603E+00
   13    0.2918678820E+00    0.4756125510E+00
   14    0.2921672165E+00    0.4759296179E+00
   15    0.2930396795E+00    0.3585176468E+00
   16    0.2933420241E+00    0.4127208292E+00
   17    0.2938963771E+00    0.3765636981E+00
   18    0.2940480113E+00    0.4652880132E+00
   19    0.2952477634E+00    0.3556496799E+00
   20    0.2952489257E+00    0.3690150678E+00
   21    0.2954924405E+00    0.3764740825E+00
   22    0.2963108420E+00    0.4179853797E+00
   23    0.2964149415E+00    0.4010698497E+00
   24    0.2964782715E+00    0.3570739627E+00
   25    0.2969043255E+00    0.4604781568E+00
   26    0.2970311046E+00    0.3695252538E+00
   27    0.2973110974E+00    0.4413208365E+00
   28    0.2977813482E+00    0.3945704103E+00
#S      16 = Generation Number 
#L Member Rvalue n1
    1    0.2788900435E+00    0.4124044478E+00
    2    0.2790125608E+00    0.3679003716E+00
    3    0.2796662152E+00    0.3524635732E+00
    4    0.2797753811E+00    0.3652151823E+00
    5    0.2811779678E+00    0.4202786684E+00
    6    0.2827102542E+00    0.4506289959E+00
    7    0.2853398025E+00    0.4314939380E+00
    8    0.2860623896E+00    0.4053366184E+00
    9    0.2872359157E+00    0.4179043174E+00
   10    0.2875135243E+00    0.4449160695E+00
   11    0.2880612910E+00    0.3154366910E+00
   12    0.2889486849E+00    0.4560518861E+00
   13    0.2894121706E+00    0.3245335221E+00
   14    0.2916556597E+00    0.4549838603E+00
   15    0.2918678820E+00    0.4756125510E+00
   16    0.2921672165E+00    0.4759296179E+00
   17    0.2930396795E+00    0.3585176468E+00
   18    0.2933420241E+00    0.4127208292E+00
   19    0.2938963771E+00    0.3765636981E+00
   20    0.2940480113E+00    0.4652880132E+00
   21    0.2946431637E+00    0.3617014289E+00
   22    0.2952477634E+00    0.3556496799E+00
   23    0.2952489257E+00    0.3690150678E+00
   24    0.2954924405E+00    0.3764740825E+00
   25    0.2963108420E+00    0.4179853797E+00
   26    0.2964149415E+00    0.4010698497E+00
   27    0.2964782715E+00    0.3570739627E+00
   28    0.2969043255E+00    0.4604781568E+00
#S      17 = Generation Number 
#L Member Rvalue n1
    1    0.2788900435E+00    0.4124044478E+00
    2    0.2790125608E+00    0.3679003716E+00
    3    0.2796662152E+00    0.3524635732E+00
    4    0.2797753811E+00    0.3652151823E+00
    5    0.2811779678E+00    0.4202786684E+00
    6    0.2827102542E+00    0.4506289959E+00
    7    0.2853398025E+00    0.4314939380E+00
    8    0.2860623896E+00    0.4053366184E+00
    9    0.2872359157E+00    0.4179043174E+00
   10    0.2875135243E+00    0.4449160695E+00
   11    0.2880612910E+00    0.3154366910E+00
   12    0.2889486849E+00    0.4560518861E+00
   13    0.2894121706E+00    0.3245335221E+00
   14    0.2916556597E+00    0.4549838603E+00
   15    0.2918678820E+00    0.4756125510E+00
   16    0.2921672165E+00    0.4759296179E+00
   17    0.2930396795E+00    0.3585176468E+00
   18    0.2933420241E+00    0.4127208292E+00
   19    0.2938963771E+00    0.3765636981E+00
   20    0.2940480113E+00    0.4652880132E+00
   21    0.2946431637E+00    0.3617014289E+00
   22    0.2948534787E+00    0.4902949333E+00
   23    0.2952477634E+00    0.3556496799E+00
   24    0.2952489257E+00    0.3690150678E+00
   25    0.2954924405E+00    0.3764740825E+00
   26    0.2963108420E+00    0.4179853797E+00
   27    0.2964149415E+00    0.4010698497E+00
   28    0.2964782715E+00    0.3570739627E+00
#S      18 = Generation Number 
#L Member Rvalue n1
    1    0.2788900435E+00    0.4124044478E+00
    2    0.2790125608E+00    0.3679003716E+00
    3    0.2796662152E+00    0.3524635732E+00
    4    0.2797753811E+00    0.3652151823E+00
    5    0.2811779678E+00    0.4202786684E+00
    6    0.2827102542E+00    0.4506289959E+00
    7    0.2853398025E+00    0.4314939380E+00
    8    0.2860623896E+00    0.4053366184E+00
    9    0.2872359157E+00    0.4179043174E+00
   10    0.2875135243E+00    0.4449160695E+00
   11    0.2880612910E+00    0.3154366910E+00
   12    0.2889486849E+00    0.4560518861E+00
   13    0.2894121706E+00    0.3245335221E+00
   14    0.2916556597E+00    0.4549838603E+00
   15    0.2918678820E+00    0.4756125510E+00
   16    0.2921672165E+00    0.4759296179E+00
   17    0.2930396795E+00    0.3585176468E+00
   18    0.2933420241E+00    0.4127208292E+00
   19    0.2938963771E+00    0.3765636981E+00
   20    0.2940480113E+00    0.4652880132E+00
   21    0.2940780222E+00    0.4102891386E+00
   22    0.2946431637E+00    0.3617014289E+00
   23    0.2948534787E+00    0.4902949333E+00
   24    0.2952477634E+00    0.3556496799E+00
   25    0.2952489257E+00    0.3690150678E+00
   26    0.2954924405E+00    0.3764740825E+00
   27    0.2963108420E+00    0.4179853797E+00
   28    0.2964149415E+00    0.4010698497E+00
#S      19 = Generation Number 
#L Member Rvalue n1
    1    0.2788900435E+00    0.4124044478E+00
    2    0.2790125608E+00    0.3679003716E+00
    3    0.2796662152E+00    0.3524635732E+00
    4    0.2797753811E+00    0.3652151823E+00
    5    0.2811779678E+00    0.4202786684E+00
    6    0.2827102542E+00    0.4506289959E+00
    7    0.2853398025E+00    0.4314939380E+00
    8    0.2860623896E+00    0.4053366184E+00
    9    0.2865723968E+00    0.3465461135E+00
   10    0.2872359157E+00    0.4179043174E+00
   11    0.2875135243E+00    0.4449160695E+00
   12    0.2880612910E+00    0.3154366910E+00
   13    0.2889486849E+00    0.4560518861E+00
   14    0.2893331051E+00    0.4636796415E+00
   15    0.2894121706E+00    0.3245335221E+00
   16    0.2916556597E+00    0.4549838603E+00
   17    0.2918678820E+00    0.4756125510E+00
   18    0.2921672165E+00    0.4759296179E+00
   19    0.2930396795E+00    0.3585176468E+00
   20    0.2933420241E+00    0.4127208292E+00
   21    0.2938963771E+00    0.3765636981E+00
   22    0.2940480113E+00    0.4652880132E+00
   23    0.2940780222E+00    0.4102891386E+00
   24    0.2946431637E+00    0.3617014289E+00
   25    0.2948534787E+00    0.4902949333E+00
   26    0.2952477634E+00    0.3556496799E+00
   27    0.2952489257E+00    0.3690150678E+00
   28    0.2954924405E+00    0.3764740825E+00
#S      20 = Generation Number 
#L Member Rvalue n1
    1    0.2788900435E+00    0.4124044478E+00
    2    0.2790125608E+00    0.3679003716E+00
    3    0.2796662152E+00    0.3524635732E+00
    4    0.2797753811E+00    0.3652151823E+00
    5    0.2811779678E+00    0.4202786684E+00
    6    0.2827102542E+00    0.4506289959E+00
    7    0.2853398025E+00    0.4314939380E+00
    8    0.2860623896E+00    0.4053366184E+00
    9    0.2865723968E+00    0.3465461135E+00
   10    0.2869792879E+00    0.4476163983E+00
   11    0.2872359157E+00    0.4179043174E+00
   12    0.2875135243E+00    0.4449160695E+00
   13    0.2880612910E+00    0.3154366910E+00
   14    0.2889486849E+00    0.4560518861E+00
   15    0.2893331051E+00    0.4636796415E+00
   16    0.2894121706E+00    0.3245335221E+00
   17    0.2916556597E+00    0.4549838603E+00
   18    0.2918678820E+00    0.4756125510E+00
   19    0.2921672165E+00    0.4759296179E+00
   20    0.2930396795E+00    0.3585176468E+00
   21    0.2933420241E+00    0.4127208292E+00
   22    0.2938963771E+00    0.3765636981E+00
   23    0.2940480113E+00    0.4652880132E+00
   24    0.2940780222E+00    0.4102891386E+00
   25    0.2946431637E+00    0.3617014289E+00
   26    0.2948534787E+00    0.4902949333E+00
   27    0.2952477634E+00    0.3556496799E+00
   28    0.2952489257E+00    0.3690150678E+00
#S      21 = Generation Number 
#L Member Rvalue n1
    1    0.2788900435E+00    0.4124044478E+00
    2    0.2790125608E+00    0.3679003716E+00
    3    0.2796662152E+00    0.3524635732E+00
    4    0.2797753811E+00    0.3652151823E+00
    5    0.2811779678E+00    0.4202786684E+00
    6    0.2827102542E+00    0.4506289959E+00
    7    0.2853398025E+00    0.4314939380E+00
    8    0.2860623896E+00    0.4053366184E+00
    9    0.2865723968E+00    0.3465461135E+00
   10    0.2869792879E+00    0.4476163983E+00
   11    0.2872359157E+00    0.4179043174E+00
   12    0.2875135243E+00    0.4449160695E+00
   13    0.2880612910E+00    0.3154366910E+00
   14    0.2889486849E+00    0.4560518861E+00
   15    0.2893331051E+00    0.4636796415E+00
   16    0.2894121706E+00    0.3245335221E+00
   17    0.2916556597E+00    0.4549838603E+00
   18    0.2918678820E+00    0.4756125510E+00
   19    0.2921672165E+00    0.4759296179E+00
   20    0.2930396795E+00    0.3585176468E+00
   21    0.2933420241E+00    0.4127208292E+00
   22    0.2938963771E+00    0.3765636981E+00
   23    0.2940480113E+00    0.4652880132E+00
   24    0.2940780222E+00    0.4102891386E+00
   25    0.2946379483E+00    0.4039552808E+00
   26    0.2946431637E+00    0.3617014289E+00
   27    0.2948534787E+00    0.4902949333E+00
   28    0.2952477634E+00    0.3556496799E+00
#S      22 = Generation Number 
#L Member Rvalue n1
    1    0.2788900435E+00    0.4124044478E+00
    2    0.2790125608E+00    0.3679003716E+00
    3    0.2796662152E+00    0.3524635732E+00
    4    0.2797753811E+00    0.3652151823E+00
    5    0.2811779678E+00    0.4202786684E+00
    6    0.2827102542E+00    0.4506289959E+00
    7    0.2853398025E+00    0.4314939380E+00
    8    0.2860623896E+00    0.4053366184E+00
    9    0.2865723968E+00    0.3465461135E+00
   10    0.2869792879E+00    0.4476163983E+00
   11    0.2872359157E+00    0.4179043174E+00
   12    0.2875135243E+00    0.4449160695E+00
   13    0.2880612910E+00    0.3154366910E+00
   14    0.2889486849E+00    0.4560518861E+00
   15    0.2893331051E+00    0.4636796415E+00
   16    0.2894121706E+00    0.3245335221E+00
   17    0.2916556597E+00    0.4549838603E+00
   18    0.2918678820E+00    0.4756125510E+00
   19    0.2921672165E+00    0.4759296179E+00
   20    0.2930396795E+00    0.3585176468E+00
   21    0.2933420241E+00    0.4127208292E+00
   22    0.2938963771E+00    0.3765636981E+00
   23    0.2940480113E+00    0.4652880132E+00
   24    0.2940780222E+00    0.4102891386E+00
   25    0.2946379483E+00    0.4039552808E+00
   26    0.2946431637E+00    0.3617014289E+00
   27    0.2948534787E+00    0.4902949333E+00
   28    0.2949079275E+00    0.3770599365E+00
#S      23 = Generation Number 
#L Member Rvalue n1
    1    0.2788900435E+00    0.4124044478E+00
    2    0.2790125608E+00    0.3679003716E+00
    3    0.2796662152E+00    0.3524635732E+00
    4    0.2797753811E+00    0.3652151823E+00
    5    0.2811779678E+00    0.4202786684E+00
    6    0.2827102542E+00    0.4506289959E+00
    7    0.2853398025E+00    0.4314939380E+00
    8    0.2860623896E+00    0.4053366184E+00
    9    0.2865723968E+00    0.3465461135E+00
   10    0.2869792879E+00    0.4476163983E+00
   11    0.2872359157E+00    0.4179043174E+00
   12    0.2875135243E+00    0.4449160695E+00
   13    0.2880612910E+00    0.3154366910E+00
   14    0.2889486849E+00    0.4560518861E+00
   15    0.2893331051E+00    0.4636796415E+00
   16    0.2894121706E+00    0.3245335221E+00
   17    0.2916556597E+00    0.4549838603E+00
   18    0.2918678820E+00    0.4756125510E+00
   19    0.2921672165E+00    0.4759296179E+00
   20    0.2930396795E+00    0.3585176468E+00
   21    0.2933420241E+00    0.4127208292E+00
   22    0.2938963771E+00    0.3765636981E+00
   23    0.2940480113E+00    0.4652880132E+00
   24    0.2940780222E+00    0.4102891386E+00
   25    0.2946379483E+00    0.4039552808E+00
   26    0.2946431637E+00    0.3617014289E+00
   27    0.2948534787E+00    0.4902949333E+00
   28    0.2949079275E+00    0.3770599365E+00
#S      24 = Generation Number 
#L Member Rvalue n1
    1    0.2788900435E+00    0.4124044478E+00
    2    0.2790125608E+00    0.3679003716E+00
    3    0.2796662152E+00    0.3524635732E+00
    4    0.2797753811E+00    0.3652151823E+00
    5    0.2811779678E+00    0.4202786684E+00
    6    0.2827102542E+00    0.4506289959E+00
    7    0.2853398025E+00    0.4314939380E+00
    8    0.2860189676E+00    0.4302896857E+00
    9    0.2860623896E+00    0.4053366184E+00
   10    0.2865723968E+00    0.3465461135E+00
   11    0.2869792879E+00    0.4476163983E+00
   12    0.2872359157E+00    0.4179043174E+00
   13    0.2875135243E+00    0.4449160695E+00
   14    0.2880612910E+00    0.3154366910E+00
   15    0.2889486849E+00    0.4560518861E+00
   16    0.2893331051E+00    0.4636796415E+00
   17    0.2894121706E+00    0.3245335221E+00
   18    0.2916556597E+00    0.4549838603E+00
   19    0.2918678820E+00    0.4756125510E+00
   20    0.2921672165E+00    0.4759296179E+00
   21    0.2930396795E+00    0.3585176468E+00
   22    0.2933420241E+00    0.4127208292E+00
   23    0.2938963771E+00    0.3765636981E+00
   24    0.2940480113E+00    0.4652880132E+00
   25    0.2940780222E+00    0.4102891386E+00
   26    0.2946379483E+00    0.4039552808E+00
   27    0.2946431637E+00    0.3617014289E+00
   28    0.2948534787E+00    0.4902949333E+00
#S      25 = Generation Number 
#L Member Rvalue n1
    1    0.2788900435E+00    0.4124044478E+00
    2    0.2790125608E+00    0.3679003716E+00
    3    0.2796662152E+00    0.3524635732E+00
    4    0.2797753811E+00    0.3652151823E+00
    5    0.2811779678E+00    0.4202786684E+00
    6    0.2827102542E+00    0.4506289959E+00
    7    0.2853398025E+00    0.4314939380E+00
    8    0.2860189676E+00    0.4302896857E+00
    9    0.2860623896E+00    0.4053366184E+00
   10    0.2865723968E+00    0.3465461135E+00
   11    0.2869792879E+00    0.4476163983E+00
   12    0.2872359157E+00    0.4179043174E+00
   13    0.2875135243E+00    0.4449160695E+00
   14    0.2880612910E+00    0.3154366910E+00
   15    0.2889486849E+00    0.4560518861E+00
   16    0.2893331051E+00    0.4636796415E+00
   17    0.2894121706E+00    0.3245335221E+00
   18    0.2916556597E+00    0.4549838603E+00
   19    0.2918678820E+00    0.4756125510E+00
   20    0.2921672165E+00    0.4759296179E+00
   21    0.2930396795E+00    0.3585176468E+00
   22    0.2933420241E+00    0.4127208292E+00
   23    0.2938963771E+00    0.3765636981E+00
   24    0.2940480113E+00    0.4652880132E+00
   25    0.2940780222E+00    0.4102891386E+00
   26    0.2944282889E+00    0.3640034795E+00
   27    0.2946379483E+00    0.4039552808E+00
   28    0.2946431637E+00    0.3617014289E+00
#S      26 = Generation Number 
#L Member Rvalue n1
    1    0.2788900435E+00    0.4124044478E+00
    2    0.2790125608E+00    0.3679003716E+00
    3    0.2796662152E+00    0.3524635732E+00
    4    0.2797753811E+00    0.3652151823E+00
    5    0.2811779678E+00    0.4202786684E+00
    6    0.2827102542E+00    0.4506289959E+00
    7    0.2853398025E+00    0.4314939380E+00
    8    0.2860189676E+00    0.4302896857E+00
    9    0.2860623896E+00    0.4053366184E+00
   10    0.2865723968E+00    0.3465461135E+00
   11    0.2869792879E+00    0.4476163983E+00
   12    0.2872359157E+00    0.4179043174E+00
   13    0.2875135243E+00    0.4449160695E+00
   14    0.2880612910E+00    0.3154366910E+00
   15    0.2889486849E+00    0.4560518861E+00
   16    0.2893331051E+00    0.4636796415E+00
   17    0.2894121706E+00    0.3245335221E+00
   18    0.2913148105E+00    0.4216699898E+00
   19    0.2916556597E+00    0.4549838603E+00
   20    0.2918678820E+00    0.4756125510E+00
   21    0.2921672165E+00    0.4759296179E+00
   22    0.2930396795E+00    0.3585176468E+00
   23    0.2933420241E+00    0.4127208292E+00
   24    0.2938963771E+00    0.3765636981E+00
   25    0.2940480113E+00    0.4652880132E+00
   26    0.2940780222E+00    0.4102891386E+00
   27    0.2944282889E+00    0.3640034795E+00
   28    0.2946379483E+00    0.4039552808E+00
#S      27 = Generation Number 
#L Member Rvalue n1
    1    0.2725979388E+00    0.3862973750E+00
    2    0.2788900435E+00    0.4124044478E+00
    3    0.2790125608E+00    0.3679003716E+00
    4    0.2796662152E+00    0.3524635732E+00
    5    0.2797753811E+00    0.3652151823E+00
    6    0.2811779678E+00    0.4202786684E+00
    7    0.2827102542E+00    0.4506289959E+00
    8    0.2853398025E+00    0.4314939380E+00
    9    0.2860189676E+00    0.4302896857E+00
   10    0.2860623896E+00    0.4053366184E+00
   11    0.2865723968E+00    0.3465461135E+00
   12    0.2869792879E+00    0.4476163983E+00
   13    0.2872359157E+00    0.4179043174E+00
   14    0.2875135243E+00    0.4449160695E+00
   15    0.2880612910E+00    0.3154366910E+00
   16    0.2885652781E+00    0.4525105357E+00
   17    0.2888884246E+00    0.4515765905E+00
   18    0.2889486849E+00    0.4560518861E+00
   19    0.2893331051E+00    0.4636796415E+00
   20    0.2894121706E+00    0.3245335221E+00
   21    0.2913148105E+00    0.4216699898E+00
   22    0.2916556597E+00    0.4549838603E+00
   23    0.2918678820E+00    0.4756125510E+00
   24    0.2921090722E+00    0.4167854190E+00
   25    0.2921672165E+00    0.4759296179E+00
   26    0.2930316329E+00    0.4185262918E+00
   27    0.2930396795E+00    0.3585176468E+00
   28    0.2933420241E+00    0.4127208292E+00
#S      28 = Generation Number 
#L Member Rvalue n1
    1    0.2725979388E+00    0.3862973750E+00
    2    0.2783268094E+00    0.4235364199E+00
    3    0.2788900435E+00    0.4124044478E+00
    4    0.2790125608E+00    0.3679003716E+00
    5    0.2796662152E+00    0.3524635732E+00
    6    0.2797753811E+00    0.3652151823E+00
    7    0.2811779678E+00    0.4202786684E+00
    8    0.2827102542E+00    0.4506289959E+00
    9    0.2853398025E+00    0.4314939380E+00
   10    0.2860189676E+00    0.4302896857E+00
   11    0.2860623896E+00    0.4053366184E+00
   12    0.2865723968E+00    0.3465461135E+00
   13    0.2869792879E+00    0.4476163983E+00
   14    0.2872359157E+00    0.4179043174E+00
   15    0.2875135243E+00    0.4449160695E+00
   16    0.2880612910E+00    0.3154366910E+00
   17    0.2885652781E+00    0.4525105357E+00
   18    0.2888884246E+00    0.4515765905E+00
   19    0.2889486849E+00    0.4560518861E+00
   20    0.2893331051E+00    0.4636796415E+00
   21    0.2894121706E+00    0.3245335221E+00
   22    0.2894429862E+00    0.4305800200E+00
   23    0.2903665900E+00    0.3766847849E+00
   24    0.2913148105E+00    0.4216699898E+00
   25    0.2916556597E+00    0.4549838603E+00
   26    0.2918678820E+00    0.4756125510E+00
   27    0.2921090722E+00    0.4167854190E+00
   28    0.2921672165E+00    0.4759296179E+00
#S      29 = Generation Number 
#L Member Rvalue n1
    1    0.2725979388E+00    0.3862973750E+00
    2    0.2764635682E+00    0.4037826955E+00
    3    0.2783268094E+00    0.4235364199E+00
    4    0.2788900435E+00    0.4124044478E+00
    5    0.2790125608E+00    0.3679003716E+00
    6    0.2796662152E+00    0.3524635732E+00
    7    0.2797753811E+00    0.3652151823E+00
    8    0.2811779678E+00    0.4202786684E+00
    9    0.2827102542E+00    0.4506289959E+00
   10    0.2853398025E+00    0.4314939380E+00
   11    0.2860189676E+00    0.4302896857E+00
   12    0.2860623896E+00    0.4053366184E+00
   13    0.2862294912E+00    0.3968877196E+00
   14    0.2865723968E+00    0.3465461135E+00
   15    0.2869792879E+00    0.4476163983E+00
   16    0.2872359157E+00    0.4179043174E+00
   17    0.2875135243E+00    0.4449160695E+00
   18    0.2880612910E+00    0.3154366910E+00
   19    0.2885652781E+00    0.4525105357E+00
   20    0.2888884246E+00    0.4515765905E+00
   21    0.2889486849E+00    0.4560518861E+00
   22    0.2893331051E+00    0.4636796415E+00
   23    0.2894121706E+00    0.3245335221E+00
   24    0.2894429862E+00    0.4305800200E+00
   25    0.2903665900E+00    0.3766847849E+00
   26    0.2913148105E+00    0.4216699898E+00
   27    0.2916556597E+00    0.4549838603E+00
   28    0.2918678820E+00    0.4756125510E+00
#S      30 = Generation Number 
#L Member Rvalue n1
    1    0.2725979388E+00    0.3862973750E+00
    2    0.2764635682E+00    0.4037826955E+00
    3    0.2783268094E+00    0.4235364199E+00
    4    0.2788900435E+00    0.4124044478E+00
    5    0.2790125608E+00    0.3679003716E+00
    6    0.2796662152E+00    0.3524635732E+00
    7    0.2797753811E+00    0.3652151823E+00
    8    0.2811779678E+00    0.4202786684E+00
    9    0.2827102542E+00    0.4506289959E+00
   10    0.2853398025E+00    0.4314939380E+00
   11    0.2860189676E+00    0.4302896857E+00
   12    0.2860623896E+00    0.4053366184E+00
   13    0.2862294912E+00    0.3968877196E+00
   14    0.2865723968E+00    0.3465461135E+00
   15    0.2869792879E+00    0.4476163983E+00
   16    0.2872359157E+00    0.4179043174E+00
   17    0.2875135243E+00    0.4449160695E+00
   18    0.2880612910E+00    0.3154366910E+00
   19    0.2885652781E+00    0.4525105357E+00
   20    0.2888884246E+00    0.4515765905E+00
   21    0.2889486849E+00    0.4560518861E+00
   22    0.2893331051E+00    0.4636796415E+00
   23    0.2894121706E+00    0.3245335221E+00
   24    0.2894429862E+00    0.4305800200E+00
   25    0.2896326780E+00    0.3766421378E+00
   26    0.2903665900E+00    0.3766847849E+00
   27    0.2910175025E+00    0.4212540984E+00
   28    0.2913148105E+00    0.4216699898E+00
#S      31 = Generation Number 
#L Member Rvalue n1
    1    0.2725979388E+00    0.3862973750E+00
    2    0.2764635682E+00    0.4037826955E+00
    3    0.2783268094E+00    0.4235364199E+00
    4    0.2788900435E+00    0.4124044478E+00
    5    0.2790125608E+00    0.3679003716E+00
    6    0.2796662152E+00    0.3524635732E+00
    7    0.2797753811E+00    0.3652151823E+00
    8    0.2811779678E+00    0.4202786684E+00
    9    0.2827102542E+00    0.4506289959E+00
   10    0.2835721970E+00    0.3705385327E+00
   11    0.2853398025E+00    0.4314939380E+00
   12    0.2854187191E+00    0.3792214692E+00
   13    0.2860189676E+00    0.4302896857E+00
   14    0.2860623896E+00    0.4053366184E+00
   15    0.2862294912E+00    0.3968877196E+00
   16    0.2865723968E+00    0.3465461135E+00
   17    0.2869792879E+00    0.4476163983E+00
   18    0.2872359157E+00    0.4179043174E+00
   19    0.2875135243E+00    0.4449160695E+00
   20    0.2875944674E+00    0.3968541324E+00
   21    0.2880533636E+00    0.4488750696E+00
   22    0.2880612910E+00    0.3154366910E+00
   23    0.2885652781E+00    0.4525105357E+00
   24    0.2888884246E+00    0.4515765905E+00
   25    0.2889486849E+00    0.4560518861E+00
   26    0.2893331051E+00    0.4636796415E+00
   27    0.2894121706E+00    0.3245335221E+00
   28    0.2894429862E+00    0.4305800200E+00
#S      32 = Generation Number 
#L Member Rvalue n1
    1    0.2725979388E+00    0.3862973750E+00
    2    0.2764635682E+00    0.4037826955E+00
    3    0.2783268094E+00    0.4235364199E+00
    4    0.2788900435E+00    0.4124044478E+00
    5    0.2790125608E+00    0.3679003716E+00
    6    0.2796662152E+00    0.3524635732E+00
    7    0.2797753811E+00    0.3652151823E+00
    8    0.2811779678E+00    0.4202786684E+00
    9    0.2814905941E+00    0.3979896903E+00
   10    0.2827102542E+00    0.4506289959E+00
   11    0.2835721970E+00    0.3705385327E+00
   12    0.2853398025E+00    0.4314939380E+00
   13    0.2854187191E+00    0.3792214692E+00
   14    0.2860189676E+00    0.4302896857E+00
   15    0.2860623896E+00    0.4053366184E+00
   16    0.2862294912E+00    0.3968877196E+00
   17    0.2865723968E+00    0.3465461135E+00
   18    0.2869792879E+00    0.4476163983E+00
   19    0.2872359157E+00    0.4179043174E+00
   20    0.2875135243E+00    0.4449160695E+00
   21    0.2875944674E+00    0.3968541324E+00
   22    0.2880533636E+00    0.4488750696E+00
   23    0.2880612910E+00    0.3154366910E+00
   24    0.2885652781E+00    0.4525105357E+00
   25    0.2888884246E+00    0.4515765905E+00
   26    0.2889486849E+00    0.4560518861E+00
   27    0.2893331051E+00    0.4636796415E+00
   28    0.2894121706E+00    0.3245335221E+00
#S      33 = Generation Number 
#L Member Rvalue n1
    1    0.2649365664E+00    0.3883631229E+00
    2    0.2725979388E+00    0.3862973750E+00
    3    0.2742666602E+00    0.3752138317E+00
    4    0.2764635682E+00    0.4037826955E+00
    5    0.2783268094E+00    0.4235364199E+00
    6    0.2788900435E+00    0.4124044478E+00
    7    0.2790125608E+00    0.3679003716E+00
    8    0.2796662152E+00    0.3524635732E+00
    9    0.2797753811E+00    0.3652151823E+00
   10    0.2811779678E+00    0.4202786684E+00
   11    0.2814905941E+00    0.3979896903E+00
   12    0.2827102542E+00    0.4506289959E+00
   13    0.2835721970E+00    0.3705385327E+00
   14    0.2853398025E+00    0.4314939380E+00
   15    0.2854187191E+00    0.3792214692E+00
   16    0.2860189676E+00    0.4302896857E+00
   17    0.2860623896E+00    0.4053366184E+00
   18    0.2862294912E+00    0.3968877196E+00
   19    0.2865723968E+00    0.3465461135E+00
   20    0.2869792879E+00    0.4476163983E+00
   21    0.2872359157E+00    0.4179043174E+00
   22    0.2875135243E+00    0.4449160695E+00
   23    0.2875944674E+00    0.3968541324E+00
   24    0.2880533636E+00    0.4488750696E+00
   25    0.2880612910E+00    0.3154366910E+00
   26    0.2885652781E+00    0.4525105357E+00
   27    0.2888884246E+00    0.4515765905E+00
   28    0.2889486849E+00    0.4560518861E+00
#S      34 = Generation Number 
#L Member Rvalue n1
    1    0.2649365664E+00    0.3883631229E+00
    2    0.2725979388E+00    0.3862973750E+00
    3    0.2742666602E+00    0.3752138317E+00
    4    0.2764635682E+00    0.4037826955E+00
    5    0.2780212760E+00    0.3905096054E+00
    6    0.2783268094E+00    0.4235364199E+00
    7    0.2788900435E+00    0.4124044478E+00
    8    0.2790125608E+00    0.3679003716E+00
    9    0.2796662152E+00    0.3524635732E+00
   10    0.2797753811E+00    0.3652151823E+00
   11    0.2811779678E+00    0.4202786684E+00
   12    0.2814905941E+00    0.3979896903E+00
   13    0.2827102542E+00    0.4506289959E+00
   14    0.2835721970E+00    0.3705385327E+00
   15    0.2853376269E+00    0.3883367479E+00
   16    0.2853398025E+00    0.4314939380E+00
   17    0.2854187191E+00    0.3792214692E+00
   18    0.2860189676E+00    0.4302896857E+00
   19    0.2860623896E+00    0.4053366184E+00
   20    0.2862294912E+00    0.3968877196E+00
   21    0.2863721251E+00    0.4334964752E+00
   22    0.2865723968E+00    0.3465461135E+00
   23    0.2869792879E+00    0.4476163983E+00
   24    0.2872071266E+00    0.3682425618E+00
   25    0.2872359157E+00    0.4179043174E+00
   26    0.2875135243E+00    0.4449160695E+00
   27    0.2875944674E+00    0.3968541324E+00
   28    0.2880533636E+00    0.4488750696E+00
#S      35 = Generation Number 
#L Member Rvalue n1
    1    0.2649365664E+00    0.3883631229E+00
    2    0.2725979388E+00    0.3862973750E+00
    3    0.2742666602E+00    0.3752138317E+00
    4    0.2764635682E+00    0.4037826955E+00
    5    0.2780212760E+00    0.3905096054E+00
    6    0.2783268094E+00    0.4235364199E+00
    7    0.2788900435E+00    0.4124044478E+00
    8    0.2790125608E+00    0.3679003716E+00
    9    0.2796662152E+00    0.3524635732E+00
   10    0.2797753811E+00    0.3652151823E+00
   11    0.2811779678E+00    0.4202786684E+00
   12    0.2814905941E+00    0.3979896903E+00
   13    0.2827102542E+00    0.4506289959E+00
   14    0.2835721970E+00    0.3705385327E+00
   15    0.2853376269E+00    0.3883367479E+00
   16    0.2853398025E+00    0.4314939380E+00
   17    0.2854187191E+00    0.3792214692E+00
   18    0.2860189676E+00    0.4302896857E+00
   19    0.2860623896E+00    0.4053366184E+00
   20    0.2862294912E+00    0.3968877196E+00
   21    0.2863721251E+00    0.4334964752E+00
   22    0.2865723968E+00    0.3465461135E+00
   23    0.2867495418E+00    0.3546895385E+00
   24    0.2869792879E+00    0.4476163983E+00
   25    0.2872071266E+00    0.3682425618E+00
   26    0.2872359157E+00    0.4179043174E+00
   27    0.2875135243E+00    0.4449160695E+00
   28    0.2875944674E+00    0.3968541324E+00
#S      36 = Generation Number 
#L Member Rvalue n1
    1    0.2649365664E+00    0.3883631229E+00
    2    0.2725979388E+00    0.3862973750E+00
    3    0.2742666602E+00    0.3752138317E+00
    4    0.2764635682E+00    0.4037826955E+00
    5    0.2780212760E+00    0.3905096054E+00
    6    0.2783268094E+00    0.4235364199E+00
    7    0.2788900435E+00    0.4124044478E+00
    8    0.2790125608E+00    0.3679003716E+00
    9    0.2796662152E+00    0.3524635732E+00
   10    0.2797753811E+00    0.3652151823E+00
   11    0.2811779678E+00    0.4202786684E+00
   12    0.2814905941E+00    0.3979896903E+00
   13    0.2827102542E+00    0.4506289959E+00
   14    0.2835721970E+00    0.3705385327E+00
   15    0.2847844362E+00    0.4699712098E+00
   16    0.2853376269E+00    0.3883367479E+00
   17    0.2853398025E+00    0.4314939380E+00
   18    0.2854187191E+00    0.3792214692E+00
   19    0.2860189676E+00    0.4302896857E+00
   20    0.2860623896E+00    0.4053366184E+00
   21    0.2862294912E+00    0.3968877196E+00
   22    0.2863721251E+00    0.4334964752E+00
   23    0.2865723968E+00    0.3465461135E+00
   24    0.2867495418E+00    0.3546895385E+00
   25    0.2869792879E+00    0.4476163983E+00
   26    0.2872071266E+00    0.3682425618E+00
   27    0.2872359157E+00    0.4179043174E+00
   28    0.2875135243E+00    0.4449160695E+00
#S      37 = Generation Number 
#L Member Rvalue n1
    1    0.2649365664E+00    0.3883631229E+00
    2    0.2725979388E+00    0.3862973750E+00
    3    0.2742666602E+00    0.3752138317E+00
    4    0.2764635682E+00    0.4037826955E+00
    5    0.2780212760E+00    0.3905096054E+00
    6    0.2783268094E+00    0.4235364199E+00
    7    0.2788900435E+00    0.4124044478E+00
    8    0.2790125608E+00    0.3679003716E+00
    9    0.2796662152E+00    0.3524635732E+00
   10    0.2797753811E+00    0.3652151823E+00
   11    0.2811779678E+00    0.4202786684E+00
   12    0.2814905941E+00    0.3979896903E+00
   13    0.2827102542E+00    0.4506289959E+00
   14    0.2835721970E+00    0.3705385327E+00
   15    0.2847844362E+00    0.4699712098E+00
   16    0.2853376269E+00    0.3883367479E+00
   17    0.2853398025E+00    0.4314939380E+00
   18    0.2854187191E+00    0.3792214692E+00
   19    0.2860189676E+00    0.4302896857E+00
   20    0.2860623896E+00    0.4053366184E+00
   21    0.2862294912E+00    0.3968877196E+00
   22    0.2863721251E+00    0.4334964752E+00
   23    0.2865723968E+00    0.3465461135E+00
   24    0.2867495418E+00    0.3546895385E+00
   25    0.2869792879E+00    0.4476163983E+00
   26    0.2872071266E+00    0.3682425618E+00
   27    0.2872359157E+00    0.4179043174E+00
   28    0.2875135243E+00    0.4449160695E+00
#S      38 = Generation Number 
#L Member Rvalue n1
    1    0.2649365664E+00    0.3883631229E+00
    2    0.2725979388E+00    0.3862973750E+00
    3    0.2742666602E+00    0.3752138317E+00
    4    0.2764635682E+00    0.4037826955E+00
    5    0.2780212760E+00    0.3905096054E+00
    6    0.2783268094E+00    0.4235364199E+00
    7    0.2788900435E+00    0.4124044478E+00
    8    0.2790125608E+00    0.3679003716E+00
    9    0.2796662152E+00    0.3524635732E+00
   10    0.2797753811E+00    0.3652151823E+00
   11    0.2811779678E+00    0.4202786684E+00
   12    0.2814905941E+00    0.3979896903E+00
   13    0.2827102542E+00    0.4506289959E+00
   14    0.2835721970E+00    0.3705385327E+00
   15    0.2847844362E+00    0.4699712098E+00
   16    0.2853376269E+00    0.3883367479E+00
   17    0.2853398025E+00    0.4314939380E+00
   18    0.2854187191E+00    0.3792214692E+00
   19    0.2860189676E+00    0.4302896857E+00
   20    0.2860623896E+00    0.4053366184E+00
   21    0.2862294912E+00    0.3968877196E+00
   22    0.2863721251E+00    0.4334964752E+00
   23    0.2865723968E+00    0.3465461135E+00
   24    0.2867495418E+00    0.3546895385E+00
   25    0.2869792879E+00    0.4476163983E+00
   26    0.2872071266E+00    0.3682425618E+00
   27    0.2872359157E+00    0.4179043174E+00
   28    0.2875135243E+00    0.4449160695E+00
#S      39 = Generation Number 
#L Member Rvalue n1
    1    0.2649365664E+00    0.3883631229E+00
    2    0.2725979388E+00    0.3862973750E+00
    3    0.2742666602E+00    0.3752138317E+00
    4    0.2764635682E+00    0.4037826955E+00
    5    0.2768079042E+00    0.4356761873E+00
    6    0.2780212760E+00    0.3905096054E+00
    7    0.2783268094E+00    0.4235364199E+00
    8    0.2788900435E+00    0.4124044478E+00
    9    0.2790125608E+00    0.3679003716E+00
   10    0.2796662152E+00    0.3524635732E+00
   11    0.2797753811E+00    0.3652151823E+00
   12    0.2811779678E+00    0.4202786684E+00
   13    0.2814905941E+00    0.3979896903E+00
   14    0.2823922932E+00    0.4444637895E+00
   15    0.2826682329E+00    0.4289551079E+00
   16    0.2827102542E+00    0.4506289959E+00
   17    0.2832503021E+00    0.4032896161E+00
   18    0.2835721970E+00    0.3705385327E+00
   19    0.2847844362E+00    0.4699712098E+00
   20    0.2848070562E+00    0.4260084629E+00
   21    0.2853376269E+00    0.3883367479E+00
   22    0.2853398025E+00    0.4314939380E+00
   23    0.2854187191E+00    0.3792214692E+00
   24    0.2860189676E+00    0.4302896857E+00
   25    0.2860623896E+00    0.4053366184E+00
   26    0.2862294912E+00    0.3968877196E+00
   27    0.2863721251E+00    0.4334964752E+00
   28    0.2865723968E+00    0.3465461135E+00
#S      40 = Generation Number 
#L Member Rvalue n1
    1    0.2649365664E+00    0.3883631229E+00
    2    0.2725979388E+00    0.3862973750E+00
    3    0.2742666602E+00    0.3752138317E+00
    4    0.2764635682E+00    0.4037826955E+00
    5    0.2768079042E+00    0.4356761873E+00
    6    0.2780212760E+00    0.3905096054E+00
    7    0.2783268094E+00    0.4235364199E+00
    8    0.2788900435E+00    0.4124044478E+00
    9    0.2790125608E+00    0.3679003716E+00
   10    0.2796662152E+00    0.3524635732E+00
   11    0.2797753811E+00    0.3652151823E+00
   12    0.2811779678E+00    0.4202786684E+00
   13    0.2814905941E+00    0.3979896903E+00
   14    0.2823922932E+00    0.4444637895E+00
   15    0.2826682329E+00    0.4289551079E+00
   16    0.2827102542E+00    0.4506289959E+00
   17    0.2832503021E+00    0.4032896161E+00
   18    0.2835721970E+00    0.3705385327E+00
   19    0.2847844362E+00    0.4699712098E+00
   20    0.2848070562E+00    0.4260084629E+00
   21    0.2853376269E+00    0.3883367479E+00
   22    0.2853398025E+00    0.4314939380E+00
   23    0.2854187191E+00    0.3792214692E+00
   24    0.2860189676E+00    0.4302896857E+00
   25    0.2860623896E+00    0.4053366184E+00
   26    0.2862294912E+00    0.3968877196E+00
   27    0.2863721251E+00    0.4334964752E+00
   28    0.2865723968E+00    0.3465461135E+00
#S      41 = Generation Number 
#L Member Rvalue n1
    1    0.2649365664E+00    0.3883631229E+00
    2    0.2725979388E+00    0.3862973750E+00
    3    0.2742666602E+00    0.3752138317E+00
    4    0.2764635682E+00    0.4037826955E+00
    5    0.2768079042E+00    0.4356761873E+00
    6    0.2780212760E+00    0.3905096054E+00
    7    0.2783268094E+00    0.4235364199E+00
    8    0.2788900435E+00    0.4124044478E+00
    9    0.2790125608E+00    0.3679003716E+00
   10    0.2796662152E+00    0.3524635732E+00
   11    0.2797753811E+00    0.3652151823E+00
   12    0.2811779678E+00    0.4202786684E+00
   13    0.2814774215E+00    0.4076113105E+00
   14    0.2814905941E+00    0.3979896903E+00
   15    0.2823922932E+00    0.4444637895E+00
   16    0.2826682329E+00    0.4289551079E+00
   17    0.2827102542E+00    0.4506289959E+00
   18    0.2832503021E+00    0.4032896161E+00
   19    0.2835721970E+00    0.3705385327E+00
   20    0.2847844362E+00    0.4699712098E+00
   21    0.2848070562E+00    0.4260084629E+00
   22    0.2853376269E+00    0.3883367479E+00
   23    0.2853398025E+00    0.4314939380E+00
   24    0.2854187191E+00    0.3792214692E+00
   25    0.2860189676E+00    0.4302896857E+00
   26    0.2860623896E+00    0.4053366184E+00
   27    0.2862294912E+00    0.3968877196E+00
   28    0.2863721251E+00    0.4334964752E+00
#S      42 = Generation Number 
#L Member Rvalue n1
    1    0.2649365664E+00    0.3883631229E+00
    2    0.2725979388E+00    0.3862973750E+00
    3    0.2742666602E+00    0.3752138317E+00
    4    0.2764635682E+00    0.4037826955E+00
    5    0.2768079042E+00    0.4356761873E+00
    6    0.2780212760E+00    0.3905096054E+00
    7    0.2783268094E+00    0.4235364199E+00
    8    0.2788900435E+00    0.4124044478E+00
    9    0.2790125608E+00    0.3679003716E+00
   10    0.2796662152E+00    0.3524635732E+00
   11    0.2797753811E+00    0.3652151823E+00
   12    0.2811779678E+00    0.4202786684E+00
   13    0.2814774215E+00    0.4076113105E+00
   14    0.2814905941E+00    0.3979896903E+00
   15    0.2823922932E+00    0.4444637895E+00
   16    0.2826682329E+00    0.4289551079E+00
   17    0.2827102542E+00    0.4506289959E+00
   18    0.2832503021E+00    0.4032896161E+00
   19    0.2835721970E+00    0.3705385327E+00
   20    0.2847844362E+00    0.4699712098E+00
   21    0.2848070562E+00    0.4260084629E+00
   22    0.2853376269E+00    0.3883367479E+00
   23    0.2853398025E+00    0.4314939380E+00
   24    0.2854187191E+00    0.3792214692E+00
   25    0.2860189676E+00    0.4302896857E+00
   26    0.2860623896E+00    0.4053366184E+00
   27    0.2862294912E+00    0.3968877196E+00
   28    0.2863721251E+00    0.4334964752E+00
#S      43 = Generation Number 
#L Member Rvalue n1
    1    0.2649365664E+00    0.3883631229E+00
    2    0.2725979388E+00    0.3862973750E+00
    3    0.2742666602E+00    0.3752138317E+00
    4    0.2744910121E+00    0.3835026622E+00
    5    0.2764635682E+00    0.4037826955E+00
    6    0.2768079042E+00    0.4356761873E+00
    7    0.2768682837E+00    0.4013309479E+00
    8    0.2780212760E+00    0.3905096054E+00
    9    0.2783268094E+00    0.4235364199E+00
   10    0.2788900435E+00    0.4124044478E+00
   11    0.2790125608E+00    0.3679003716E+00
   12    0.2796662152E+00    0.3524635732E+00
   13    0.2797753811E+00    0.3652151823E+00
   14    0.2811779678E+00    0.4202786684E+00
   15    0.2814774215E+00    0.4076113105E+00
   16    0.2814905941E+00    0.3979896903E+00
   17    0.2823922932E+00    0.4444637895E+00
   18    0.2826682329E+00    0.4289551079E+00
   19    0.2827102542E+00    0.4506289959E+00
   20    0.2832503021E+00    0.4032896161E+00
   21    0.2835721970E+00    0.3705385327E+00
   22    0.2847844362E+00    0.4699712098E+00
   23    0.2848070562E+00    0.4260084629E+00
   24    0.2853376269E+00    0.3883367479E+00
   25    0.2853398025E+00    0.4314939380E+00
   26    0.2854187191E+00    0.3792214692E+00
   27    0.2860189676E+00    0.4302896857E+00
   28    0.2860623896E+00    0.4053366184E+00
#S      44 = Generation Number 
#L Member Rvalue n1
    1    0.2649365664E+00    0.3883631229E+00
    2    0.2725979388E+00    0.3862973750E+00
    3    0.2742666602E+00    0.3752138317E+00
    4    0.2744910121E+00    0.3835026622E+00
    5    0.2764635682E+00    0.4037826955E+00
    6    0.2768079042E+00    0.4356761873E+00
    7    0.2768682837E+00    0.4013309479E+00
    8    0.2780212760E+00    0.3905096054E+00
    9    0.2783268094E+00    0.4235364199E+00
   10    0.2788900435E+00    0.4124044478E+00
   11    0.2790125608E+00    0.3679003716E+00
   12    0.2796662152E+00    0.3524635732E+00
   13    0.2797753811E+00    0.3652151823E+00
   14    0.2811779678E+00    0.4202786684E+00
   15    0.2814774215E+00    0.4076113105E+00
   16    0.2814905941E+00    0.3979896903E+00
   17    0.2823922932E+00    0.4444637895E+00
   18    0.2826682329E+00    0.4289551079E+00
   19    0.2827102542E+00    0.4506289959E+00
   20    0.2832503021E+00    0.4032896161E+00
   21    0.2835721970E+00    0.3705385327E+00
   22    0.2847844362E+00    0.4699712098E+00
   23    0.2848070562E+00    0.4260084629E+00
   24    0.2849177718E+00    0.3146798313E+00
   25    0.2853376269E+00    0.3883367479E+00
   26    0.2853398025E+00    0.4314939380E+00
   27    0.2854187191E+00    0.3792214692E+00
   28    0.2860189676E+00    0.4302896857E+00
#S      45 = Generation Number 
#L Member Rvalue n1
    1    0.2649365664E+00    0.3883631229E+00
    2    0.2709273696E+00    0.4224588275E+00
    3    0.2725979388E+00    0.3862973750E+00
    4    0.2742666602E+00    0.3752138317E+00
    5    0.2744910121E+00    0.3835026622E+00
    6    0.2764635682E+00    0.4037826955E+00
    7    0.2768079042E+00    0.4356761873E+00
    8    0.2768682837E+00    0.4013309479E+00
    9    0.2780212760E+00    0.3905096054E+00
   10    0.2783268094E+00    0.4235364199E+00
   11    0.2788900435E+00    0.4124044478E+00
   12    0.2790125608E+00    0.3679003716E+00
   13    0.2796662152E+00    0.3524635732E+00
   14    0.2797753811E+00    0.3652151823E+00
   15    0.2811779678E+00    0.4202786684E+00
   16    0.2814774215E+00    0.4076113105E+00
   17    0.2814905941E+00    0.3979896903E+00
   18    0.2823922932E+00    0.4444637895E+00
   19    0.2826682329E+00    0.4289551079E+00
   20    0.2827102542E+00    0.4506289959E+00
   21    0.2832503021E+00    0.4032896161E+00
   22    0.2835721970E+00    0.3705385327E+00
   23    0.2847844362E+00    0.4699712098E+00
   24    0.2848070562E+00    0.4260084629E+00
   25    0.2849177718E+00    0.3146798313E+00
   26    0.2853376269E+00    0.3883367479E+00
   27    0.2853398025E+00    0.4314939380E+00
   28    0.2854187191E+00    0.3792214692E+00
#S      46 = Generation Number 
#L Member Rvalue n1
    1    0.2649365664E+00    0.3883631229E+00
    2    0.2709273696E+00    0.4224588275E+00
    3    0.2725979388E+00    0.3862973750E+00
    4    0.2742666602E+00    0.3752138317E+00
    5    0.2744910121E+00    0.3835026622E+00
    6    0.2764635682E+00    0.4037826955E+00
    7    0.2768079042E+00    0.4356761873E+00
    8    0.2768682837E+00    0.4013309479E+00
    9    0.2780212760E+00    0.3905096054E+00
   10    0.2783268094E+00    0.4235364199E+00
   11    0.2788900435E+00    0.4124044478E+00
   12    0.2790125608E+00    0.3679003716E+00
   13    0.2796662152E+00    0.3524635732E+00
   14    0.2797753811E+00    0.3652151823E+00
   15    0.2805895507E+00    0.4115802050E+00
   16    0.2811779678E+00    0.4202786684E+00
   17    0.2814774215E+00    0.4076113105E+00
   18    0.2814905941E+00    0.3979896903E+00
   19    0.2823922932E+00    0.4444637895E+00
   20    0.2826682329E+00    0.4289551079E+00
   21    0.2827102542E+00    0.4506289959E+00
   22    0.2832503021E+00    0.4032896161E+00
   23    0.2835721970E+00    0.3705385327E+00
   24    0.2847844362E+00    0.4699712098E+00
   25    0.2848070562E+00    0.4260084629E+00
   26    0.2849177718E+00    0.3146798313E+00
   27    0.2853376269E+00    0.3883367479E+00
   28    0.2853398025E+00    0.4314939380E+00
#S      47 = Generation Number 
#L Member Rvalue n1
    1    0.2649365664E+00    0.3883631229E+00
    2    0.2709273696E+00    0.4224588275E+00
    3    0.2721520364E+00    0.3933452964E+00
    4    0.2725979388E+00    0.3862973750E+00
    5    0.2742666602E+00    0.3752138317E+00
    6    0.2744910121E+00    0.3835026622E+00
    7    0.2764635682E+00    0.4037826955E+00
    8    0.2768079042E+00    0.4356761873E+00
    9    0.2768682837E+00    0.4013309479E+00
   10    0.2780212760E+00    0.3905096054E+00
   11    0.2783268094E+00    0.4235364199E+00
   12    0.2788900435E+00    0.4124044478E+00
   13    0.2790125608E+00    0.3679003716E+00
   14    0.2796662152E+00    0.3524635732E+00
   15    0.2797753811E+00    0.3652151823E+00
   16    0.2805895507E+00    0.4115802050E+00
   17    0.2808905840E+00    0.4126199484E+00
   18    0.2811779678E+00    0.4202786684E+00
   19    0.2814774215E+00    0.4076113105E+00
   20    0.2814905941E+00    0.3979896903E+00
   21    0.2823922932E+00    0.4444637895E+00
   22    0.2826682329E+00    0.4289551079E+00
   23    0.2827102542E+00    0.4506289959E+00
   24    0.2832503021E+00    0.4032896161E+00
   25    0.2835721970E+00    0.3705385327E+00
   26    0.2847844362E+00    0.4699712098E+00
   27    0.2848070562E+00    0.4260084629E+00
   28    0.2849177718E+00    0.3146798313E+00
#S      48 = Generation Number 
#L Member Rvalue n1
    1    0.2649365664E+00    0.3883631229E+00
    2    0.2709273696E+00    0.4224588275E+00
    3    0.2721520364E+00    0.3933452964E+00
    4    0.2725979388E+00    0.3862973750E+00
    5    0.2742666602E+00    0.3752138317E+00
    6    0.2744910121E+00    0.3835026622E+00
    7    0.2764635682E+00    0.4037826955E+00
    8    0.2768079042E+00    0.4356761873E+00
    9    0.2768682837E+00    0.4013309479E+00
   10    0.2780212760E+00    0.3905096054E+00
   11    0.2783268094E+00    0.4235364199E+00
   12    0.2788900435E+00    0.4124044478E+00
   13    0.2790125608E+00    0.3679003716E+00
   14    0.2796662152E+00    0.3524635732E+00
   15    0.2797753811E+00    0.3652151823E+00
   16    0.2804109454E+00    0.3928766549E+00
   17    0.2804531753E+00    0.3867765963E+00
   18    0.2805895507E+00    0.4115802050E+00
   19    0.2808905840E+00    0.4126199484E+00
   20    0.2811779678E+00    0.4202786684E+00
   21    0.2814774215E+00    0.4076113105E+00
   22    0.2814905941E+00    0.3979896903E+00
   23    0.2822892666E+00    0.4105517268E+00
   24    0.2823922932E+00    0.4444637895E+00
   25    0.2825173736E+00    0.3475813270E+00
   26    0.2826682329E+00    0.4289551079E+00
   27    0.2827102542E+00    0.4506289959E+00
   28    0.2832503021E+00    0.4032896161E+00
#S      49 = Generation Number 
#L Member Rvalue n1
    1    0.2649365664E+00    0.3883631229E+00
    2    0.2709273696E+00    0.4224588275E+00
    3    0.2721520364E+00    0.3933452964E+00
    4    0.2725979388E+00    0.3862973750E+00
    5    0.2742666602E+00    0.3752138317E+00
    6    0.2744910121E+00    0.3835026622E+00
    7    0.2764635682E+00    0.4037826955E+00
    8    0.2768079042E+00    0.4356761873E+00
    9    0.2768682837E+00    0.4013309479E+00
   10    0.2780212760E+00    0.3905096054E+00
   11    0.2783268094E+00    0.4235364199E+00
   12    0.2788900435E+00    0.4124044478E+00
   13    0.2790125608E+00    0.3679003716E+00
   14    0.2796662152E+00    0.3524635732E+00
   15    0.2797405720E+00    0.4265240729E+00
   16    0.2797753811E+00    0.3652151823E+00
   17    0.2804109454E+00    0.3928766549E+00
   18    0.2804531753E+00    0.3867765963E+00
   19    0.2805895507E+00    0.4115802050E+00
   20    0.2808905840E+00    0.4126199484E+00
   21    0.2811779678E+00    0.4202786684E+00
   22    0.2814774215E+00    0.4076113105E+00
   23    0.2814905941E+00    0.3979896903E+00
   24    0.2822892666E+00    0.4105517268E+00
   25    0.2823922932E+00    0.4444637895E+00
   26    0.2825173736E+00    0.3475813270E+00
   27    0.2826682329E+00    0.4289551079E+00
   28    0.2827102542E+00    0.4506289959E+00
#S      50 = Generation Number 
#L Member Rvalue n1
    1    0.2649365664E+00    0.3883631229E+00
    2    0.2709273696E+00    0.4224588275E+00
    3    0.2721520364E+00    0.3933452964E+00
    4    0.2725979388E+00    0.3862973750E+00
    5    0.2742666602E+00    0.3752138317E+00
    6    0.2744910121E+00    0.3835026622E+00
    7    0.2764635682E+00    0.4037826955E+00
    8    0.2768079042E+00    0.4356761873E+00
    9    0.2768682837E+00    0.4013309479E+00
   10    0.2780212760E+00    0.3905096054E+00
   11    0.2783268094E+00    0.4235364199E+00
   12    0.2788900435E+00    0.4124044478E+00
   13    0.2790125608E+00    0.3679003716E+00
   14    0.2796265185E+00    0.3904607892E+00
   15    0.2796662152E+00    0.3524635732E+00
   16    0.2797405720E+00    0.4265240729E+00
   17    0.2797753811E+00    0.3652151823E+00
   18    0.2804109454E+00    0.3928766549E+00
   19    0.2804531753E+00    0.3867765963E+00
   20    0.2805895507E+00    0.4115802050E+00
   21    0.2808905840E+00    0.4126199484E+00
   22    0.2811779678E+00    0.4202786684E+00
   23    0.2814774215E+00    0.4076113105E+00
   24    0.2814905941E+00    0.3979896903E+00
   25    0.2822892666E+00    0.4105517268E+00
   26    0.2823922932E+00    0.4444637895E+00
   27    0.2825173736E+00    0.3475813270E+00
   28    0.2826682329E+00    0.4289551079E+00
#S      51 = Generation Number 
#L Member Rvalue n1
    1    0.2649365664E+00    0.3883631229E+00
    2    0.2709273696E+00    0.4224588275E+00
    3    0.2721520364E+00    0.3933452964E+00
    4    0.2725979388E+00    0.3862973750E+00
    5    0.2740374804E+00    0.4536607563E+00
    6    0.2742666602E+00    0.3752138317E+00
    7    0.2744910121E+00    0.3835026622E+00
    8    0.2761279643E+00    0.3988738358E+00
    9    0.2764635682E+00    0.4037826955E+00
   10    0.2768079042E+00    0.4356761873E+00
   11    0.2768682837E+00    0.4013309479E+00
   12    0.2780212760E+00    0.3905096054E+00
   13    0.2783268094E+00    0.4235364199E+00
   14    0.2788900435E+00    0.4124044478E+00
   15    0.2790125608E+00    0.3679003716E+00
   16    0.2796265185E+00    0.3904607892E+00
   17    0.2796662152E+00    0.3524635732E+00
   18    0.2797405720E+00    0.4265240729E+00
   19    0.2797753811E+00    0.3652151823E+00
   20    0.2804109454E+00    0.3928766549E+00
   21    0.2804531753E+00    0.3867765963E+00
   22    0.2805895507E+00    0.4115802050E+00
   23    0.2808905840E+00    0.4126199484E+00
   24    0.2811779678E+00    0.4202786684E+00
   25    0.2814774215E+00    0.4076113105E+00
   26    0.2814905941E+00    0.3979896903E+00
   27    0.2822892666E+00    0.4105517268E+00
   28    0.2823922932E+00    0.4444637895E+00
