# Supplementary material for: Quantitative analysis of diffuse electron scattering in the lithium-ion battery cathode material Li1.2Ni0.13Mn0.54Co0.13O2
Source: IUCrJ. 2022 Sep 1;9(Pt 5):695–704. doi: 10.1107/S2052252522007746 (PMC9438490; doi:10.1107/S2052252522007746)
Supplement: Supplementary file 1 [file m-09-00695-sup1.zip › Refinement 210/DIFFEV/Parameter.n2]

#C Logfile by DIFFEV
#S       0 = Generation Number 
#L Member Rvalue n2
    1    0.3658623099E+00    0.4806265533E+00
    2    0.4419121742E+00    0.2394253016E+00
    3    0.4881957471E+00    0.4862178564E+00
    4    0.4887735248E+00    0.7199867070E-01
    5    0.5100727677E+00    0.8423020691E-01
    6    0.5137516260E+00    0.1506938487E+00
    7    0.5140334368E+00    0.2633731961E+00
    8    0.5145490766E+00    0.5688360706E-01
    9    0.5558773875E+00    0.4967335761E+00
   10    0.5683504343E+00    0.4423449636E+00
   11    0.5785806179E+00    0.4033127725E+00
   12    0.6087554693E+00    0.4381534755E+00
   13    0.6114063859E+00    0.1026709601E+00
   14    0.6367978454E+00    0.1211982295E+00
   15    0.6400198340E+00    0.1805817634E+00
   16    0.6464504004E+00    0.1391919423E-01
   17    0.6739904284E+00    0.1186225861E+00
   18    0.7020651102E+00    0.9969666600E-01
   19    0.7055542469E+00    0.8419698477E-01
   20    0.7121073008E+00    0.4085341841E-01
   21    0.7313858271E+00    0.3377214372E+00
   22    0.7897041440E+00    0.5822898820E-01
   23    0.8189219832E+00    0.1192885190E+00
   24    0.8311784267E+00    0.2140610367E+00
   25    0.8689547777E+00    0.2456942052E+00
   26    0.8703963161E+00    0.3045073450E+00
   27    0.9573714137E+00    0.4294956028E+00
   28    0.9680715799E+00    0.1172688454E+00
#S       1 = Generation Number 
#L Member Rvalue n2
    1    0.3267359138E+00    0.4015402198E+00
    2    0.3391537070E+00    0.3315508664E+00
    3    0.3505407572E+00    0.2916392386E+00
    4    0.3658623099E+00    0.4806265533E+00
    5    0.4342385232E+00    0.1711044014E+00
    6    0.4419121742E+00    0.2394253016E+00
    7    0.4738378227E+00    0.1027531847E+00
    8    0.4881957471E+00    0.4862178564E+00
    9    0.4887735248E+00    0.7199867070E-01
   10    0.5100727677E+00    0.8423020691E-01
   11    0.5137516260E+00    0.1506938487E+00
   12    0.5140334368E+00    0.2633731961E+00
   13    0.5144609809E+00    0.3695092797E+00
   14    0.5145490766E+00    0.5688360706E-01
   15    0.5314354897E+00    0.1782841235E+00
   16    0.5373556614E+00    0.3817762136E+00
   17    0.5447993875E+00    0.4751852453E+00
   18    0.5558773875E+00    0.4967335761E+00
   19    0.5603075624E+00    0.6940148771E-01
   20    0.5629089475E+00    0.2498332858E+00
   21    0.5683504343E+00    0.4423449636E+00
   22    0.5735339522E+00    0.4842924178E+00
   23    0.5759775043E+00    0.3599237502E+00
   24    0.5785806179E+00    0.4033127725E+00
   25    0.5813719630E+00    0.3725863397E+00
   26    0.5988230705E+00    0.4740652740E+00
   27    0.6012207866E+00    0.4144816399E+00
   28    0.6087554693E+00    0.4381534755E+00
#S       2 = Generation Number 
#L Member Rvalue n2
    1    0.3049049973E+00    0.3753108680E+00
    2    0.3267359138E+00    0.4015402198E+00
    3    0.3391537070E+00    0.3315508664E+00
    4    0.3505407572E+00    0.2916392386E+00
    5    0.3658623099E+00    0.4806265533E+00
    6    0.3978941739E+00    0.3905729055E+00
    7    0.4055983126E+00    0.2524533272E+00
    8    0.4136794508E+00    0.1121075153E+00
    9    0.4342385232E+00    0.1711044014E+00
   10    0.4419121742E+00    0.2394253016E+00
   11    0.4499891996E+00    0.1579092443E+00
   12    0.4513642788E+00    0.2208384871E+00
   13    0.4582045376E+00    0.2227511108E+00
   14    0.4685836732E+00    0.2276030481E+00
   15    0.4717515707E+00    0.3082778454E+00
   16    0.4738378227E+00    0.1027531847E+00
   17    0.4842998087E+00    0.1518576313E-01
   18    0.4881957471E+00    0.4862178564E+00
   19    0.4887735248E+00    0.7199867070E-01
   20    0.5060770512E+00    0.2330179065E+00
   21    0.5100727677E+00    0.8423020691E-01
   22    0.5137516260E+00    0.1506938487E+00
   23    0.5140334368E+00    0.2633731961E+00
   24    0.5144609809E+00    0.3695092797E+00
   25    0.5145490766E+00    0.5688360706E-01
   26    0.5307654142E+00    0.4722406268E+00
   27    0.5314354897E+00    0.1782841235E+00
   28    0.5363044739E+00    0.4405086935E+00
#S       3 = Generation Number 
#L Member Rvalue n2
    1    0.3049049973E+00    0.3753108680E+00
    2    0.3267359138E+00    0.4015402198E+00
    3    0.3277467191E+00    0.3186194897E+00
    4    0.3364619613E+00    0.4504316747E+00
    5    0.3391537070E+00    0.3315508664E+00
    6    0.3505407572E+00    0.2916392386E+00
    7    0.3658623099E+00    0.4806265533E+00
    8    0.3759775460E+00    0.2618398964E+00
    9    0.3835625648E+00    0.2206040025E+00
   10    0.3857984543E+00    0.4584757984E+00
   11    0.3978941739E+00    0.3905729055E+00
   12    0.4055983126E+00    0.2524533272E+00
   13    0.4136794508E+00    0.1121075153E+00
   14    0.4205986559E+00    0.3725604117E+00
   15    0.4230113328E+00    0.4519145489E+00
   16    0.4310090542E+00    0.7856072485E-01
   17    0.4342385232E+00    0.1711044014E+00
   18    0.4419121742E+00    0.2394253016E+00
   19    0.4499891996E+00    0.1579092443E+00
   20    0.4513642788E+00    0.2208384871E+00
   21    0.4527639449E+00    0.2917681038E+00
   22    0.4582045376E+00    0.2227511108E+00
   23    0.4588983059E+00    0.2311154306E+00
   24    0.4606639147E+00    0.4693473279E+00
   25    0.4685836732E+00    0.2276030481E+00
   26    0.4717515707E+00    0.3082778454E+00
   27    0.4721539021E+00    0.3590089083E+00
   28    0.4738378227E+00    0.1027531847E+00
#S       4 = Generation Number 
#L Member Rvalue n2
    1    0.2952477634E+00    0.3932363987E+00
    2    0.3049049973E+00    0.3753108680E+00
    3    0.3267359138E+00    0.4015402198E+00
    4    0.3277467191E+00    0.3186194897E+00
    5    0.3348740041E+00    0.3366695642E+00
    6    0.3364619613E+00    0.4504316747E+00
    7    0.3391537070E+00    0.3315508664E+00
    8    0.3399104476E+00    0.3077837229E+00
    9    0.3505407572E+00    0.2916392386E+00
   10    0.3520623147E+00    0.4731033444E+00
   11    0.3550177217E+00    0.3200940490E+00
   12    0.3658623099E+00    0.4806265533E+00
   13    0.3759775460E+00    0.2618398964E+00
   14    0.3835625648E+00    0.2206040025E+00
   15    0.3857984543E+00    0.4584757984E+00
   16    0.3948632777E+00    0.1630802006E+00
   17    0.3978941739E+00    0.3905729055E+00
   18    0.4028418660E+00    0.4066942930E+00
   19    0.4055983126E+00    0.2524533272E+00
   20    0.4081341922E+00    0.3191886246E+00
   21    0.4083814025E+00    0.4955623150E+00
   22    0.4091553092E+00    0.2605350614E+00
   23    0.4136794508E+00    0.1121075153E+00
   24    0.4205986559E+00    0.3725604117E+00
   25    0.4230113328E+00    0.4519145489E+00
   26    0.4233143330E+00    0.2664432526E+00
   27    0.4310090542E+00    0.7856072485E-01
   28    0.4342385232E+00    0.1711044014E+00
#S       5 = Generation Number 
#L Member Rvalue n2
    1    0.2872359157E+00    0.2998138666E+00
    2    0.2952477634E+00    0.3932363987E+00
    3    0.3049049973E+00    0.3753108680E+00
    4    0.3179233670E+00    0.3899009824E+00
    5    0.3243402541E+00    0.3833301961E+00
    6    0.3245888054E+00    0.3558170199E+00
    7    0.3248377740E+00    0.3158395290E+00
    8    0.3260853589E+00    0.2766835392E+00
    9    0.3267359138E+00    0.4015402198E+00
   10    0.3277467191E+00    0.3186194897E+00
   11    0.3348740041E+00    0.3366695642E+00
   12    0.3364619613E+00    0.4504316747E+00
   13    0.3391537070E+00    0.3315508664E+00
   14    0.3399104476E+00    0.3077837229E+00
   15    0.3490326107E+00    0.2185386717E+00
   16    0.3505407572E+00    0.2916392386E+00
   17    0.3520623147E+00    0.4731033444E+00
   18    0.3550177217E+00    0.3200940490E+00
   19    0.3658623099E+00    0.4806265533E+00
   20    0.3742628098E+00    0.3647640944E+00
   21    0.3759775460E+00    0.2618398964E+00
   22    0.3835625648E+00    0.2206040025E+00
   23    0.3857951164E+00    0.2739378512E+00
   24    0.3857984543E+00    0.4584757984E+00
   25    0.3922944069E+00    0.4900875092E+00
   26    0.3948632777E+00    0.1630802006E+00
   27    0.3957383037E+00    0.2864618003E+00
   28    0.3978941739E+00    0.3905729055E+00
#S       6 = Generation Number 
#L Member Rvalue n2
    1    0.2872359157E+00    0.2998138666E+00
    2    0.2952477634E+00    0.3932363987E+00
    3    0.2969043255E+00    0.3281446099E+00
    4    0.3049049973E+00    0.3753108680E+00
    5    0.3109595478E+00    0.3554840684E+00
    6    0.3165331185E+00    0.4680551887E+00
    7    0.3179233670E+00    0.3899009824E+00
    8    0.3238050640E+00    0.4214400053E+00
    9    0.3243402541E+00    0.3833301961E+00
   10    0.3245888054E+00    0.3558170199E+00
   11    0.3248377740E+00    0.3158395290E+00
   12    0.3260853589E+00    0.2766835392E+00
   13    0.3260974884E+00    0.4454640448E+00
   14    0.3267359138E+00    0.4015402198E+00
   15    0.3277467191E+00    0.3186194897E+00
   16    0.3328593075E+00    0.2256139517E+00
   17    0.3348740041E+00    0.3366695642E+00
   18    0.3364619613E+00    0.4504316747E+00
   19    0.3391537070E+00    0.3315508664E+00
   20    0.3399104476E+00    0.3077837229E+00
   21    0.3457047343E+00    0.4568282068E+00
   22    0.3470380902E+00    0.3918730915E+00
   23    0.3490326107E+00    0.2185386717E+00
   24    0.3496229351E+00    0.3604179323E+00
   25    0.3505407572E+00    0.2916392386E+00
   26    0.3520623147E+00    0.4731033444E+00
   27    0.3549785912E+00    0.3152850568E+00
   28    0.3550177217E+00    0.3200940490E+00
#S       7 = Generation Number 
#L Member Rvalue n2
    1    0.2872359157E+00    0.2998138666E+00
    2    0.2952477634E+00    0.3932363987E+00
    3    0.2969043255E+00    0.3281446099E+00
    4    0.3008807302E+00    0.3240482211E+00
    5    0.3049049973E+00    0.3753108680E+00
    6    0.3065022528E+00    0.3822027743E+00
    7    0.3079495430E+00    0.4633035362E+00
    8    0.3087319136E+00    0.2605880797E+00
    9    0.3109595478E+00    0.3554840684E+00
   10    0.3131190240E+00    0.3374853134E+00
   11    0.3165331185E+00    0.4680551887E+00
   12    0.3168752193E+00    0.3192589879E+00
   13    0.3179233670E+00    0.3899009824E+00
   14    0.3238050640E+00    0.4214400053E+00
   15    0.3243402541E+00    0.3833301961E+00
   16    0.3245888054E+00    0.3558170199E+00
   17    0.3248377740E+00    0.3158395290E+00
   18    0.3260853589E+00    0.2766835392E+00
   19    0.3260974884E+00    0.4454640448E+00
   20    0.3263969123E+00    0.4072712064E+00
   21    0.3267359138E+00    0.4015402198E+00
   22    0.3277467191E+00    0.3186194897E+00
   23    0.3325986862E+00    0.4255609810E+00
   24    0.3328593075E+00    0.2256139517E+00
   25    0.3332283199E+00    0.4425239563E+00
   26    0.3336778283E+00    0.3485052586E+00
   27    0.3348740041E+00    0.3366695642E+00
   28    0.3364619613E+00    0.4504316747E+00
#S       8 = Generation Number 
#L Member Rvalue n2
    1    0.2872359157E+00    0.2998138666E+00
    2    0.2952477634E+00    0.3932363987E+00
    3    0.2969043255E+00    0.3281446099E+00
    4    0.2970311046E+00    0.4292785227E+00
    5    0.3008807302E+00    0.3240482211E+00
    6    0.3049049973E+00    0.3753108680E+00
    7    0.3065022528E+00    0.3822027743E+00
    8    0.3079495430E+00    0.4633035362E+00
    9    0.3087319136E+00    0.2605880797E+00
   10    0.3096159995E+00    0.3777455688E+00
   11    0.3109595478E+00    0.3554840684E+00
   12    0.3127126694E+00    0.2893876731E+00
   13    0.3131190240E+00    0.3374853134E+00
   14    0.3165331185E+00    0.4680551887E+00
   15    0.3166397214E+00    0.3592393398E+00
   16    0.3168752193E+00    0.3192589879E+00
   17    0.3172016740E+00    0.3736765087E+00
   18    0.3179233670E+00    0.3899009824E+00
   19    0.3196099997E+00    0.4170189798E+00
   20    0.3199161589E+00    0.3571151495E+00
   21    0.3212867677E+00    0.4627768397E+00
   22    0.3238050640E+00    0.4214400053E+00
   23    0.3243402541E+00    0.3833301961E+00
   24    0.3245888054E+00    0.3558170199E+00
   25    0.3248377740E+00    0.3158395290E+00
   26    0.3260853589E+00    0.2766835392E+00
   27    0.3260974884E+00    0.4454640448E+00
   28    0.3263969123E+00    0.4072712064E+00
#S       9 = Generation Number 
#L Member Rvalue n2
    1    0.2872359157E+00    0.2998138666E+00
    2    0.2952477634E+00    0.3932363987E+00
    3    0.2969043255E+00    0.3281446099E+00
    4    0.2970311046E+00    0.4292785227E+00
    5    0.2991978228E+00    0.3844262958E+00
    6    0.3008807302E+00    0.3240482211E+00
    7    0.3013868332E+00    0.3471480310E+00
    8    0.3016557992E+00    0.3659669161E+00
    9    0.3039494753E+00    0.4296292663E+00
   10    0.3049049973E+00    0.3753108680E+00
   11    0.3065022528E+00    0.3822027743E+00
   12    0.3079495430E+00    0.4633035362E+00
   13    0.3087319136E+00    0.2605880797E+00
   14    0.3087453544E+00    0.4228314459E+00
   15    0.3094724119E+00    0.4057384431E+00
   16    0.3096159995E+00    0.3777455688E+00
   17    0.3109595478E+00    0.3554840684E+00
   18    0.3127126694E+00    0.2893876731E+00
   19    0.3131190240E+00    0.3374853134E+00
   20    0.3145549297E+00    0.4201129675E+00
   21    0.3165331185E+00    0.4680551887E+00
   22    0.3166397214E+00    0.3592393398E+00
   23    0.3168752193E+00    0.3192589879E+00
   24    0.3172016740E+00    0.3736765087E+00
   25    0.3179233670E+00    0.3899009824E+00
   26    0.3196099997E+00    0.4170189798E+00
   27    0.3199161589E+00    0.3571151495E+00
   28    0.3212867677E+00    0.4627768397E+00
#S      10 = Generation Number 
#L Member Rvalue n2
    1    0.2796662152E+00    0.4158453047E+00
    2    0.2827102542E+00    0.3033575416E+00
    3    0.2872359157E+00    0.2998138666E+00
    4    0.2933420241E+00    0.3131925166E+00
    5    0.2940480113E+00    0.2862147987E+00
    6    0.2952477634E+00    0.3932363987E+00
    7    0.2964149415E+00    0.3321574032E+00
    8    0.2969043255E+00    0.3281446099E+00
    9    0.2970311046E+00    0.4292785227E+00
   10    0.2973110974E+00    0.3211605549E+00
   11    0.2977813482E+00    0.3314317167E+00
   12    0.2990200818E+00    0.3147639334E+00
   13    0.2991978228E+00    0.3844262958E+00
   14    0.3008807302E+00    0.3240482211E+00
   15    0.3013868332E+00    0.3471480310E+00
   16    0.3016557992E+00    0.3659669161E+00
   17    0.3039494753E+00    0.4296292663E+00
   18    0.3043875992E+00    0.2482473552E+00
   19    0.3049049973E+00    0.3753108680E+00
   20    0.3061587512E+00    0.4262334704E+00
   21    0.3065022528E+00    0.3822027743E+00
   22    0.3075461388E+00    0.4060606062E+00
   23    0.3079495430E+00    0.4633035362E+00
   24    0.3087319136E+00    0.2605880797E+00
   25    0.3087453544E+00    0.4228314459E+00
   26    0.3092861474E+00    0.2994471788E+00
   27    0.3094724119E+00    0.4057384431E+00
   28    0.3096159995E+00    0.3777455688E+00
#S      11 = Generation Number 
#L Member Rvalue n2
    1    0.2796662152E+00    0.4158453047E+00
    2    0.2827102542E+00    0.3033575416E+00
    3    0.2872359157E+00    0.2998138666E+00
    4    0.2918678820E+00    0.3096451759E+00
    5    0.2921672165E+00    0.3007200360E+00
    6    0.2933420241E+00    0.3131925166E+00
    7    0.2940480113E+00    0.2862147987E+00
    8    0.2952477634E+00    0.3932363987E+00
    9    0.2964149415E+00    0.3321574032E+00
   10    0.2969043255E+00    0.3281446099E+00
   11    0.2970311046E+00    0.4292785227E+00
   12    0.2973110974E+00    0.3211605549E+00
   13    0.2977813482E+00    0.3314317167E+00
   14    0.2990200818E+00    0.3147639334E+00
   15    0.2991978228E+00    0.3844262958E+00
   16    0.3008807302E+00    0.3240482211E+00
   17    0.3013868332E+00    0.3471480310E+00
   18    0.3016557992E+00    0.3659669161E+00
   19    0.3028221428E+00    0.4197646379E+00
   20    0.3039494753E+00    0.4296292663E+00
   21    0.3043875992E+00    0.2482473552E+00
   22    0.3049049973E+00    0.3753108680E+00
   23    0.3061587512E+00    0.4262334704E+00
   24    0.3065022528E+00    0.3822027743E+00
   25    0.3075461388E+00    0.4060606062E+00
   26    0.3079495430E+00    0.4633035362E+00
   27    0.3087194264E+00    0.2955316901E+00
   28    0.3087319136E+00    0.2605880797E+00
#S      12 = Generation Number 
#L Member Rvalue n2
    1    0.2796662152E+00    0.4158453047E+00
    2    0.2827102542E+00    0.3033575416E+00
    3    0.2872359157E+00    0.2998138666E+00
    4    0.2894121706E+00    0.3901041746E+00
    5    0.2916556597E+00    0.3118815124E+00
    6    0.2918678820E+00    0.3096451759E+00
    7    0.2921672165E+00    0.3007200360E+00
    8    0.2933420241E+00    0.3131925166E+00
    9    0.2940480113E+00    0.2862147987E+00
   10    0.2952477634E+00    0.3932363987E+00
   11    0.2954924405E+00    0.3069284260E+00
   12    0.2964149415E+00    0.3321574032E+00
   13    0.2969043255E+00    0.3281446099E+00
   14    0.2970311046E+00    0.4292785227E+00
   15    0.2973110974E+00    0.3211605549E+00
   16    0.2977813482E+00    0.3314317167E+00
   17    0.2990200818E+00    0.3147639334E+00
   18    0.2991978228E+00    0.3844262958E+00
   19    0.3008807302E+00    0.3240482211E+00
   20    0.3013868332E+00    0.3471480310E+00
   21    0.3016557992E+00    0.3659669161E+00
   22    0.3028221428E+00    0.4197646379E+00
   23    0.3039494753E+00    0.4296292663E+00
   24    0.3040936291E+00    0.2827450931E+00
   25    0.3043875992E+00    0.2482473552E+00
   26    0.3049049973E+00    0.3753108680E+00
   27    0.3061587512E+00    0.4262334704E+00
   28    0.3065022528E+00    0.3822027743E+00
#S      13 = Generation Number 
#L Member Rvalue n2
    1    0.2788900435E+00    0.3337334692E+00
    2    0.2796662152E+00    0.4158453047E+00
    3    0.2827102542E+00    0.3033575416E+00
    4    0.2853398025E+00    0.3743497729E+00
    5    0.2860623896E+00    0.3626143932E+00
    6    0.2872359157E+00    0.2998138666E+00
    7    0.2875135243E+00    0.3287291527E+00
    8    0.2894121706E+00    0.3901041746E+00
    9    0.2916556597E+00    0.3118815124E+00
   10    0.2918678820E+00    0.3096451759E+00
   11    0.2921672165E+00    0.3007200360E+00
   12    0.2933420241E+00    0.3131925166E+00
   13    0.2940480113E+00    0.2862147987E+00
   14    0.2952477634E+00    0.3932363987E+00
   15    0.2954924405E+00    0.3069284260E+00
   16    0.2964149415E+00    0.3321574032E+00
   17    0.2964782715E+00    0.3404324949E+00
   18    0.2969043255E+00    0.3281446099E+00
   19    0.2970311046E+00    0.4292785227E+00
   20    0.2973110974E+00    0.3211605549E+00
   21    0.2977813482E+00    0.3314317167E+00
   22    0.2990200818E+00    0.3147639334E+00
   23    0.2991978228E+00    0.3844262958E+00
   24    0.3008807302E+00    0.3240482211E+00
   25    0.3013868332E+00    0.3471480310E+00
   26    0.3016557992E+00    0.3659669161E+00
   27    0.3020685911E+00    0.3044597208E+00
   28    0.3027926683E+00    0.3060624599E+00
#S      14 = Generation Number 
#L Member Rvalue n2
    1    0.2788900435E+00    0.3337334692E+00
    2    0.2796662152E+00    0.4158453047E+00
    3    0.2811779678E+00    0.3616271019E+00
    4    0.2827102542E+00    0.3033575416E+00
    5    0.2853398025E+00    0.3743497729E+00
    6    0.2860623896E+00    0.3626143932E+00
    7    0.2872359157E+00    0.2998138666E+00
    8    0.2875135243E+00    0.3287291527E+00
    9    0.2880612910E+00    0.3892343342E+00
   10    0.2894121706E+00    0.3901041746E+00
   11    0.2916556597E+00    0.3118815124E+00
   12    0.2918678820E+00    0.3096451759E+00
   13    0.2921672165E+00    0.3007200360E+00
   14    0.2930396795E+00    0.3689044416E+00
   15    0.2933420241E+00    0.3131925166E+00
   16    0.2940480113E+00    0.2862147987E+00
   17    0.2952477634E+00    0.3932363987E+00
   18    0.2954924405E+00    0.3069284260E+00
   19    0.2963108420E+00    0.3137803078E+00
   20    0.2964149415E+00    0.3321574032E+00
   21    0.2964782715E+00    0.3404324949E+00
   22    0.2969043255E+00    0.3281446099E+00
   23    0.2970311046E+00    0.4292785227E+00
   24    0.2973110974E+00    0.3211605549E+00
   25    0.2977813482E+00    0.3314317167E+00
   26    0.2990200818E+00    0.3147639334E+00
   27    0.2991978228E+00    0.3844262958E+00
   28    0.3008807302E+00    0.3240482211E+00
#S      15 = Generation Number 
#L Member Rvalue n2
    1    0.2788900435E+00    0.3337334692E+00
    2    0.2796662152E+00    0.4158453047E+00
    3    0.2811779678E+00    0.3616271019E+00
    4    0.2827102542E+00    0.3033575416E+00
    5    0.2853398025E+00    0.3743497729E+00
    6    0.2860623896E+00    0.3626143932E+00
    7    0.2872359157E+00    0.2998138666E+00
    8    0.2875135243E+00    0.3287291527E+00
    9    0.2880612910E+00    0.3892343342E+00
   10    0.2889486849E+00    0.3287518919E+00
   11    0.2894121706E+00    0.3901041746E+00
   12    0.2916556597E+00    0.3118815124E+00
   13    0.2918678820E+00    0.3096451759E+00
   14    0.2921672165E+00    0.3007200360E+00
   15    0.2930396795E+00    0.3689044416E+00
   16    0.2933420241E+00    0.3131925166E+00
   17    0.2938963771E+00    0.4182665050E+00
   18    0.2940480113E+00    0.2862147987E+00
   19    0.2952477634E+00    0.3932363987E+00
   20    0.2952489257E+00    0.3734114170E+00
   21    0.2954924405E+00    0.3069284260E+00
   22    0.2963108420E+00    0.3137803078E+00
   23    0.2964149415E+00    0.3321574032E+00
   24    0.2964782715E+00    0.3404324949E+00
   25    0.2969043255E+00    0.3281446099E+00
   26    0.2970311046E+00    0.4292785227E+00
   27    0.2973110974E+00    0.3211605549E+00
   28    0.2977813482E+00    0.3314317167E+00
#S      16 = Generation Number 
#L Member Rvalue n2
    1    0.2788900435E+00    0.3337334692E+00
    2    0.2790125608E+00    0.3873895705E+00
    3    0.2796662152E+00    0.4158453047E+00
    4    0.2797753811E+00    0.3131416142E+00
    5    0.2811779678E+00    0.3616271019E+00
    6    0.2827102542E+00    0.3033575416E+00
    7    0.2853398025E+00    0.3743497729E+00
    8    0.2860623896E+00    0.3626143932E+00
    9    0.2872359157E+00    0.2998138666E+00
   10    0.2875135243E+00    0.3287291527E+00
   11    0.2880612910E+00    0.3892343342E+00
   12    0.2889486849E+00    0.3287518919E+00
   13    0.2894121706E+00    0.3901041746E+00
   14    0.2916556597E+00    0.3118815124E+00
   15    0.2918678820E+00    0.3096451759E+00
   16    0.2921672165E+00    0.3007200360E+00
   17    0.2930396795E+00    0.3689044416E+00
   18    0.2933420241E+00    0.3131925166E+00
   19    0.2938963771E+00    0.4182665050E+00
   20    0.2940480113E+00    0.2862147987E+00
   21    0.2946431637E+00    0.3198814988E+00
   22    0.2952477634E+00    0.3932363987E+00
   23    0.2952489257E+00    0.3734114170E+00
   24    0.2954924405E+00    0.3069284260E+00
   25    0.2963108420E+00    0.3137803078E+00
   26    0.2964149415E+00    0.3321574032E+00
   27    0.2964782715E+00    0.3404324949E+00
   28    0.2969043255E+00    0.3281446099E+00
#S      17 = Generation Number 
#L Member Rvalue n2
    1    0.2788900435E+00    0.3337334692E+00
    2    0.2790125608E+00    0.3873895705E+00
    3    0.2796662152E+00    0.4158453047E+00
    4    0.2797753811E+00    0.3131416142E+00
    5    0.2811779678E+00    0.3616271019E+00
    6    0.2827102542E+00    0.3033575416E+00
    7    0.2853398025E+00    0.3743497729E+00
    8    0.2860623896E+00    0.3626143932E+00
    9    0.2872359157E+00    0.2998138666E+00
   10    0.2875135243E+00    0.3287291527E+00
   11    0.2880612910E+00    0.3892343342E+00
   12    0.2889486849E+00    0.3287518919E+00
   13    0.2894121706E+00    0.3901041746E+00
   14    0.2916556597E+00    0.3118815124E+00
   15    0.2918678820E+00    0.3096451759E+00
   16    0.2921672165E+00    0.3007200360E+00
   17    0.2930396795E+00    0.3689044416E+00
   18    0.2933420241E+00    0.3131925166E+00
   19    0.2938963771E+00    0.4182665050E+00
   20    0.2940480113E+00    0.2862147987E+00
   21    0.2946431637E+00    0.3198814988E+00
   22    0.2948534787E+00    0.2550563514E+00
   23    0.2952477634E+00    0.3932363987E+00
   24    0.2952489257E+00    0.3734114170E+00
   25    0.2954924405E+00    0.3069284260E+00
   26    0.2963108420E+00    0.3137803078E+00
   27    0.2964149415E+00    0.3321574032E+00
   28    0.2964782715E+00    0.3404324949E+00
#S      18 = Generation Number 
#L Member Rvalue n2
    1    0.2788900435E+00    0.3337334692E+00
    2    0.2790125608E+00    0.3873895705E+00
    3    0.2796662152E+00    0.4158453047E+00
    4    0.2797753811E+00    0.3131416142E+00
    5    0.2811779678E+00    0.3616271019E+00
    6    0.2827102542E+00    0.3033575416E+00
    7    0.2853398025E+00    0.3743497729E+00
    8    0.2860623896E+00    0.3626143932E+00
    9    0.2872359157E+00    0.2998138666E+00
   10    0.2875135243E+00    0.3287291527E+00
   11    0.2880612910E+00    0.3892343342E+00
   12    0.2889486849E+00    0.3287518919E+00
   13    0.2894121706E+00    0.3901041746E+00
   14    0.2916556597E+00    0.3118815124E+00
   15    0.2918678820E+00    0.3096451759E+00
   16    0.2921672165E+00    0.3007200360E+00
   17    0.2930396795E+00    0.3689044416E+00
   18    0.2933420241E+00    0.3131925166E+00
   19    0.2938963771E+00    0.4182665050E+00
   20    0.2940480113E+00    0.2862147987E+00
   21    0.2940780222E+00    0.2910772264E+00
   22    0.2946431637E+00    0.3198814988E+00
   23    0.2948534787E+00    0.2550563514E+00
   24    0.2952477634E+00    0.3932363987E+00
   25    0.2952489257E+00    0.3734114170E+00
   26    0.2954924405E+00    0.3069284260E+00
   27    0.2963108420E+00    0.3137803078E+00
   28    0.2964149415E+00    0.3321574032E+00
#S      19 = Generation Number 
#L Member Rvalue n2
    1    0.2788900435E+00    0.3337334692E+00
    2    0.2790125608E+00    0.3873895705E+00
    3    0.2796662152E+00    0.4158453047E+00
    4    0.2797753811E+00    0.3131416142E+00
    5    0.2811779678E+00    0.3616271019E+00
    6    0.2827102542E+00    0.3033575416E+00
    7    0.2853398025E+00    0.3743497729E+00
    8    0.2860623896E+00    0.3626143932E+00
    9    0.2865723968E+00    0.3983120918E+00
   10    0.2872359157E+00    0.2998138666E+00
   11    0.2875135243E+00    0.3287291527E+00
   12    0.2880612910E+00    0.3892343342E+00
   13    0.2889486849E+00    0.3287518919E+00
   14    0.2893331051E+00    0.2764967084E+00
   15    0.2894121706E+00    0.3901041746E+00
   16    0.2916556597E+00    0.3118815124E+00
   17    0.2918678820E+00    0.3096451759E+00
   18    0.2921672165E+00    0.3007200360E+00
   19    0.2930396795E+00    0.3689044416E+00
   20    0.2933420241E+00    0.3131925166E+00
   21    0.2938963771E+00    0.4182665050E+00
   22    0.2940480113E+00    0.2862147987E+00
   23    0.2940780222E+00    0.2910772264E+00
   24    0.2946431637E+00    0.3198814988E+00
   25    0.2948534787E+00    0.2550563514E+00
   26    0.2952477634E+00    0.3932363987E+00
   27    0.2952489257E+00    0.3734114170E+00
   28    0.2954924405E+00    0.3069284260E+00
#S      20 = Generation Number 
#L Member Rvalue n2
    1    0.2788900435E+00    0.3337334692E+00
    2    0.2790125608E+00    0.3873895705E+00
    3    0.2796662152E+00    0.4158453047E+00
    4    0.2797753811E+00    0.3131416142E+00
    5    0.2811779678E+00    0.3616271019E+00
    6    0.2827102542E+00    0.3033575416E+00
    7    0.2853398025E+00    0.3743497729E+00
    8    0.2860623896E+00    0.3626143932E+00
    9    0.2865723968E+00    0.3983120918E+00
   10    0.2869792879E+00    0.2967253029E+00
   11    0.2872359157E+00    0.2998138666E+00
   12    0.2875135243E+00    0.3287291527E+00
   13    0.2880612910E+00    0.3892343342E+00
   14    0.2889486849E+00    0.3287518919E+00
   15    0.2893331051E+00    0.2764967084E+00
   16    0.2894121706E+00    0.3901041746E+00
   17    0.2916556597E+00    0.3118815124E+00
   18    0.2918678820E+00    0.3096451759E+00
   19    0.2921672165E+00    0.3007200360E+00
   20    0.2930396795E+00    0.3689044416E+00
   21    0.2933420241E+00    0.3131925166E+00
   22    0.2938963771E+00    0.4182665050E+00
   23    0.2940480113E+00    0.2862147987E+00
   24    0.2940780222E+00    0.2910772264E+00
   25    0.2946431637E+00    0.3198814988E+00
   26    0.2948534787E+00    0.2550563514E+00
   27    0.2952477634E+00    0.3932363987E+00
   28    0.2952489257E+00    0.3734114170E+00
#S      21 = Generation Number 
#L Member Rvalue n2
    1    0.2788900435E+00    0.3337334692E+00
    2    0.2790125608E+00    0.3873895705E+00
    3    0.2796662152E+00    0.4158453047E+00
    4    0.2797753811E+00    0.3131416142E+00
    5    0.2811779678E+00    0.3616271019E+00
    6    0.2827102542E+00    0.3033575416E+00
    7    0.2853398025E+00    0.3743497729E+00
    8    0.2860623896E+00    0.3626143932E+00
    9    0.2865723968E+00    0.3983120918E+00
   10    0.2869792879E+00    0.2967253029E+00
   11    0.2872359157E+00    0.2998138666E+00
   12    0.2875135243E+00    0.3287291527E+00
   13    0.2880612910E+00    0.3892343342E+00
   14    0.2889486849E+00    0.3287518919E+00
   15    0.2893331051E+00    0.2764967084E+00
   16    0.2894121706E+00    0.3901041746E+00
   17    0.2916556597E+00    0.3118815124E+00
   18    0.2918678820E+00    0.3096451759E+00
   19    0.2921672165E+00    0.3007200360E+00
   20    0.2930396795E+00    0.3689044416E+00
   21    0.2933420241E+00    0.3131925166E+00
   22    0.2938963771E+00    0.4182665050E+00
   23    0.2940480113E+00    0.2862147987E+00
   24    0.2940780222E+00    0.2910772264E+00
   25    0.2946379483E+00    0.3670864105E+00
   26    0.2946431637E+00    0.3198814988E+00
   27    0.2948534787E+00    0.2550563514E+00
   28    0.2952477634E+00    0.3932363987E+00
#S      22 = Generation Number 
#L Member Rvalue n2
    1    0.2788900435E+00    0.3337334692E+00
    2    0.2790125608E+00    0.3873895705E+00
    3    0.2796662152E+00    0.4158453047E+00
    4    0.2797753811E+00    0.3131416142E+00
    5    0.2811779678E+00    0.3616271019E+00
    6    0.2827102542E+00    0.3033575416E+00
    7    0.2853398025E+00    0.3743497729E+00
    8    0.2860623896E+00    0.3626143932E+00
    9    0.2865723968E+00    0.3983120918E+00
   10    0.2869792879E+00    0.2967253029E+00
   11    0.2872359157E+00    0.2998138666E+00
   12    0.2875135243E+00    0.3287291527E+00
   13    0.2880612910E+00    0.3892343342E+00
   14    0.2889486849E+00    0.3287518919E+00
   15    0.2893331051E+00    0.2764967084E+00
   16    0.2894121706E+00    0.3901041746E+00
   17    0.2916556597E+00    0.3118815124E+00
   18    0.2918678820E+00    0.3096451759E+00
   19    0.2921672165E+00    0.3007200360E+00
   20    0.2930396795E+00    0.3689044416E+00
   21    0.2933420241E+00    0.3131925166E+00
   22    0.2938963771E+00    0.4182665050E+00
   23    0.2940480113E+00    0.2862147987E+00
   24    0.2940780222E+00    0.2910772264E+00
   25    0.2946379483E+00    0.3670864105E+00
   26    0.2946431637E+00    0.3198814988E+00
   27    0.2948534787E+00    0.2550563514E+00
   28    0.2949079275E+00    0.2991198301E+00
#S      23 = Generation Number 
#L Member Rvalue n2
    1    0.2788900435E+00    0.3337334692E+00
    2    0.2790125608E+00    0.3873895705E+00
    3    0.2796662152E+00    0.4158453047E+00
    4    0.2797753811E+00    0.3131416142E+00
    5    0.2811779678E+00    0.3616271019E+00
    6    0.2827102542E+00    0.3033575416E+00
    7    0.2853398025E+00    0.3743497729E+00
    8    0.2860623896E+00    0.3626143932E+00
    9    0.2865723968E+00    0.3983120918E+00
   10    0.2869792879E+00    0.2967253029E+00
   11    0.2872359157E+00    0.2998138666E+00
   12    0.2875135243E+00    0.3287291527E+00
   13    0.2880612910E+00    0.3892343342E+00
   14    0.2889486849E+00    0.3287518919E+00
   15    0.2893331051E+00    0.2764967084E+00
   16    0.2894121706E+00    0.3901041746E+00
   17    0.2916556597E+00    0.3118815124E+00
   18    0.2918678820E+00    0.3096451759E+00
   19    0.2921672165E+00    0.3007200360E+00
   20    0.2930396795E+00    0.3689044416E+00
   21    0.2933420241E+00    0.3131925166E+00
   22    0.2938963771E+00    0.4182665050E+00
   23    0.2940480113E+00    0.2862147987E+00
   24    0.2940780222E+00    0.2910772264E+00
   25    0.2946379483E+00    0.3670864105E+00
   26    0.2946431637E+00    0.3198814988E+00
   27    0.2948534787E+00    0.2550563514E+00
   28    0.2949079275E+00    0.2991198301E+00
#S      24 = Generation Number 
#L Member Rvalue n2
    1    0.2788900435E+00    0.3337334692E+00
    2    0.2790125608E+00    0.3873895705E+00
    3    0.2796662152E+00    0.4158453047E+00
    4    0.2797753811E+00    0.3131416142E+00
    5    0.2811779678E+00    0.3616271019E+00
    6    0.2827102542E+00    0.3033575416E+00
    7    0.2853398025E+00    0.3743497729E+00
    8    0.2860189676E+00    0.3630329072E+00
    9    0.2860623896E+00    0.3626143932E+00
   10    0.2865723968E+00    0.3983120918E+00
   11    0.2869792879E+00    0.2967253029E+00
   12    0.2872359157E+00    0.2998138666E+00
   13    0.2875135243E+00    0.3287291527E+00
   14    0.2880612910E+00    0.3892343342E+00
   15    0.2889486849E+00    0.3287518919E+00
   16    0.2893331051E+00    0.2764967084E+00
   17    0.2894121706E+00    0.3901041746E+00
   18    0.2916556597E+00    0.3118815124E+00
   19    0.2918678820E+00    0.3096451759E+00
   20    0.2921672165E+00    0.3007200360E+00
   21    0.2930396795E+00    0.3689044416E+00
   22    0.2933420241E+00    0.3131925166E+00
   23    0.2938963771E+00    0.4182665050E+00
   24    0.2940480113E+00    0.2862147987E+00
   25    0.2940780222E+00    0.2910772264E+00
   26    0.2946379483E+00    0.3670864105E+00
   27    0.2946431637E+00    0.3198814988E+00
   28    0.2948534787E+00    0.2550563514E+00
#S      25 = Generation Number 
#L Member Rvalue n2
    1    0.2788900435E+00    0.3337334692E+00
    2    0.2790125608E+00    0.3873895705E+00
    3    0.2796662152E+00    0.4158453047E+00
    4    0.2797753811E+00    0.3131416142E+00
    5    0.2811779678E+00    0.3616271019E+00
    6    0.2827102542E+00    0.3033575416E+00
    7    0.2853398025E+00    0.3743497729E+00
    8    0.2860189676E+00    0.3630329072E+00
    9    0.2860623896E+00    0.3626143932E+00
   10    0.2865723968E+00    0.3983120918E+00
   11    0.2869792879E+00    0.2967253029E+00
   12    0.2872359157E+00    0.2998138666E+00
   13    0.2875135243E+00    0.3287291527E+00
   14    0.2880612910E+00    0.3892343342E+00
   15    0.2889486849E+00    0.3287518919E+00
   16    0.2893331051E+00    0.2764967084E+00
   17    0.2894121706E+00    0.3901041746E+00
   18    0.2916556597E+00    0.3118815124E+00
   19    0.2918678820E+00    0.3096451759E+00
   20    0.2921672165E+00    0.3007200360E+00
   21    0.2930396795E+00    0.3689044416E+00
   22    0.2933420241E+00    0.3131925166E+00
   23    0.2938963771E+00    0.4182665050E+00
   24    0.2940480113E+00    0.2862147987E+00
   25    0.2940780222E+00    0.2910772264E+00
   26    0.2944282889E+00    0.4073303640E+00
   27    0.2946379483E+00    0.3670864105E+00
   28    0.2946431637E+00    0.3198814988E+00
#S      26 = Generation Number 
#L Member Rvalue n2
    1    0.2788900435E+00    0.3337334692E+00
    2    0.2790125608E+00    0.3873895705E+00
    3    0.2796662152E+00    0.4158453047E+00
    4    0.2797753811E+00    0.3131416142E+00
    5    0.2811779678E+00    0.3616271019E+00
    6    0.2827102542E+00    0.3033575416E+00
    7    0.2853398025E+00    0.3743497729E+00
    8    0.2860189676E+00    0.3630329072E+00
    9    0.2860623896E+00    0.3626143932E+00
   10    0.2865723968E+00    0.3983120918E+00
   11    0.2869792879E+00    0.2967253029E+00
   12    0.2872359157E+00    0.2998138666E+00
   13    0.2875135243E+00    0.3287291527E+00
   14    0.2880612910E+00    0.3892343342E+00
   15    0.2889486849E+00    0.3287518919E+00
   16    0.2893331051E+00    0.2764967084E+00
   17    0.2894121706E+00    0.3901041746E+00
   18    0.2913148105E+00    0.3512836695E+00
   19    0.2916556597E+00    0.3118815124E+00
   20    0.2918678820E+00    0.3096451759E+00
   21    0.2921672165E+00    0.3007200360E+00
   22    0.2930396795E+00    0.3689044416E+00
   23    0.2933420241E+00    0.3131925166E+00
   24    0.2938963771E+00    0.4182665050E+00
   25    0.2940480113E+00    0.2862147987E+00
   26    0.2940780222E+00    0.2910772264E+00
   27    0.2944282889E+00    0.4073303640E+00
   28    0.2946379483E+00    0.3670864105E+00
#S      27 = Generation Number 
#L Member Rvalue n2
    1    0.2725979388E+00    0.3220019341E+00
    2    0.2788900435E+00    0.3337334692E+00
    3    0.2790125608E+00    0.3873895705E+00
    4    0.2796662152E+00    0.4158453047E+00
    5    0.2797753811E+00    0.3131416142E+00
    6    0.2811779678E+00    0.3616271019E+00
    7    0.2827102542E+00    0.3033575416E+00
    8    0.2853398025E+00    0.3743497729E+00
    9    0.2860189676E+00    0.3630329072E+00
   10    0.2860623896E+00    0.3626143932E+00
   11    0.2865723968E+00    0.3983120918E+00
   12    0.2869792879E+00    0.2967253029E+00
   13    0.2872359157E+00    0.2998138666E+00
   14    0.2875135243E+00    0.3287291527E+00
   15    0.2880612910E+00    0.3892343342E+00
   16    0.2885652781E+00    0.3301574886E+00
   17    0.2888884246E+00    0.3068660200E+00
   18    0.2889486849E+00    0.3287518919E+00
   19    0.2893331051E+00    0.2764967084E+00
   20    0.2894121706E+00    0.3901041746E+00
   21    0.2913148105E+00    0.3512836695E+00
   22    0.2916556597E+00    0.3118815124E+00
   23    0.2918678820E+00    0.3096451759E+00
   24    0.2921090722E+00    0.3034361899E+00
   25    0.2921672165E+00    0.3007200360E+00
   26    0.2930316329E+00    0.3729192019E+00
   27    0.2930396795E+00    0.3689044416E+00
   28    0.2933420241E+00    0.3131925166E+00
#S      28 = Generation Number 
#L Member Rvalue n2
    1    0.2725979388E+00    0.3220019341E+00
    2    0.2783268094E+00    0.3791920245E+00
    3    0.2788900435E+00    0.3337334692E+00
    4    0.2790125608E+00    0.3873895705E+00
    5    0.2796662152E+00    0.4158453047E+00
    6    0.2797753811E+00    0.3131416142E+00
    7    0.2811779678E+00    0.3616271019E+00
    8    0.2827102542E+00    0.3033575416E+00
    9    0.2853398025E+00    0.3743497729E+00
   10    0.2860189676E+00    0.3630329072E+00
   11    0.2860623896E+00    0.3626143932E+00
   12    0.2865723968E+00    0.3983120918E+00
   13    0.2869792879E+00    0.2967253029E+00
   14    0.2872359157E+00    0.2998138666E+00
   15    0.2875135243E+00    0.3287291527E+00
   16    0.2880612910E+00    0.3892343342E+00
   17    0.2885652781E+00    0.3301574886E+00
   18    0.2888884246E+00    0.3068660200E+00
   19    0.2889486849E+00    0.3287518919E+00
   20    0.2893331051E+00    0.2764967084E+00
   21    0.2894121706E+00    0.3901041746E+00
   22    0.2894429862E+00    0.3505303264E+00
   23    0.2903665900E+00    0.3388961852E+00
   24    0.2913148105E+00    0.3512836695E+00
   25    0.2916556597E+00    0.3118815124E+00
   26    0.2918678820E+00    0.3096451759E+00
   27    0.2921090722E+00    0.3034361899E+00
   28    0.2921672165E+00    0.3007200360E+00
#S      29 = Generation Number 
#L Member Rvalue n2
    1    0.2725979388E+00    0.3220019341E+00
    2    0.2764635682E+00    0.3601625264E+00
    3    0.2783268094E+00    0.3791920245E+00
    4    0.2788900435E+00    0.3337334692E+00
    5    0.2790125608E+00    0.3873895705E+00
    6    0.2796662152E+00    0.4158453047E+00
    7    0.2797753811E+00    0.3131416142E+00
    8    0.2811779678E+00    0.3616271019E+00
    9    0.2827102542E+00    0.3033575416E+00
   10    0.2853398025E+00    0.3743497729E+00
   11    0.2860189676E+00    0.3630329072E+00
   12    0.2860623896E+00    0.3626143932E+00
   13    0.2862294912E+00    0.3440061510E+00
   14    0.2865723968E+00    0.3983120918E+00
   15    0.2869792879E+00    0.2967253029E+00
   16    0.2872359157E+00    0.2998138666E+00
   17    0.2875135243E+00    0.3287291527E+00
   18    0.2880612910E+00    0.3892343342E+00
   19    0.2885652781E+00    0.3301574886E+00
   20    0.2888884246E+00    0.3068660200E+00
   21    0.2889486849E+00    0.3287518919E+00
   22    0.2893331051E+00    0.2764967084E+00
   23    0.2894121706E+00    0.3901041746E+00
   24    0.2894429862E+00    0.3505303264E+00
   25    0.2903665900E+00    0.3388961852E+00
   26    0.2913148105E+00    0.3512836695E+00
   27    0.2916556597E+00    0.3118815124E+00
   28    0.2918678820E+00    0.3096451759E+00
#S      30 = Generation Number 
#L Member Rvalue n2
    1    0.2725979388E+00    0.3220019341E+00
    2    0.2764635682E+00    0.3601625264E+00
    3    0.2783268094E+00    0.3791920245E+00
    4    0.2788900435E+00    0.3337334692E+00
    5    0.2790125608E+00    0.3873895705E+00
    6    0.2796662152E+00    0.4158453047E+00
    7    0.2797753811E+00    0.3131416142E+00
    8    0.2811779678E+00    0.3616271019E+00
    9    0.2827102542E+00    0.3033575416E+00
   10    0.2853398025E+00    0.3743497729E+00
   11    0.2860189676E+00    0.3630329072E+00
   12    0.2860623896E+00    0.3626143932E+00
   13    0.2862294912E+00    0.3440061510E+00
   14    0.2865723968E+00    0.3983120918E+00
   15    0.2869792879E+00    0.2967253029E+00
   16    0.2872359157E+00    0.2998138666E+00
   17    0.2875135243E+00    0.3287291527E+00
   18    0.2880612910E+00    0.3892343342E+00
   19    0.2885652781E+00    0.3301574886E+00
   20    0.2888884246E+00    0.3068660200E+00
   21    0.2889486849E+00    0.3287518919E+00
   22    0.2893331051E+00    0.2764967084E+00
   23    0.2894121706E+00    0.3901041746E+00
   24    0.2894429862E+00    0.3505303264E+00
   25    0.2896326780E+00    0.3750022054E+00
   26    0.2903665900E+00    0.3388961852E+00
   27    0.2910175025E+00    0.3707937598E+00
   28    0.2913148105E+00    0.3512836695E+00
#S      31 = Generation Number 
#L Member Rvalue n2
    1    0.2725979388E+00    0.3220019341E+00
    2    0.2764635682E+00    0.3601625264E+00
    3    0.2783268094E+00    0.3791920245E+00
    4    0.2788900435E+00    0.3337334692E+00
    5    0.2790125608E+00    0.3873895705E+00
    6    0.2796662152E+00    0.4158453047E+00
    7    0.2797753811E+00    0.3131416142E+00
    8    0.2811779678E+00    0.3616271019E+00
    9    0.2827102542E+00    0.3033575416E+00
   10    0.2835721970E+00    0.3762731552E+00
   11    0.2853398025E+00    0.3743497729E+00
   12    0.2854187191E+00    0.4119440019E+00
   13    0.2860189676E+00    0.3630329072E+00
   14    0.2860623896E+00    0.3626143932E+00
   15    0.2862294912E+00    0.3440061510E+00
   16    0.2865723968E+00    0.3983120918E+00
   17    0.2869792879E+00    0.2967253029E+00
   18    0.2872359157E+00    0.2998138666E+00
   19    0.2875135243E+00    0.3287291527E+00
   20    0.2875944674E+00    0.3753412068E+00
   21    0.2880533636E+00    0.2987113297E+00
   22    0.2880612910E+00    0.3892343342E+00
   23    0.2885652781E+00    0.3301574886E+00
   24    0.2888884246E+00    0.3068660200E+00
   25    0.2889486849E+00    0.3287518919E+00
   26    0.2893331051E+00    0.2764967084E+00
   27    0.2894121706E+00    0.3901041746E+00
   28    0.2894429862E+00    0.3505303264E+00
#S      32 = Generation Number 
#L Member Rvalue n2
    1    0.2725979388E+00    0.3220019341E+00
    2    0.2764635682E+00    0.3601625264E+00
    3    0.2783268094E+00    0.3791920245E+00
    4    0.2788900435E+00    0.3337334692E+00
    5    0.2790125608E+00    0.3873895705E+00
    6    0.2796662152E+00    0.4158453047E+00
    7    0.2797753811E+00    0.3131416142E+00
    8    0.2811779678E+00    0.3616271019E+00
    9    0.2814905941E+00    0.3302012384E+00
   10    0.2827102542E+00    0.3033575416E+00
   11    0.2835721970E+00    0.3762731552E+00
   12    0.2853398025E+00    0.3743497729E+00
   13    0.2854187191E+00    0.4119440019E+00
   14    0.2860189676E+00    0.3630329072E+00
   15    0.2860623896E+00    0.3626143932E+00
   16    0.2862294912E+00    0.3440061510E+00
   17    0.2865723968E+00    0.3983120918E+00
   18    0.2869792879E+00    0.2967253029E+00
   19    0.2872359157E+00    0.2998138666E+00
   20    0.2875135243E+00    0.3287291527E+00
   21    0.2875944674E+00    0.3753412068E+00
   22    0.2880533636E+00    0.2987113297E+00
   23    0.2880612910E+00    0.3892343342E+00
   24    0.2885652781E+00    0.3301574886E+00
   25    0.2888884246E+00    0.3068660200E+00
   26    0.2889486849E+00    0.3287518919E+00
   27    0.2893331051E+00    0.2764967084E+00
   28    0.2894121706E+00    0.3901041746E+00
#S      33 = Generation Number 
#L Member Rvalue n2
    1    0.2649365664E+00    0.3281818032E+00
    2    0.2725979388E+00    0.3220019341E+00
    3    0.2742666602E+00    0.3471662104E+00
    4    0.2764635682E+00    0.3601625264E+00
    5    0.2783268094E+00    0.3791920245E+00
    6    0.2788900435E+00    0.3337334692E+00
    7    0.2790125608E+00    0.3873895705E+00
    8    0.2796662152E+00    0.4158453047E+00
    9    0.2797753811E+00    0.3131416142E+00
   10    0.2811779678E+00    0.3616271019E+00
   11    0.2814905941E+00    0.3302012384E+00
   12    0.2827102542E+00    0.3033575416E+00
   13    0.2835721970E+00    0.3762731552E+00
   14    0.2853398025E+00    0.3743497729E+00
   15    0.2854187191E+00    0.4119440019E+00
   16    0.2860189676E+00    0.3630329072E+00
   17    0.2860623896E+00    0.3626143932E+00
   18    0.2862294912E+00    0.3440061510E+00
   19    0.2865723968E+00    0.3983120918E+00
   20    0.2869792879E+00    0.2967253029E+00
   21    0.2872359157E+00    0.2998138666E+00
   22    0.2875135243E+00    0.3287291527E+00
   23    0.2875944674E+00    0.3753412068E+00
   24    0.2880533636E+00    0.2987113297E+00
   25    0.2880612910E+00    0.3892343342E+00
   26    0.2885652781E+00    0.3301574886E+00
   27    0.2888884246E+00    0.3068660200E+00
   28    0.2889486849E+00    0.3287518919E+00
#S      34 = Generation Number 
#L Member Rvalue n2
    1    0.2649365664E+00    0.3281818032E+00
    2    0.2725979388E+00    0.3220019341E+00
    3    0.2742666602E+00    0.3471662104E+00
    4    0.2764635682E+00    0.3601625264E+00
    5    0.2780212760E+00    0.3214122951E+00
    6    0.2783268094E+00    0.3791920245E+00
    7    0.2788900435E+00    0.3337334692E+00
    8    0.2790125608E+00    0.3873895705E+00
    9    0.2796662152E+00    0.4158453047E+00
   10    0.2797753811E+00    0.3131416142E+00
   11    0.2811779678E+00    0.3616271019E+00
   12    0.2814905941E+00    0.3302012384E+00
   13    0.2827102542E+00    0.3033575416E+00
   14    0.2835721970E+00    0.3762731552E+00
   15    0.2853376269E+00    0.3008013368E+00
   16    0.2853398025E+00    0.3743497729E+00
   17    0.2854187191E+00    0.4119440019E+00
   18    0.2860189676E+00    0.3630329072E+00
   19    0.2860623896E+00    0.3626143932E+00
   20    0.2862294912E+00    0.3440061510E+00
   21    0.2863721251E+00    0.3387184739E+00
   22    0.2865723968E+00    0.3983120918E+00
   23    0.2869792879E+00    0.2967253029E+00
   24    0.2872071266E+00    0.3337689042E+00
   25    0.2872359157E+00    0.2998138666E+00
   26    0.2875135243E+00    0.3287291527E+00
   27    0.2875944674E+00    0.3753412068E+00
   28    0.2880533636E+00    0.2987113297E+00
#S      35 = Generation Number 
#L Member Rvalue n2
    1    0.2649365664E+00    0.3281818032E+00
    2    0.2725979388E+00    0.3220019341E+00
    3    0.2742666602E+00    0.3471662104E+00
    4    0.2764635682E+00    0.3601625264E+00
    5    0.2780212760E+00    0.3214122951E+00
    6    0.2783268094E+00    0.3791920245E+00
    7    0.2788900435E+00    0.3337334692E+00
    8    0.2790125608E+00    0.3873895705E+00
    9    0.2796662152E+00    0.4158453047E+00
   10    0.2797753811E+00    0.3131416142E+00
   11    0.2811779678E+00    0.3616271019E+00
   12    0.2814905941E+00    0.3302012384E+00
   13    0.2827102542E+00    0.3033575416E+00
   14    0.2835721970E+00    0.3762731552E+00
   15    0.2853376269E+00    0.3008013368E+00
   16    0.2853398025E+00    0.3743497729E+00
   17    0.2854187191E+00    0.4119440019E+00
   18    0.2860189676E+00    0.3630329072E+00
   19    0.2860623896E+00    0.3626143932E+00
   20    0.2862294912E+00    0.3440061510E+00
   21    0.2863721251E+00    0.3387184739E+00
   22    0.2865723968E+00    0.3983120918E+00
   23    0.2867495418E+00    0.4123555720E+00
   24    0.2869792879E+00    0.2967253029E+00
   25    0.2872071266E+00    0.3337689042E+00
   26    0.2872359157E+00    0.2998138666E+00
   27    0.2875135243E+00    0.3287291527E+00
   28    0.2875944674E+00    0.3753412068E+00
#S      36 = Generation Number 
#L Member Rvalue n2
    1    0.2649365664E+00    0.3281818032E+00
    2    0.2725979388E+00    0.3220019341E+00
    3    0.2742666602E+00    0.3471662104E+00
    4    0.2764635682E+00    0.3601625264E+00
    5    0.2780212760E+00    0.3214122951E+00
    6    0.2783268094E+00    0.3791920245E+00
    7    0.2788900435E+00    0.3337334692E+00
    8    0.2790125608E+00    0.3873895705E+00
    9    0.2796662152E+00    0.4158453047E+00
   10    0.2797753811E+00    0.3131416142E+00
   11    0.2811779678E+00    0.3616271019E+00
   12    0.2814905941E+00    0.3302012384E+00
   13    0.2827102542E+00    0.3033575416E+00
   14    0.2835721970E+00    0.3762731552E+00
   15    0.2847844362E+00    0.2762687504E+00
   16    0.2853376269E+00    0.3008013368E+00
   17    0.2853398025E+00    0.3743497729E+00
   18    0.2854187191E+00    0.4119440019E+00
   19    0.2860189676E+00    0.3630329072E+00
   20    0.2860623896E+00    0.3626143932E+00
   21    0.2862294912E+00    0.3440061510E+00
   22    0.2863721251E+00    0.3387184739E+00
   23    0.2865723968E+00    0.3983120918E+00
   24    0.2867495418E+00    0.4123555720E+00
   25    0.2869792879E+00    0.2967253029E+00
   26    0.2872071266E+00    0.3337689042E+00
   27    0.2872359157E+00    0.2998138666E+00
   28    0.2875135243E+00    0.3287291527E+00
#S      37 = Generation Number 
#L Member Rvalue n2
    1    0.2649365664E+00    0.3281818032E+00
    2    0.2725979388E+00    0.3220019341E+00
    3    0.2742666602E+00    0.3471662104E+00
    4    0.2764635682E+00    0.3601625264E+00
    5    0.2780212760E+00    0.3214122951E+00
    6    0.2783268094E+00    0.3791920245E+00
    7    0.2788900435E+00    0.3337334692E+00
    8    0.2790125608E+00    0.3873895705E+00
    9    0.2796662152E+00    0.4158453047E+00
   10    0.2797753811E+00    0.3131416142E+00
   11    0.2811779678E+00    0.3616271019E+00
   12    0.2814905941E+00    0.3302012384E+00
   13    0.2827102542E+00    0.3033575416E+00
   14    0.2835721970E+00    0.3762731552E+00
   15    0.2847844362E+00    0.2762687504E+00
   16    0.2853376269E+00    0.3008013368E+00
   17    0.2853398025E+00    0.3743497729E+00
   18    0.2854187191E+00    0.4119440019E+00
   19    0.2860189676E+00    0.3630329072E+00
   20    0.2860623896E+00    0.3626143932E+00
   21    0.2862294912E+00    0.3440061510E+00
   22    0.2863721251E+00    0.3387184739E+00
   23    0.2865723968E+00    0.3983120918E+00
   24    0.2867495418E+00    0.4123555720E+00
   25    0.2869792879E+00    0.2967253029E+00
   26    0.2872071266E+00    0.3337689042E+00
   27    0.2872359157E+00    0.2998138666E+00
   28    0.2875135243E+00    0.3287291527E+00
#S      38 = Generation Number 
#L Member Rvalue n2
    1    0.2649365664E+00    0.3281818032E+00
    2    0.2725979388E+00    0.3220019341E+00
    3    0.2742666602E+00    0.3471662104E+00
    4    0.2764635682E+00    0.3601625264E+00
    5    0.2780212760E+00    0.3214122951E+00
    6    0.2783268094E+00    0.3791920245E+00
    7    0.2788900435E+00    0.3337334692E+00
    8    0.2790125608E+00    0.3873895705E+00
    9    0.2796662152E+00    0.4158453047E+00
   10    0.2797753811E+00    0.3131416142E+00
   11    0.2811779678E+00    0.3616271019E+00
   12    0.2814905941E+00    0.3302012384E+00
   13    0.2827102542E+00    0.3033575416E+00
   14    0.2835721970E+00    0.3762731552E+00
   15    0.2847844362E+00    0.2762687504E+00
   16    0.2853376269E+00    0.3008013368E+00
   17    0.2853398025E+00    0.3743497729E+00
   18    0.2854187191E+00    0.4119440019E+00
   19    0.2860189676E+00    0.3630329072E+00
   20    0.2860623896E+00    0.3626143932E+00
   21    0.2862294912E+00    0.3440061510E+00
   22    0.2863721251E+00    0.3387184739E+00
   23    0.2865723968E+00    0.3983120918E+00
   24    0.2867495418E+00    0.4123555720E+00
   25    0.2869792879E+00    0.2967253029E+00
   26    0.2872071266E+00    0.3337689042E+00
   27    0.2872359157E+00    0.2998138666E+00
   28    0.2875135243E+00    0.3287291527E+00
#S      39 = Generation Number 
#L Member Rvalue n2
    1    0.2649365664E+00    0.3281818032E+00
    2    0.2725979388E+00    0.3220019341E+00
    3    0.2742666602E+00    0.3471662104E+00
    4    0.2764635682E+00    0.3601625264E+00
    5    0.2768079042E+00    0.3503457010E+00
    6    0.2780212760E+00    0.3214122951E+00
    7    0.2783268094E+00    0.3791920245E+00
    8    0.2788900435E+00    0.3337334692E+00
    9    0.2790125608E+00    0.3873895705E+00
   10    0.2796662152E+00    0.4158453047E+00
   11    0.2797753811E+00    0.3131416142E+00
   12    0.2811779678E+00    0.3616271019E+00
   13    0.2814905941E+00    0.3302012384E+00
   14    0.2823922932E+00    0.3062864244E+00
   15    0.2826682329E+00    0.3065176010E+00
   16    0.2827102542E+00    0.3033575416E+00
   17    0.2832503021E+00    0.3945743144E+00
   18    0.2835721970E+00    0.3762731552E+00
   19    0.2847844362E+00    0.2762687504E+00
   20    0.2848070562E+00    0.3355814219E+00
   21    0.2853376269E+00    0.3008013368E+00
   22    0.2853398025E+00    0.3743497729E+00
   23    0.2854187191E+00    0.4119440019E+00
   24    0.2860189676E+00    0.3630329072E+00
   25    0.2860623896E+00    0.3626143932E+00
   26    0.2862294912E+00    0.3440061510E+00
   27    0.2863721251E+00    0.3387184739E+00
   28    0.2865723968E+00    0.3983120918E+00
#S      40 = Generation Number 
#L Member Rvalue n2
    1    0.2649365664E+00    0.3281818032E+00
    2    0.2725979388E+00    0.3220019341E+00
    3    0.2742666602E+00    0.3471662104E+00
    4    0.2764635682E+00    0.3601625264E+00
    5    0.2768079042E+00    0.3503457010E+00
    6    0.2780212760E+00    0.3214122951E+00
    7    0.2783268094E+00    0.3791920245E+00
    8    0.2788900435E+00    0.3337334692E+00
    9    0.2790125608E+00    0.3873895705E+00
   10    0.2796662152E+00    0.4158453047E+00
   11    0.2797753811E+00    0.3131416142E+00
   12    0.2811779678E+00    0.3616271019E+00
   13    0.2814905941E+00    0.3302012384E+00
   14    0.2823922932E+00    0.3062864244E+00
   15    0.2826682329E+00    0.3065176010E+00
   16    0.2827102542E+00    0.3033575416E+00
   17    0.2832503021E+00    0.3945743144E+00
   18    0.2835721970E+00    0.3762731552E+00
   19    0.2847844362E+00    0.2762687504E+00
   20    0.2848070562E+00    0.3355814219E+00
   21    0.2853376269E+00    0.3008013368E+00
   22    0.2853398025E+00    0.3743497729E+00
   23    0.2854187191E+00    0.4119440019E+00
   24    0.2860189676E+00    0.3630329072E+00
   25    0.2860623896E+00    0.3626143932E+00
   26    0.2862294912E+00    0.3440061510E+00
   27    0.2863721251E+00    0.3387184739E+00
   28    0.2865723968E+00    0.3983120918E+00
#S      41 = Generation Number 
#L Member Rvalue n2
    1    0.2649365664E+00    0.3281818032E+00
    2    0.2725979388E+00    0.3220019341E+00
    3    0.2742666602E+00    0.3471662104E+00
    4    0.2764635682E+00    0.3601625264E+00
    5    0.2768079042E+00    0.3503457010E+00
    6    0.2780212760E+00    0.3214122951E+00
    7    0.2783268094E+00    0.3791920245E+00
    8    0.2788900435E+00    0.3337334692E+00
    9    0.2790125608E+00    0.3873895705E+00
   10    0.2796662152E+00    0.4158453047E+00
   11    0.2797753811E+00    0.3131416142E+00
   12    0.2811779678E+00    0.3616271019E+00
   13    0.2814774215E+00    0.3195315599E+00
   14    0.2814905941E+00    0.3302012384E+00
   15    0.2823922932E+00    0.3062864244E+00
   16    0.2826682329E+00    0.3065176010E+00
   17    0.2827102542E+00    0.3033575416E+00
   18    0.2832503021E+00    0.3945743144E+00
   19    0.2835721970E+00    0.3762731552E+00
   20    0.2847844362E+00    0.2762687504E+00
   21    0.2848070562E+00    0.3355814219E+00
   22    0.2853376269E+00    0.3008013368E+00
   23    0.2853398025E+00    0.3743497729E+00
   24    0.2854187191E+00    0.4119440019E+00
   25    0.2860189676E+00    0.3630329072E+00
   26    0.2860623896E+00    0.3626143932E+00
   27    0.2862294912E+00    0.3440061510E+00
   28    0.2863721251E+00    0.3387184739E+00
#S      42 = Generation Number 
#L Member Rvalue n2
    1    0.2649365664E+00    0.3281818032E+00
    2    0.2725979388E+00    0.3220019341E+00
    3    0.2742666602E+00    0.3471662104E+00
    4    0.2764635682E+00    0.3601625264E+00
    5    0.2768079042E+00    0.3503457010E+00
    6    0.2780212760E+00    0.3214122951E+00
    7    0.2783268094E+00    0.3791920245E+00
    8    0.2788900435E+00    0.3337334692E+00
    9    0.2790125608E+00    0.3873895705E+00
   10    0.2796662152E+00    0.4158453047E+00
   11    0.2797753811E+00    0.3131416142E+00
   12    0.2811779678E+00    0.3616271019E+00
   13    0.2814774215E+00    0.3195315599E+00
   14    0.2814905941E+00    0.3302012384E+00
   15    0.2823922932E+00    0.3062864244E+00
   16    0.2826682329E+00    0.3065176010E+00
   17    0.2827102542E+00    0.3033575416E+00
   18    0.2832503021E+00    0.3945743144E+00
   19    0.2835721970E+00    0.3762731552E+00
   20    0.2847844362E+00    0.2762687504E+00
   21    0.2848070562E+00    0.3355814219E+00
   22    0.2853376269E+00    0.3008013368E+00
   23    0.2853398025E+00    0.3743497729E+00
   24    0.2854187191E+00    0.4119440019E+00
   25    0.2860189676E+00    0.3630329072E+00
   26    0.2860623896E+00    0.3626143932E+00
   27    0.2862294912E+00    0.3440061510E+00
   28    0.2863721251E+00    0.3387184739E+00
#S      43 = Generation Number 
#L Member Rvalue n2
    1    0.2649365664E+00    0.3281818032E+00
    2    0.2725979388E+00    0.3220019341E+00
    3    0.2742666602E+00    0.3471662104E+00
    4    0.2744910121E+00    0.3064686954E+00
    5    0.2764635682E+00    0.3601625264E+00
    6    0.2768079042E+00    0.3503457010E+00
    7    0.2768682837E+00    0.3754085302E+00
    8    0.2780212760E+00    0.3214122951E+00
    9    0.2783268094E+00    0.3791920245E+00
   10    0.2788900435E+00    0.3337334692E+00
   11    0.2790125608E+00    0.3873895705E+00
   12    0.2796662152E+00    0.4158453047E+00
   13    0.2797753811E+00    0.3131416142E+00
   14    0.2811779678E+00    0.3616271019E+00
   15    0.2814774215E+00    0.3195315599E+00
   16    0.2814905941E+00    0.3302012384E+00
   17    0.2823922932E+00    0.3062864244E+00
   18    0.2826682329E+00    0.3065176010E+00
   19    0.2827102542E+00    0.3033575416E+00
   20    0.2832503021E+00    0.3945743144E+00
   21    0.2835721970E+00    0.3762731552E+00
   22    0.2847844362E+00    0.2762687504E+00
   23    0.2848070562E+00    0.3355814219E+00
   24    0.2853376269E+00    0.3008013368E+00
   25    0.2853398025E+00    0.3743497729E+00
   26    0.2854187191E+00    0.4119440019E+00
   27    0.2860189676E+00    0.3630329072E+00
   28    0.2860623896E+00    0.3626143932E+00
#S      44 = Generation Number 
#L Member Rvalue n2
    1    0.2649365664E+00    0.3281818032E+00
    2    0.2725979388E+00    0.3220019341E+00
    3    0.2742666602E+00    0.3471662104E+00
    4    0.2744910121E+00    0.3064686954E+00
    5    0.2764635682E+00    0.3601625264E+00
    6    0.2768079042E+00    0.3503457010E+00
    7    0.2768682837E+00    0.3754085302E+00
    8    0.2780212760E+00    0.3214122951E+00
    9    0.2783268094E+00    0.3791920245E+00
   10    0.2788900435E+00    0.3337334692E+00
   11    0.2790125608E+00    0.3873895705E+00
   12    0.2796662152E+00    0.4158453047E+00
   13    0.2797753811E+00    0.3131416142E+00
   14    0.2811779678E+00    0.3616271019E+00
   15    0.2814774215E+00    0.3195315599E+00
   16    0.2814905941E+00    0.3302012384E+00
   17    0.2823922932E+00    0.3062864244E+00
   18    0.2826682329E+00    0.3065176010E+00
   19    0.2827102542E+00    0.3033575416E+00
   20    0.2832503021E+00    0.3945743144E+00
   21    0.2835721970E+00    0.3762731552E+00
   22    0.2847844362E+00    0.2762687504E+00
   23    0.2848070562E+00    0.3355814219E+00
   24    0.2849177718E+00    0.3328705132E+00
   25    0.2853376269E+00    0.3008013368E+00
   26    0.2853398025E+00    0.3743497729E+00
   27    0.2854187191E+00    0.4119440019E+00
   28    0.2860189676E+00    0.3630329072E+00
#S      45 = Generation Number 
#L Member Rvalue n2
    1    0.2649365664E+00    0.3281818032E+00
    2    0.2709273696E+00    0.3510738313E+00
    3    0.2725979388E+00    0.3220019341E+00
    4    0.2742666602E+00    0.3471662104E+00
    5    0.2744910121E+00    0.3064686954E+00
    6    0.2764635682E+00    0.3601625264E+00
    7    0.2768079042E+00    0.3503457010E+00
    8    0.2768682837E+00    0.3754085302E+00
    9    0.2780212760E+00    0.3214122951E+00
   10    0.2783268094E+00    0.3791920245E+00
   11    0.2788900435E+00    0.3337334692E+00
   12    0.2790125608E+00    0.3873895705E+00
   13    0.2796662152E+00    0.4158453047E+00
   14    0.2797753811E+00    0.3131416142E+00
   15    0.2811779678E+00    0.3616271019E+00
   16    0.2814774215E+00    0.3195315599E+00
   17    0.2814905941E+00    0.3302012384E+00
   18    0.2823922932E+00    0.3062864244E+00
   19    0.2826682329E+00    0.3065176010E+00
   20    0.2827102542E+00    0.3033575416E+00
   21    0.2832503021E+00    0.3945743144E+00
   22    0.2835721970E+00    0.3762731552E+00
   23    0.2847844362E+00    0.2762687504E+00
   24    0.2848070562E+00    0.3355814219E+00
   25    0.2849177718E+00    0.3328705132E+00
   26    0.2853376269E+00    0.3008013368E+00
   27    0.2853398025E+00    0.3743497729E+00
   28    0.2854187191E+00    0.4119440019E+00
#S      46 = Generation Number 
#L Member Rvalue n2
    1    0.2649365664E+00    0.3281818032E+00
    2    0.2709273696E+00    0.3510738313E+00
    3    0.2725979388E+00    0.3220019341E+00
    4    0.2742666602E+00    0.3471662104E+00
    5    0.2744910121E+00    0.3064686954E+00
    6    0.2764635682E+00    0.3601625264E+00
    7    0.2768079042E+00    0.3503457010E+00
    8    0.2768682837E+00    0.3754085302E+00
    9    0.2780212760E+00    0.3214122951E+00
   10    0.2783268094E+00    0.3791920245E+00
   11    0.2788900435E+00    0.3337334692E+00
   12    0.2790125608E+00    0.3873895705E+00
   13    0.2796662152E+00    0.4158453047E+00
   14    0.2797753811E+00    0.3131416142E+00
   15    0.2805895507E+00    0.3617982566E+00
   16    0.2811779678E+00    0.3616271019E+00
   17    0.2814774215E+00    0.3195315599E+00
   18    0.2814905941E+00    0.3302012384E+00
   19    0.2823922932E+00    0.3062864244E+00
   20    0.2826682329E+00    0.3065176010E+00
   21    0.2827102542E+00    0.3033575416E+00
   22    0.2832503021E+00    0.3945743144E+00
   23    0.2835721970E+00    0.3762731552E+00
   24    0.2847844362E+00    0.2762687504E+00
   25    0.2848070562E+00    0.3355814219E+00
   26    0.2849177718E+00    0.3328705132E+00
   27    0.2853376269E+00    0.3008013368E+00
   28    0.2853398025E+00    0.3743497729E+00
#S      47 = Generation Number 
#L Member Rvalue n2
    1    0.2649365664E+00    0.3281818032E+00
    2    0.2709273696E+00    0.3510738313E+00
    3    0.2721520364E+00    0.3545608521E+00
    4    0.2725979388E+00    0.3220019341E+00
    5    0.2742666602E+00    0.3471662104E+00
    6    0.2744910121E+00    0.3064686954E+00
    7    0.2764635682E+00    0.3601625264E+00
    8    0.2768079042E+00    0.3503457010E+00
    9    0.2768682837E+00    0.3754085302E+00
   10    0.2780212760E+00    0.3214122951E+00
   11    0.2783268094E+00    0.3791920245E+00
   12    0.2788900435E+00    0.3337334692E+00
   13    0.2790125608E+00    0.3873895705E+00
   14    0.2796662152E+00    0.4158453047E+00
   15    0.2797753811E+00    0.3131416142E+00
   16    0.2805895507E+00    0.3617982566E+00
   17    0.2808905840E+00    0.3464832604E+00
   18    0.2811779678E+00    0.3616271019E+00
   19    0.2814774215E+00    0.3195315599E+00
   20    0.2814905941E+00    0.3302012384E+00
   21    0.2823922932E+00    0.3062864244E+00
   22    0.2826682329E+00    0.3065176010E+00
   23    0.2827102542E+00    0.3033575416E+00
   24    0.2832503021E+00    0.3945743144E+00
   25    0.2835721970E+00    0.3762731552E+00
   26    0.2847844362E+00    0.2762687504E+00
   27    0.2848070562E+00    0.3355814219E+00
   28    0.2849177718E+00    0.3328705132E+00
#S      48 = Generation Number 
#L Member Rvalue n2
    1    0.2649365664E+00    0.3281818032E+00
    2    0.2709273696E+00    0.3510738313E+00
    3    0.2721520364E+00    0.3545608521E+00
    4    0.2725979388E+00    0.3220019341E+00
    5    0.2742666602E+00    0.3471662104E+00
    6    0.2744910121E+00    0.3064686954E+00
    7    0.2764635682E+00    0.3601625264E+00
    8    0.2768079042E+00    0.3503457010E+00
    9    0.2768682837E+00    0.3754085302E+00
   10    0.2780212760E+00    0.3214122951E+00
   11    0.2783268094E+00    0.3791920245E+00
   12    0.2788900435E+00    0.3337334692E+00
   13    0.2790125608E+00    0.3873895705E+00
   14    0.2796662152E+00    0.4158453047E+00
   15    0.2797753811E+00    0.3131416142E+00
   16    0.2804109454E+00    0.3708711863E+00
   17    0.2804531753E+00    0.3126575053E+00
   18    0.2805895507E+00    0.3617982566E+00
   19    0.2808905840E+00    0.3464832604E+00
   20    0.2811779678E+00    0.3616271019E+00
   21    0.2814774215E+00    0.3195315599E+00
   22    0.2814905941E+00    0.3302012384E+00
   23    0.2822892666E+00    0.3568143845E+00
   24    0.2823922932E+00    0.3062864244E+00
   25    0.2825173736E+00    0.3061395288E+00
   26    0.2826682329E+00    0.3065176010E+00
   27    0.2827102542E+00    0.3033575416E+00
   28    0.2832503021E+00    0.3945743144E+00
#S      49 = Generation Number 
#L Member Rvalue n2
    1    0.2649365664E+00    0.3281818032E+00
    2    0.2709273696E+00    0.3510738313E+00
    3    0.2721520364E+00    0.3545608521E+00
    4    0.2725979388E+00    0.3220019341E+00
    5    0.2742666602E+00    0.3471662104E+00
    6    0.2744910121E+00    0.3064686954E+00
    7    0.2764635682E+00    0.3601625264E+00
    8    0.2768079042E+00    0.3503457010E+00
    9    0.2768682837E+00    0.3754085302E+00
   10    0.2780212760E+00    0.3214122951E+00
   11    0.2783268094E+00    0.3791920245E+00
   12    0.2788900435E+00    0.3337334692E+00
   13    0.2790125608E+00    0.3873895705E+00
   14    0.2796662152E+00    0.4158453047E+00
   15    0.2797405720E+00    0.3034904301E+00
   16    0.2797753811E+00    0.3131416142E+00
   17    0.2804109454E+00    0.3708711863E+00
   18    0.2804531753E+00    0.3126575053E+00
   19    0.2805895507E+00    0.3617982566E+00
   20    0.2808905840E+00    0.3464832604E+00
   21    0.2811779678E+00    0.3616271019E+00
   22    0.2814774215E+00    0.3195315599E+00
   23    0.2814905941E+00    0.3302012384E+00
   24    0.2822892666E+00    0.3568143845E+00
   25    0.2823922932E+00    0.3062864244E+00
   26    0.2825173736E+00    0.3061395288E+00
   27    0.2826682329E+00    0.3065176010E+00
   28    0.2827102542E+00    0.3033575416E+00
#S      50 = Generation Number 
#L Member Rvalue n2
    1    0.2649365664E+00    0.3281818032E+00
    2    0.2709273696E+00    0.3510738313E+00
    3    0.2721520364E+00    0.3545608521E+00
    4    0.2725979388E+00    0.3220019341E+00
    5    0.2742666602E+00    0.3471662104E+00
    6    0.2744910121E+00    0.3064686954E+00
    7    0.2764635682E+00    0.3601625264E+00
    8    0.2768079042E+00    0.3503457010E+00
    9    0.2768682837E+00    0.3754085302E+00
   10    0.2780212760E+00    0.3214122951E+00
   11    0.2783268094E+00    0.3791920245E+00
   12    0.2788900435E+00    0.3337334692E+00
   13    0.2790125608E+00    0.3873895705E+00
   14    0.2796265185E+00    0.3170103729E+00
   15    0.2796662152E+00    0.4158453047E+00
   16    0.2797405720E+00    0.3034904301E+00
   17    0.2797753811E+00    0.3131416142E+00
   18    0.2804109454E+00    0.3708711863E+00
   19    0.2804531753E+00    0.3126575053E+00
   20    0.2805895507E+00    0.3617982566E+00
   21    0.2808905840E+00    0.3464832604E+00
   22    0.2811779678E+00    0.3616271019E+00
   23    0.2814774215E+00    0.3195315599E+00
   24    0.2814905941E+00    0.3302012384E+00
   25    0.2822892666E+00    0.3568143845E+00
   26    0.2823922932E+00    0.3062864244E+00
   27    0.2825173736E+00    0.3061395288E+00
   28    0.2826682329E+00    0.3065176010E+00
#S      51 = Generation Number 
#L Member Rvalue n2
    1    0.2649365664E+00    0.3281818032E+00
    2    0.2709273696E+00    0.3510738313E+00
    3    0.2721520364E+00    0.3545608521E+00
    4    0.2725979388E+00    0.3220019341E+00
    5    0.2740374804E+00    0.3431558013E+00
    6    0.2742666602E+00    0.3471662104E+00
    7    0.2744910121E+00    0.3064686954E+00
    8    0.2761279643E+00    0.3186620474E+00
    9    0.2764635682E+00    0.3601625264E+00
   10    0.2768079042E+00    0.3503457010E+00
   11    0.2768682837E+00    0.3754085302E+00
   12    0.2780212760E+00    0.3214122951E+00
   13    0.2783268094E+00    0.3791920245E+00
   14    0.2788900435E+00    0.3337334692E+00
   15    0.2790125608E+00    0.3873895705E+00
   16    0.2796265185E+00    0.3170103729E+00
   17    0.2796662152E+00    0.4158453047E+00
   18    0.2797405720E+00    0.3034904301E+00
   19    0.2797753811E+00    0.3131416142E+00
   20    0.2804109454E+00    0.3708711863E+00
   21    0.2804531753E+00    0.3126575053E+00
   22    0.2805895507E+00    0.3617982566E+00
   23    0.2808905840E+00    0.3464832604E+00
   24    0.2811779678E+00    0.3616271019E+00
   25    0.2814774215E+00    0.3195315599E+00
   26    0.2814905941E+00    0.3302012384E+00
   27    0.2822892666E+00    0.3568143845E+00
   28    0.2823922932E+00    0.3062864244E+00
