# Supplementary material for: Quantitative analysis of diffuse electron scattering in the lithium-ion battery cathode material Li1.2Ni0.13Mn0.54Co0.13O2
Source: IUCrJ. 2022 Sep 1;9(Pt 5):695–704. doi: 10.1107/S2052252522007746 (PMC9438490; doi:10.1107/S2052252522007746)
Supplement: Supplementary file 1 [file m-09-00695-sup1.zip › Refinement 210/DIFFEV/Parameter.name]

          Member                XMIN                XMAX                SMIN                SMAX
          Rvalue    0.0000000000E+00    0.2800000000E+02    0.2800000000E+02    0.3000000000E+01
              n1    0.0000000000E+00    0.5000000000E+00    0.0000000000E+00    0.5000000000E+00
              n2    0.0000000000E+00    0.5000000000E+00    0.0000000000E+00    0.5000000000E+00
             sfp    0.0000000000E+00    0.1000000000E+01    0.0000000000E+00    0.1000000000E+01
