# Supplementary material for: Quantitative analysis of diffuse electron scattering in the lithium-ion battery cathode material Li1.2Ni0.13Mn0.54Co0.13O2
Source: IUCrJ. 2022 Sep 1;9(Pt 5):695–704. doi: 10.1107/S2052252522007746 (PMC9438490; doi:10.1107/S2052252522007746)
Supplement: Supplementary file 1 [file m-09-00695-sup1.zip › Refinement 210/DIFFEV/Parameter.sfp]

#C Logfile by DIFFEV
#S       0 = Generation Number 
#L Member Rvalue sfp
    1    0.3658623099E+00    0.3428157866E+00
    2    0.4419121742E+00    0.5066283941E+00
    3    0.4881957471E+00    0.5507177711E+00
    4    0.4887735248E+00    0.5863468051E+00
    5    0.5100727677E+00    0.4715332389E+00
    6    0.5137516260E+00    0.3653022647E+00
    7    0.5140334368E+00    0.4424626827E+00
    8    0.5145490766E+00    0.3759925365E+00
    9    0.5558773875E+00    0.7054365277E+00
   10    0.5683504343E+00    0.3140996099E+00
   11    0.5785806179E+00    0.4495745301E+00
   12    0.6087554693E+00    0.7317487001E+00
   13    0.6114063859E+00    0.8159637451E+00
   14    0.6367978454E+00    0.2182211578E+00
   15    0.6400198340E+00    0.1112470552E+00
   16    0.6464504004E+00    0.8184679151E+00
   17    0.6739904284E+00    0.2630640268E+00
   18    0.7020651102E+00    0.1313421130E+00
   19    0.7055542469E+00    0.8591994047E+00
   20    0.7121073008E+00    0.1481528580E+00
   21    0.7313858271E+00    0.9872710109E+00
   22    0.7897041440E+00    0.8439435065E-01
   23    0.8189219832E+00    0.1604230106E+00
   24    0.8311784267E+00    0.1742073298E+00
   25    0.8689547777E+00    0.7518538088E-01
   26    0.8703963161E+00    0.2666935325E-01
   27    0.9573714137E+00    0.7339082193E-02
   28    0.9680715799E+00    0.1038059406E-01
#S       1 = Generation Number 
#L Member Rvalue sfp
    1    0.3267359138E+00    0.2649349570E+00
    2    0.3391537070E+00    0.3628306985E+00
    3    0.3505407572E+00    0.3329697847E+00
    4    0.3658623099E+00    0.3428157866E+00
    5    0.4342385232E+00    0.3722149730E+00
    6    0.4419121742E+00    0.5066283941E+00
    7    0.4738378227E+00    0.2395084947E+00
    8    0.4881957471E+00    0.5507177711E+00
    9    0.4887735248E+00    0.5863468051E+00
   10    0.5100727677E+00    0.4715332389E+00
   11    0.5137516260E+00    0.3653022647E+00
   12    0.5140334368E+00    0.4424626827E+00
   13    0.5144609809E+00    0.3222656250E+00
   14    0.5145490766E+00    0.3759925365E+00
   15    0.5314354897E+00    0.6625195742E+00
   16    0.5373556614E+00    0.6086953878E+00
   17    0.5447993875E+00    0.5640487075E+00
   18    0.5558773875E+00    0.7054365277E+00
   19    0.5603075624E+00    0.7536815405E+00
   20    0.5629089475E+00    0.7551044226E+00
   21    0.5683504343E+00    0.3140996099E+00
   22    0.5735339522E+00    0.1506308913E+00
   23    0.5759775043E+00    0.7958881855E+00
   24    0.5785806179E+00    0.4495745301E+00
   25    0.5813719630E+00    0.7592773438E+00
   26    0.5988230705E+00    0.8372097611E+00
   27    0.6012207866E+00    0.3265193403E+00
   28    0.6087554693E+00    0.7317487001E+00
#S       2 = Generation Number 
#L Member Rvalue sfp
    1    0.3049049973E+00    0.2981843054E+00
    2    0.3267359138E+00    0.2649349570E+00
    3    0.3391537070E+00    0.3628306985E+00
    4    0.3505407572E+00    0.3329697847E+00
    5    0.3658623099E+00    0.3428157866E+00
    6    0.3978941739E+00    0.5181747675E+00
    7    0.4055983126E+00    0.4635579884E+00
    8    0.4136794508E+00    0.3114906251E+00
    9    0.4342385232E+00    0.3722149730E+00
   10    0.4419121742E+00    0.5066283941E+00
   11    0.4499891996E+00    0.5531110168E+00
   12    0.4513642788E+00    0.5738374591E+00
   13    0.4582045376E+00    0.2679188550E+00
   14    0.4685836732E+00    0.4602545798E+00
   15    0.4717515707E+00    0.4956095517E+00
   16    0.4738378227E+00    0.2395084947E+00
   17    0.4842998087E+00    0.4605241418E+00
   18    0.4881957471E+00    0.5507177711E+00
   19    0.4887735248E+00    0.5863468051E+00
   20    0.5060770512E+00    0.5907037854E+00
   21    0.5100727677E+00    0.4715332389E+00
   22    0.5137516260E+00    0.3653022647E+00
   23    0.5140334368E+00    0.4424626827E+00
   24    0.5144609809E+00    0.3222656250E+00
   25    0.5145490766E+00    0.3759925365E+00
   26    0.5307654142E+00    0.6297913790E+00
   27    0.5314354897E+00    0.6625195742E+00
   28    0.5363044739E+00    0.7383828759E+00
#S       3 = Generation Number 
#L Member Rvalue sfp
    1    0.3049049973E+00    0.2981843054E+00
    2    0.3267359138E+00    0.2649349570E+00
    3    0.3277467191E+00    0.3774798512E+00
    4    0.3364619613E+00    0.2693247795E+00
    5    0.3391537070E+00    0.3628306985E+00
    6    0.3505407572E+00    0.3329697847E+00
    7    0.3658623099E+00    0.3428157866E+00
    8    0.3759775460E+00    0.3975700736E+00
    9    0.3835625648E+00    0.2825482488E+00
   10    0.3857984543E+00    0.2654278278E+00
   11    0.3978941739E+00    0.5181747675E+00
   12    0.4055983126E+00    0.4635579884E+00
   13    0.4136794508E+00    0.3114906251E+00
   14    0.4205986559E+00    0.5257267952E+00
   15    0.4230113328E+00    0.4529306889E+00
   16    0.4310090542E+00    0.3071403503E+00
   17    0.4342385232E+00    0.3722149730E+00
   18    0.4419121742E+00    0.5066283941E+00
   19    0.4499891996E+00    0.5531110168E+00
   20    0.4513642788E+00    0.5738374591E+00
   21    0.4527639449E+00    0.3948147893E+00
   22    0.4582045376E+00    0.2679188550E+00
   23    0.4588983059E+00    0.5504958034E+00
   24    0.4606639147E+00    0.2221447676E+00
   25    0.4685836732E+00    0.4602545798E+00
   26    0.4717515707E+00    0.4956095517E+00
   27    0.4721539021E+00    0.1603768021E+00
   28    0.4738378227E+00    0.2395084947E+00
#S       4 = Generation Number 
#L Member Rvalue sfp
    1    0.2952477634E+00    0.3091564476E+00
    2    0.3049049973E+00    0.2981843054E+00
    3    0.3267359138E+00    0.2649349570E+00
    4    0.3277467191E+00    0.3774798512E+00
    5    0.3348740041E+00    0.2369060367E+00
    6    0.3364619613E+00    0.2693247795E+00
    7    0.3391537070E+00    0.3628306985E+00
    8    0.3399104476E+00    0.2307528853E+00
    9    0.3505407572E+00    0.3329697847E+00
   10    0.3520623147E+00    0.3057548106E+00
   11    0.3550177217E+00    0.3576893210E+00
   12    0.3658623099E+00    0.3428157866E+00
   13    0.3759775460E+00    0.3975700736E+00
   14    0.3835625648E+00    0.2825482488E+00
   15    0.3857984543E+00    0.2654278278E+00
   16    0.3948632777E+00    0.3282790482E+00
   17    0.3978941739E+00    0.5181747675E+00
   18    0.4028418660E+00    0.3130501807E+00
   19    0.4055983126E+00    0.4635579884E+00
   20    0.4081341922E+00    0.1846384257E+00
   21    0.4083814025E+00    0.4152874351E+00
   22    0.4091553092E+00    0.1902510375E+00
   23    0.4136794508E+00    0.3114906251E+00
   24    0.4205986559E+00    0.5257267952E+00
   25    0.4230113328E+00    0.4529306889E+00
   26    0.4233143330E+00    0.3879988790E+00
   27    0.4310090542E+00    0.3071403503E+00
   28    0.4342385232E+00    0.3722149730E+00
#S       5 = Generation Number 
#L Member Rvalue sfp
    1    0.2872359157E+00    0.3034577072E+00
    2    0.2952477634E+00    0.3091564476E+00
    3    0.3049049973E+00    0.2981843054E+00
    4    0.3179233670E+00    0.2920671701E+00
    5    0.3243402541E+00    0.3148283064E+00
    6    0.3245888054E+00    0.2979416251E+00
    7    0.3248377740E+00    0.2244003564E+00
    8    0.3260853589E+00    0.2675706148E+00
    9    0.3267359138E+00    0.2649349570E+00
   10    0.3277467191E+00    0.3774798512E+00
   11    0.3348740041E+00    0.2369060367E+00
   12    0.3364619613E+00    0.2693247795E+00
   13    0.3391537070E+00    0.3628306985E+00
   14    0.3399104476E+00    0.2307528853E+00
   15    0.3490326107E+00    0.2398755848E+00
   16    0.3505407572E+00    0.3329697847E+00
   17    0.3520623147E+00    0.3057548106E+00
   18    0.3550177217E+00    0.3576893210E+00
   19    0.3658623099E+00    0.3428157866E+00
   20    0.3742628098E+00    0.2471068949E+00
   21    0.3759775460E+00    0.3975700736E+00
   22    0.3835625648E+00    0.2825482488E+00
   23    0.3857951164E+00    0.4562721252E+00
   24    0.3857984543E+00    0.2654278278E+00
   25    0.3922944069E+00    0.3842220902E+00
   26    0.3948632777E+00    0.3282790482E+00
   27    0.3957383037E+00    0.2320109308E+00
   28    0.3978941739E+00    0.5181747675E+00
#S       6 = Generation Number 
#L Member Rvalue sfp
    1    0.2872359157E+00    0.3034577072E+00
    2    0.2952477634E+00    0.3091564476E+00
    3    0.2969043255E+00    0.2671706975E+00
    4    0.3049049973E+00    0.2981843054E+00
    5    0.3109595478E+00    0.2429423779E+00
    6    0.3165331185E+00    0.3145995140E+00
    7    0.3179233670E+00    0.2920671701E+00
    8    0.3238050640E+00    0.2921632230E+00
    9    0.3243402541E+00    0.3148283064E+00
   10    0.3245888054E+00    0.2979416251E+00
   11    0.3248377740E+00    0.2244003564E+00
   12    0.3260853589E+00    0.2675706148E+00
   13    0.3260974884E+00    0.2698196173E+00
   14    0.3267359138E+00    0.2649349570E+00
   15    0.3277467191E+00    0.3774798512E+00
   16    0.3328593075E+00    0.2553871572E+00
   17    0.3348740041E+00    0.2369060367E+00
   18    0.3364619613E+00    0.2693247795E+00
   19    0.3391537070E+00    0.3628306985E+00
   20    0.3399104476E+00    0.2307528853E+00
   21    0.3457047343E+00    0.2993844450E+00
   22    0.3470380902E+00    0.3562009931E+00
   23    0.3490326107E+00    0.2398755848E+00
   24    0.3496229351E+00    0.3476735651E+00
   25    0.3505407572E+00    0.3329697847E+00
   26    0.3520623147E+00    0.3057548106E+00
   27    0.3549785912E+00    0.3558492661E+00
   28    0.3550177217E+00    0.3576893210E+00
#S       7 = Generation Number 
#L Member Rvalue sfp
    1    0.2872359157E+00    0.3034577072E+00
    2    0.2952477634E+00    0.3091564476E+00
    3    0.2969043255E+00    0.2671706975E+00
    4    0.3008807302E+00    0.2913176119E+00
    5    0.3049049973E+00    0.2981843054E+00
    6    0.3065022528E+00    0.3177816272E+00
    7    0.3079495430E+00    0.2759517133E+00
    8    0.3087319136E+00    0.3012298048E+00
    9    0.3109595478E+00    0.2429423779E+00
   10    0.3131190240E+00    0.3428149223E+00
   11    0.3165331185E+00    0.3145995140E+00
   12    0.3168752193E+00    0.3789798319E+00
   13    0.3179233670E+00    0.2920671701E+00
   14    0.3238050640E+00    0.2921632230E+00
   15    0.3243402541E+00    0.3148283064E+00
   16    0.3245888054E+00    0.2979416251E+00
   17    0.3248377740E+00    0.2244003564E+00
   18    0.3260853589E+00    0.2675706148E+00
   19    0.3260974884E+00    0.2698196173E+00
   20    0.3263969123E+00    0.2774993181E+00
   21    0.3267359138E+00    0.2649349570E+00
   22    0.3277467191E+00    0.3774798512E+00
   23    0.3325986862E+00    0.2278787345E+00
   24    0.3328593075E+00    0.2553871572E+00
   25    0.3332283199E+00    0.2521214187E+00
   26    0.3336778283E+00    0.3569064438E+00
   27    0.3348740041E+00    0.2369060367E+00
   28    0.3364619613E+00    0.2693247795E+00
#S       8 = Generation Number 
#L Member Rvalue sfp
    1    0.2872359157E+00    0.3034577072E+00
    2    0.2952477634E+00    0.3091564476E+00
    3    0.2969043255E+00    0.2671706975E+00
    4    0.2970311046E+00    0.2650358081E+00
    5    0.3008807302E+00    0.2913176119E+00
    6    0.3049049973E+00    0.2981843054E+00
    7    0.3065022528E+00    0.3177816272E+00
    8    0.3079495430E+00    0.2759517133E+00
    9    0.3087319136E+00    0.3012298048E+00
   10    0.3096159995E+00    0.3123093843E+00
   11    0.3109595478E+00    0.2429423779E+00
   12    0.3127126694E+00    0.2980898917E+00
   13    0.3131190240E+00    0.3428149223E+00
   14    0.3165331185E+00    0.3145995140E+00
   15    0.3166397214E+00    0.3212278783E+00
   16    0.3168752193E+00    0.3789798319E+00
   17    0.3172016740E+00    0.2909615040E+00
   18    0.3179233670E+00    0.2920671701E+00
   19    0.3196099997E+00    0.2699881792E+00
   20    0.3199161589E+00    0.3329814374E+00
   21    0.3212867677E+00    0.3065789342E+00
   22    0.3238050640E+00    0.2921632230E+00
   23    0.3243402541E+00    0.3148283064E+00
   24    0.3245888054E+00    0.2979416251E+00
   25    0.3248377740E+00    0.2244003564E+00
   26    0.3260853589E+00    0.2675706148E+00
   27    0.3260974884E+00    0.2698196173E+00
   28    0.3263969123E+00    0.2774993181E+00
#S       9 = Generation Number 
#L Member Rvalue sfp
    1    0.2872359157E+00    0.3034577072E+00
    2    0.2952477634E+00    0.3091564476E+00
    3    0.2969043255E+00    0.2671706975E+00
    4    0.2970311046E+00    0.2650358081E+00
    5    0.2991978228E+00    0.2912638187E+00
    6    0.3008807302E+00    0.2913176119E+00
    7    0.3013868332E+00    0.2983374596E+00
    8    0.3016557992E+00    0.3236639202E+00
    9    0.3039494753E+00    0.3213991523E+00
   10    0.3049049973E+00    0.2981843054E+00
   11    0.3065022528E+00    0.3177816272E+00
   12    0.3079495430E+00    0.2759517133E+00
   13    0.3087319136E+00    0.3012298048E+00
   14    0.3087453544E+00    0.3324951828E+00
   15    0.3094724119E+00    0.2457652539E+00
   16    0.3096159995E+00    0.3123093843E+00
   17    0.3109595478E+00    0.2429423779E+00
   18    0.3127126694E+00    0.2980898917E+00
   19    0.3131190240E+00    0.3428149223E+00
   20    0.3145549297E+00    0.2868371904E+00
   21    0.3165331185E+00    0.3145995140E+00
   22    0.3166397214E+00    0.3212278783E+00
   23    0.3168752193E+00    0.3789798319E+00
   24    0.3172016740E+00    0.2909615040E+00
   25    0.3179233670E+00    0.2920671701E+00
   26    0.3196099997E+00    0.2699881792E+00
   27    0.3199161589E+00    0.3329814374E+00
   28    0.3212867677E+00    0.3065789342E+00
#S      10 = Generation Number 
#L Member Rvalue sfp
    1    0.2796662152E+00    0.3185352087E+00
    2    0.2827102542E+00    0.2862386703E+00
    3    0.2872359157E+00    0.3034577072E+00
    4    0.2933420241E+00    0.2934147716E+00
    5    0.2940480113E+00    0.3361234963E+00
    6    0.2952477634E+00    0.3091564476E+00
    7    0.2964149415E+00    0.2927939594E+00
    8    0.2969043255E+00    0.2671706975E+00
    9    0.2970311046E+00    0.2650358081E+00
   10    0.2973110974E+00    0.2998944819E+00
   11    0.2977813482E+00    0.2857120037E+00
   12    0.2990200818E+00    0.3451165557E+00
   13    0.2991978228E+00    0.2912638187E+00
   14    0.3008807302E+00    0.2913176119E+00
   15    0.3013868332E+00    0.2983374596E+00
   16    0.3016557992E+00    0.3236639202E+00
   17    0.3039494753E+00    0.3213991523E+00
   18    0.3043875992E+00    0.2963393629E+00
   19    0.3049049973E+00    0.2981843054E+00
   20    0.3061587512E+00    0.3316912949E+00
   21    0.3065022528E+00    0.3177816272E+00
   22    0.3075461388E+00    0.2441824228E+00
   23    0.3079495430E+00    0.2759517133E+00
   24    0.3087319136E+00    0.3012298048E+00
   25    0.3087453544E+00    0.3324951828E+00
   26    0.3092861474E+00    0.3149144650E+00
   27    0.3094724119E+00    0.2457652539E+00
   28    0.3096159995E+00    0.3123093843E+00
#S      11 = Generation Number 
#L Member Rvalue sfp
    1    0.2796662152E+00    0.3185352087E+00
    2    0.2827102542E+00    0.2862386703E+00
    3    0.2872359157E+00    0.3034577072E+00
    4    0.2918678820E+00    0.2941139340E+00
    5    0.2921672165E+00    0.3567929268E+00
    6    0.2933420241E+00    0.2934147716E+00
    7    0.2940480113E+00    0.3361234963E+00
    8    0.2952477634E+00    0.3091564476E+00
    9    0.2964149415E+00    0.2927939594E+00
   10    0.2969043255E+00    0.2671706975E+00
   11    0.2970311046E+00    0.2650358081E+00
   12    0.2973110974E+00    0.2998944819E+00
   13    0.2977813482E+00    0.2857120037E+00
   14    0.2990200818E+00    0.3451165557E+00
   15    0.2991978228E+00    0.2912638187E+00
   16    0.3008807302E+00    0.2913176119E+00
   17    0.3013868332E+00    0.2983374596E+00
   18    0.3016557992E+00    0.3236639202E+00
   19    0.3028221428E+00    0.3308700323E+00
   20    0.3039494753E+00    0.3213991523E+00
   21    0.3043875992E+00    0.2963393629E+00
   22    0.3049049973E+00    0.2981843054E+00
   23    0.3061587512E+00    0.3316912949E+00
   24    0.3065022528E+00    0.3177816272E+00
   25    0.3075461388E+00    0.2441824228E+00
   26    0.3079495430E+00    0.2759517133E+00
   27    0.3087194264E+00    0.3336272836E+00
   28    0.3087319136E+00    0.3012298048E+00
#S      12 = Generation Number 
#L Member Rvalue sfp
    1    0.2796662152E+00    0.3185352087E+00
    2    0.2827102542E+00    0.2862386703E+00
    3    0.2872359157E+00    0.3034577072E+00
    4    0.2894121706E+00    0.2925832570E+00
    5    0.2916556597E+00    0.3428213000E+00
    6    0.2918678820E+00    0.2941139340E+00
    7    0.2921672165E+00    0.3567929268E+00
    8    0.2933420241E+00    0.2934147716E+00
    9    0.2940480113E+00    0.3361234963E+00
   10    0.2952477634E+00    0.3091564476E+00
   11    0.2954924405E+00    0.3022566438E+00
   12    0.2964149415E+00    0.2927939594E+00
   13    0.2969043255E+00    0.2671706975E+00
   14    0.2970311046E+00    0.2650358081E+00
   15    0.2973110974E+00    0.2998944819E+00
   16    0.2977813482E+00    0.2857120037E+00
   17    0.2990200818E+00    0.3451165557E+00
   18    0.2991978228E+00    0.2912638187E+00
   19    0.3008807302E+00    0.2913176119E+00
   20    0.3013868332E+00    0.2983374596E+00
   21    0.3016557992E+00    0.3236639202E+00
   22    0.3028221428E+00    0.3308700323E+00
   23    0.3039494753E+00    0.3213991523E+00
   24    0.3040936291E+00    0.2969642878E+00
   25    0.3043875992E+00    0.2963393629E+00
   26    0.3049049973E+00    0.2981843054E+00
   27    0.3061587512E+00    0.3316912949E+00
   28    0.3065022528E+00    0.3177816272E+00
#S      13 = Generation Number 
#L Member Rvalue sfp
    1    0.2788900435E+00    0.3082272410E+00
    2    0.2796662152E+00    0.3185352087E+00
    3    0.2827102542E+00    0.2862386703E+00
    4    0.2853398025E+00    0.3031914830E+00
    5    0.2860623896E+00    0.3220544755E+00
    6    0.2872359157E+00    0.3034577072E+00
    7    0.2875135243E+00    0.2792559862E+00
    8    0.2894121706E+00    0.2925832570E+00
    9    0.2916556597E+00    0.3428213000E+00
   10    0.2918678820E+00    0.2941139340E+00
   11    0.2921672165E+00    0.3567929268E+00
   12    0.2933420241E+00    0.2934147716E+00
   13    0.2940480113E+00    0.3361234963E+00
   14    0.2952477634E+00    0.3091564476E+00
   15    0.2954924405E+00    0.3022566438E+00
   16    0.2964149415E+00    0.2927939594E+00
   17    0.2964782715E+00    0.2916267216E+00
   18    0.2969043255E+00    0.2671706975E+00
   19    0.2970311046E+00    0.2650358081E+00
   20    0.2973110974E+00    0.2998944819E+00
   21    0.2977813482E+00    0.2857120037E+00
   22    0.2990200818E+00    0.3451165557E+00
   23    0.2991978228E+00    0.2912638187E+00
   24    0.3008807302E+00    0.2913176119E+00
   25    0.3013868332E+00    0.2983374596E+00
   26    0.3016557992E+00    0.3236639202E+00
   27    0.3020685911E+00    0.2870308161E+00
   28    0.3027926683E+00    0.3227223456E+00
#S      14 = Generation Number 
#L Member Rvalue sfp
    1    0.2788900435E+00    0.3082272410E+00
    2    0.2796662152E+00    0.3185352087E+00
    3    0.2811779678E+00    0.2799823582E+00
    4    0.2827102542E+00    0.2862386703E+00
    5    0.2853398025E+00    0.3031914830E+00
    6    0.2860623896E+00    0.3220544755E+00
    7    0.2872359157E+00    0.3034577072E+00
    8    0.2875135243E+00    0.2792559862E+00
    9    0.2880612910E+00    0.2754818201E+00
   10    0.2894121706E+00    0.2925832570E+00
   11    0.2916556597E+00    0.3428213000E+00
   12    0.2918678820E+00    0.2941139340E+00
   13    0.2921672165E+00    0.3567929268E+00
   14    0.2930396795E+00    0.2652514577E+00
   15    0.2933420241E+00    0.2934147716E+00
   16    0.2940480113E+00    0.3361234963E+00
   17    0.2952477634E+00    0.3091564476E+00
   18    0.2954924405E+00    0.3022566438E+00
   19    0.2963108420E+00    0.2991511524E+00
   20    0.2964149415E+00    0.2927939594E+00
   21    0.2964782715E+00    0.2916267216E+00
   22    0.2969043255E+00    0.2671706975E+00
   23    0.2970311046E+00    0.2650358081E+00
   24    0.2973110974E+00    0.2998944819E+00
   25    0.2977813482E+00    0.2857120037E+00
   26    0.2990200818E+00    0.3451165557E+00
   27    0.2991978228E+00    0.2912638187E+00
   28    0.3008807302E+00    0.2913176119E+00
#S      15 = Generation Number 
#L Member Rvalue sfp
    1    0.2788900435E+00    0.3082272410E+00
    2    0.2796662152E+00    0.3185352087E+00
    3    0.2811779678E+00    0.2799823582E+00
    4    0.2827102542E+00    0.2862386703E+00
    5    0.2853398025E+00    0.3031914830E+00
    6    0.2860623896E+00    0.3220544755E+00
    7    0.2872359157E+00    0.3034577072E+00
    8    0.2875135243E+00    0.2792559862E+00
    9    0.2880612910E+00    0.2754818201E+00
   10    0.2889486849E+00    0.2580618262E+00
   11    0.2894121706E+00    0.2925832570E+00
   12    0.2916556597E+00    0.3428213000E+00
   13    0.2918678820E+00    0.2941139340E+00
   14    0.2921672165E+00    0.3567929268E+00
   15    0.2930396795E+00    0.2652514577E+00
   16    0.2933420241E+00    0.2934147716E+00
   17    0.2938963771E+00    0.3344192803E+00
   18    0.2940480113E+00    0.3361234963E+00
   19    0.2952477634E+00    0.3091564476E+00
   20    0.2952489257E+00    0.3241138458E+00
   21    0.2954924405E+00    0.3022566438E+00
   22    0.2963108420E+00    0.2991511524E+00
   23    0.2964149415E+00    0.2927939594E+00
   24    0.2964782715E+00    0.2916267216E+00
   25    0.2969043255E+00    0.2671706975E+00
   26    0.2970311046E+00    0.2650358081E+00
   27    0.2973110974E+00    0.2998944819E+00
   28    0.2977813482E+00    0.2857120037E+00
#S      16 = Generation Number 
#L Member Rvalue sfp
    1    0.2788900435E+00    0.3082272410E+00
    2    0.2790125608E+00    0.2819682062E+00
    3    0.2796662152E+00    0.3185352087E+00
    4    0.2797753811E+00    0.2647587061E+00
    5    0.2811779678E+00    0.2799823582E+00
    6    0.2827102542E+00    0.2862386703E+00
    7    0.2853398025E+00    0.3031914830E+00
    8    0.2860623896E+00    0.3220544755E+00
    9    0.2872359157E+00    0.3034577072E+00
   10    0.2875135243E+00    0.2792559862E+00
   11    0.2880612910E+00    0.2754818201E+00
   12    0.2889486849E+00    0.2580618262E+00
   13    0.2894121706E+00    0.2925832570E+00
   14    0.2916556597E+00    0.3428213000E+00
   15    0.2918678820E+00    0.2941139340E+00
   16    0.2921672165E+00    0.3567929268E+00
   17    0.2930396795E+00    0.2652514577E+00
   18    0.2933420241E+00    0.2934147716E+00
   19    0.2938963771E+00    0.3344192803E+00
   20    0.2940480113E+00    0.3361234963E+00
   21    0.2946431637E+00    0.2972826958E+00
   22    0.2952477634E+00    0.3091564476E+00
   23    0.2952489257E+00    0.3241138458E+00
   24    0.2954924405E+00    0.3022566438E+00
   25    0.2963108420E+00    0.2991511524E+00
   26    0.2964149415E+00    0.2927939594E+00
   27    0.2964782715E+00    0.2916267216E+00
   28    0.2969043255E+00    0.2671706975E+00
#S      17 = Generation Number 
#L Member Rvalue sfp
    1    0.2788900435E+00    0.3082272410E+00
    2    0.2790125608E+00    0.2819682062E+00
    3    0.2796662152E+00    0.3185352087E+00
    4    0.2797753811E+00    0.2647587061E+00
    5    0.2811779678E+00    0.2799823582E+00
    6    0.2827102542E+00    0.2862386703E+00
    7    0.2853398025E+00    0.3031914830E+00
    8    0.2860623896E+00    0.3220544755E+00
    9    0.2872359157E+00    0.3034577072E+00
   10    0.2875135243E+00    0.2792559862E+00
   11    0.2880612910E+00    0.2754818201E+00
   12    0.2889486849E+00    0.2580618262E+00
   13    0.2894121706E+00    0.2925832570E+00
   14    0.2916556597E+00    0.3428213000E+00
   15    0.2918678820E+00    0.2941139340E+00
   16    0.2921672165E+00    0.3567929268E+00
   17    0.2930396795E+00    0.2652514577E+00
   18    0.2933420241E+00    0.2934147716E+00
   19    0.2938963771E+00    0.3344192803E+00
   20    0.2940480113E+00    0.3361234963E+00
   21    0.2946431637E+00    0.2972826958E+00
   22    0.2948534787E+00    0.2660188973E+00
   23    0.2952477634E+00    0.3091564476E+00
   24    0.2952489257E+00    0.3241138458E+00
   25    0.2954924405E+00    0.3022566438E+00
   26    0.2963108420E+00    0.2991511524E+00
   27    0.2964149415E+00    0.2927939594E+00
   28    0.2964782715E+00    0.2916267216E+00
#S      18 = Generation Number 
#L Member Rvalue sfp
    1    0.2788900435E+00    0.3082272410E+00
    2    0.2790125608E+00    0.2819682062E+00
    3    0.2796662152E+00    0.3185352087E+00
    4    0.2797753811E+00    0.2647587061E+00
    5    0.2811779678E+00    0.2799823582E+00
    6    0.2827102542E+00    0.2862386703E+00
    7    0.2853398025E+00    0.3031914830E+00
    8    0.2860623896E+00    0.3220544755E+00
    9    0.2872359157E+00    0.3034577072E+00
   10    0.2875135243E+00    0.2792559862E+00
   11    0.2880612910E+00    0.2754818201E+00
   12    0.2889486849E+00    0.2580618262E+00
   13    0.2894121706E+00    0.2925832570E+00
   14    0.2916556597E+00    0.3428213000E+00
   15    0.2918678820E+00    0.2941139340E+00
   16    0.2921672165E+00    0.3567929268E+00
   17    0.2930396795E+00    0.2652514577E+00
   18    0.2933420241E+00    0.2934147716E+00
   19    0.2938963771E+00    0.3344192803E+00
   20    0.2940480113E+00    0.3361234963E+00
   21    0.2940780222E+00    0.2662070394E+00
   22    0.2946431637E+00    0.2972826958E+00
   23    0.2948534787E+00    0.2660188973E+00
   24    0.2952477634E+00    0.3091564476E+00
   25    0.2952489257E+00    0.3241138458E+00
   26    0.2954924405E+00    0.3022566438E+00
   27    0.2963108420E+00    0.2991511524E+00
   28    0.2964149415E+00    0.2927939594E+00
#S      19 = Generation Number 
#L Member Rvalue sfp
    1    0.2788900435E+00    0.3082272410E+00
    2    0.2790125608E+00    0.2819682062E+00
    3    0.2796662152E+00    0.3185352087E+00
    4    0.2797753811E+00    0.2647587061E+00
    5    0.2811779678E+00    0.2799823582E+00
    6    0.2827102542E+00    0.2862386703E+00
    7    0.2853398025E+00    0.3031914830E+00
    8    0.2860623896E+00    0.3220544755E+00
    9    0.2865723968E+00    0.2493487746E+00
   10    0.2872359157E+00    0.3034577072E+00
   11    0.2875135243E+00    0.2792559862E+00
   12    0.2880612910E+00    0.2754818201E+00
   13    0.2889486849E+00    0.2580618262E+00
   14    0.2893331051E+00    0.2378693372E+00
   15    0.2894121706E+00    0.2925832570E+00
   16    0.2916556597E+00    0.3428213000E+00
   17    0.2918678820E+00    0.2941139340E+00
   18    0.2921672165E+00    0.3567929268E+00
   19    0.2930396795E+00    0.2652514577E+00
   20    0.2933420241E+00    0.2934147716E+00
   21    0.2938963771E+00    0.3344192803E+00
   22    0.2940480113E+00    0.3361234963E+00
   23    0.2940780222E+00    0.2662070394E+00
   24    0.2946431637E+00    0.2972826958E+00
   25    0.2948534787E+00    0.2660188973E+00
   26    0.2952477634E+00    0.3091564476E+00
   27    0.2952489257E+00    0.3241138458E+00
   28    0.2954924405E+00    0.3022566438E+00
#S      20 = Generation Number 
#L Member Rvalue sfp
    1    0.2788900435E+00    0.3082272410E+00
    2    0.2790125608E+00    0.2819682062E+00
    3    0.2796662152E+00    0.3185352087E+00
    4    0.2797753811E+00    0.2647587061E+00
    5    0.2811779678E+00    0.2799823582E+00
    6    0.2827102542E+00    0.2862386703E+00
    7    0.2853398025E+00    0.3031914830E+00
    8    0.2860623896E+00    0.3220544755E+00
    9    0.2865723968E+00    0.2493487746E+00
   10    0.2869792879E+00    0.2851281762E+00
   11    0.2872359157E+00    0.3034577072E+00
   12    0.2875135243E+00    0.2792559862E+00
   13    0.2880612910E+00    0.2754818201E+00
   14    0.2889486849E+00    0.2580618262E+00
   15    0.2893331051E+00    0.2378693372E+00
   16    0.2894121706E+00    0.2925832570E+00
   17    0.2916556597E+00    0.3428213000E+00
   18    0.2918678820E+00    0.2941139340E+00
   19    0.2921672165E+00    0.3567929268E+00
   20    0.2930396795E+00    0.2652514577E+00
   21    0.2933420241E+00    0.2934147716E+00
   22    0.2938963771E+00    0.3344192803E+00
   23    0.2940480113E+00    0.3361234963E+00
   24    0.2940780222E+00    0.2662070394E+00
   25    0.2946431637E+00    0.2972826958E+00
   26    0.2948534787E+00    0.2660188973E+00
   27    0.2952477634E+00    0.3091564476E+00
   28    0.2952489257E+00    0.3241138458E+00
#S      21 = Generation Number 
#L Member Rvalue sfp
    1    0.2788900435E+00    0.3082272410E+00
    2    0.2790125608E+00    0.2819682062E+00
    3    0.2796662152E+00    0.3185352087E+00
    4    0.2797753811E+00    0.2647587061E+00
    5    0.2811779678E+00    0.2799823582E+00
    6    0.2827102542E+00    0.2862386703E+00
    7    0.2853398025E+00    0.3031914830E+00
    8    0.2860623896E+00    0.3220544755E+00
    9    0.2865723968E+00    0.2493487746E+00
   10    0.2869792879E+00    0.2851281762E+00
   11    0.2872359157E+00    0.3034577072E+00
   12    0.2875135243E+00    0.2792559862E+00
   13    0.2880612910E+00    0.2754818201E+00
   14    0.2889486849E+00    0.2580618262E+00
   15    0.2893331051E+00    0.2378693372E+00
   16    0.2894121706E+00    0.2925832570E+00
   17    0.2916556597E+00    0.3428213000E+00
   18    0.2918678820E+00    0.2941139340E+00
   19    0.2921672165E+00    0.3567929268E+00
   20    0.2930396795E+00    0.2652514577E+00
   21    0.2933420241E+00    0.2934147716E+00
   22    0.2938963771E+00    0.3344192803E+00
   23    0.2940480113E+00    0.3361234963E+00
   24    0.2940780222E+00    0.2662070394E+00
   25    0.2946379483E+00    0.3063267767E+00
   26    0.2946431637E+00    0.2972826958E+00
   27    0.2948534787E+00    0.2660188973E+00
   28    0.2952477634E+00    0.3091564476E+00
#S      22 = Generation Number 
#L Member Rvalue sfp
    1    0.2788900435E+00    0.3082272410E+00
    2    0.2790125608E+00    0.2819682062E+00
    3    0.2796662152E+00    0.3185352087E+00
    4    0.2797753811E+00    0.2647587061E+00
    5    0.2811779678E+00    0.2799823582E+00
    6    0.2827102542E+00    0.2862386703E+00
    7    0.2853398025E+00    0.3031914830E+00
    8    0.2860623896E+00    0.3220544755E+00
    9    0.2865723968E+00    0.2493487746E+00
   10    0.2869792879E+00    0.2851281762E+00
   11    0.2872359157E+00    0.3034577072E+00
   12    0.2875135243E+00    0.2792559862E+00
   13    0.2880612910E+00    0.2754818201E+00
   14    0.2889486849E+00    0.2580618262E+00
   15    0.2893331051E+00    0.2378693372E+00
   16    0.2894121706E+00    0.2925832570E+00
   17    0.2916556597E+00    0.3428213000E+00
   18    0.2918678820E+00    0.2941139340E+00
   19    0.2921672165E+00    0.3567929268E+00
   20    0.2930396795E+00    0.2652514577E+00
   21    0.2933420241E+00    0.2934147716E+00
   22    0.2938963771E+00    0.3344192803E+00
   23    0.2940480113E+00    0.3361234963E+00
   24    0.2940780222E+00    0.2662070394E+00
   25    0.2946379483E+00    0.3063267767E+00
   26    0.2946431637E+00    0.2972826958E+00
   27    0.2948534787E+00    0.2660188973E+00
   28    0.2949079275E+00    0.3231558204E+00
#S      23 = Generation Number 
#L Member Rvalue sfp
    1    0.2788900435E+00    0.3082272410E+00
    2    0.2790125608E+00    0.2819682062E+00
    3    0.2796662152E+00    0.3185352087E+00
    4    0.2797753811E+00    0.2647587061E+00
    5    0.2811779678E+00    0.2799823582E+00
    6    0.2827102542E+00    0.2862386703E+00
    7    0.2853398025E+00    0.3031914830E+00
    8    0.2860623896E+00    0.3220544755E+00
    9    0.2865723968E+00    0.2493487746E+00
   10    0.2869792879E+00    0.2851281762E+00
   11    0.2872359157E+00    0.3034577072E+00
   12    0.2875135243E+00    0.2792559862E+00
   13    0.2880612910E+00    0.2754818201E+00
   14    0.2889486849E+00    0.2580618262E+00
   15    0.2893331051E+00    0.2378693372E+00
   16    0.2894121706E+00    0.2925832570E+00
   17    0.2916556597E+00    0.3428213000E+00
   18    0.2918678820E+00    0.2941139340E+00
   19    0.2921672165E+00    0.3567929268E+00
   20    0.2930396795E+00    0.2652514577E+00
   21    0.2933420241E+00    0.2934147716E+00
   22    0.2938963771E+00    0.3344192803E+00
   23    0.2940480113E+00    0.3361234963E+00
   24    0.2940780222E+00    0.2662070394E+00
   25    0.2946379483E+00    0.3063267767E+00
   26    0.2946431637E+00    0.2972826958E+00
   27    0.2948534787E+00    0.2660188973E+00
   28    0.2949079275E+00    0.3231558204E+00
#S      24 = Generation Number 
#L Member Rvalue sfp
    1    0.2788900435E+00    0.3082272410E+00
    2    0.2790125608E+00    0.2819682062E+00
    3    0.2796662152E+00    0.3185352087E+00
    4    0.2797753811E+00    0.2647587061E+00
    5    0.2811779678E+00    0.2799823582E+00
    6    0.2827102542E+00    0.2862386703E+00
    7    0.2853398025E+00    0.3031914830E+00
    8    0.2860189676E+00    0.2828600705E+00
    9    0.2860623896E+00    0.3220544755E+00
   10    0.2865723968E+00    0.2493487746E+00
   11    0.2869792879E+00    0.2851281762E+00
   12    0.2872359157E+00    0.3034577072E+00
   13    0.2875135243E+00    0.2792559862E+00
   14    0.2880612910E+00    0.2754818201E+00
   15    0.2889486849E+00    0.2580618262E+00
   16    0.2893331051E+00    0.2378693372E+00
   17    0.2894121706E+00    0.2925832570E+00
   18    0.2916556597E+00    0.3428213000E+00
   19    0.2918678820E+00    0.2941139340E+00
   20    0.2921672165E+00    0.3567929268E+00
   21    0.2930396795E+00    0.2652514577E+00
   22    0.2933420241E+00    0.2934147716E+00
   23    0.2938963771E+00    0.3344192803E+00
   24    0.2940480113E+00    0.3361234963E+00
   25    0.2940780222E+00    0.2662070394E+00
   26    0.2946379483E+00    0.3063267767E+00
   27    0.2946431637E+00    0.2972826958E+00
   28    0.2948534787E+00    0.2660188973E+00
#S      25 = Generation Number 
#L Member Rvalue sfp
    1    0.2788900435E+00    0.3082272410E+00
    2    0.2790125608E+00    0.2819682062E+00
    3    0.2796662152E+00    0.3185352087E+00
    4    0.2797753811E+00    0.2647587061E+00
    5    0.2811779678E+00    0.2799823582E+00
    6    0.2827102542E+00    0.2862386703E+00
    7    0.2853398025E+00    0.3031914830E+00
    8    0.2860189676E+00    0.2828600705E+00
    9    0.2860623896E+00    0.3220544755E+00
   10    0.2865723968E+00    0.2493487746E+00
   11    0.2869792879E+00    0.2851281762E+00
   12    0.2872359157E+00    0.3034577072E+00
   13    0.2875135243E+00    0.2792559862E+00
   14    0.2880612910E+00    0.2754818201E+00
   15    0.2889486849E+00    0.2580618262E+00
   16    0.2893331051E+00    0.2378693372E+00
   17    0.2894121706E+00    0.2925832570E+00
   18    0.2916556597E+00    0.3428213000E+00
   19    0.2918678820E+00    0.2941139340E+00
   20    0.2921672165E+00    0.3567929268E+00
   21    0.2930396795E+00    0.2652514577E+00
   22    0.2933420241E+00    0.2934147716E+00
   23    0.2938963771E+00    0.3344192803E+00
   24    0.2940480113E+00    0.3361234963E+00
   25    0.2940780222E+00    0.2662070394E+00
   26    0.2944282889E+00    0.2879841626E+00
   27    0.2946379483E+00    0.3063267767E+00
   28    0.2946431637E+00    0.2972826958E+00
#S      26 = Generation Number 
#L Member Rvalue sfp
    1    0.2788900435E+00    0.3082272410E+00
    2    0.2790125608E+00    0.2819682062E+00
    3    0.2796662152E+00    0.3185352087E+00
    4    0.2797753811E+00    0.2647587061E+00
    5    0.2811779678E+00    0.2799823582E+00
    6    0.2827102542E+00    0.2862386703E+00
    7    0.2853398025E+00    0.3031914830E+00
    8    0.2860189676E+00    0.2828600705E+00
    9    0.2860623896E+00    0.3220544755E+00
   10    0.2865723968E+00    0.2493487746E+00
   11    0.2869792879E+00    0.2851281762E+00
   12    0.2872359157E+00    0.3034577072E+00
   13    0.2875135243E+00    0.2792559862E+00
   14    0.2880612910E+00    0.2754818201E+00
   15    0.2889486849E+00    0.2580618262E+00
   16    0.2893331051E+00    0.2378693372E+00
   17    0.2894121706E+00    0.2925832570E+00
   18    0.2913148105E+00    0.2661178410E+00
   19    0.2916556597E+00    0.3428213000E+00
   20    0.2918678820E+00    0.2941139340E+00
   21    0.2921672165E+00    0.3567929268E+00
   22    0.2930396795E+00    0.2652514577E+00
   23    0.2933420241E+00    0.2934147716E+00
   24    0.2938963771E+00    0.3344192803E+00
   25    0.2940480113E+00    0.3361234963E+00
   26    0.2940780222E+00    0.2662070394E+00
   27    0.2944282889E+00    0.2879841626E+00
   28    0.2946379483E+00    0.3063267767E+00
#S      27 = Generation Number 
#L Member Rvalue sfp
    1    0.2725979388E+00    0.2751064301E+00
    2    0.2788900435E+00    0.3082272410E+00
    3    0.2790125608E+00    0.2819682062E+00
    4    0.2796662152E+00    0.3185352087E+00
    5    0.2797753811E+00    0.2647587061E+00
    6    0.2811779678E+00    0.2799823582E+00
    7    0.2827102542E+00    0.2862386703E+00
    8    0.2853398025E+00    0.3031914830E+00
    9    0.2860189676E+00    0.2828600705E+00
   10    0.2860623896E+00    0.3220544755E+00
   11    0.2865723968E+00    0.2493487746E+00
   12    0.2869792879E+00    0.2851281762E+00
   13    0.2872359157E+00    0.3034577072E+00
   14    0.2875135243E+00    0.2792559862E+00
   15    0.2880612910E+00    0.2754818201E+00
   16    0.2885652781E+00    0.3185898662E+00
   17    0.2888884246E+00    0.2719477415E+00
   18    0.2889486849E+00    0.2580618262E+00
   19    0.2893331051E+00    0.2378693372E+00
   20    0.2894121706E+00    0.2925832570E+00
   21    0.2913148105E+00    0.2661178410E+00
   22    0.2916556597E+00    0.3428213000E+00
   23    0.2918678820E+00    0.2941139340E+00
   24    0.2921090722E+00    0.2907182574E+00
   25    0.2921672165E+00    0.3567929268E+00
   26    0.2930316329E+00    0.2973469794E+00
   27    0.2930396795E+00    0.2652514577E+00
   28    0.2933420241E+00    0.2934147716E+00
#S      28 = Generation Number 
#L Member Rvalue sfp
    1    0.2725979388E+00    0.2751064301E+00
    2    0.2783268094E+00    0.2847083807E+00
    3    0.2788900435E+00    0.3082272410E+00
    4    0.2790125608E+00    0.2819682062E+00
    5    0.2796662152E+00    0.3185352087E+00
    6    0.2797753811E+00    0.2647587061E+00
    7    0.2811779678E+00    0.2799823582E+00
    8    0.2827102542E+00    0.2862386703E+00
    9    0.2853398025E+00    0.3031914830E+00
   10    0.2860189676E+00    0.2828600705E+00
   11    0.2860623896E+00    0.3220544755E+00
   12    0.2865723968E+00    0.2493487746E+00
   13    0.2869792879E+00    0.2851281762E+00
   14    0.2872359157E+00    0.3034577072E+00
   15    0.2875135243E+00    0.2792559862E+00
   16    0.2880612910E+00    0.2754818201E+00
   17    0.2885652781E+00    0.3185898662E+00
   18    0.2888884246E+00    0.2719477415E+00
   19    0.2889486849E+00    0.2580618262E+00
   20    0.2893331051E+00    0.2378693372E+00
   21    0.2894121706E+00    0.2925832570E+00
   22    0.2894429862E+00    0.2518061697E+00
   23    0.2903665900E+00    0.3293352425E+00
   24    0.2913148105E+00    0.2661178410E+00
   25    0.2916556597E+00    0.3428213000E+00
   26    0.2918678820E+00    0.2941139340E+00
   27    0.2921090722E+00    0.2907182574E+00
   28    0.2921672165E+00    0.3567929268E+00
#S      29 = Generation Number 
#L Member Rvalue sfp
    1    0.2725979388E+00    0.2751064301E+00
    2    0.2764635682E+00    0.2968074977E+00
    3    0.2783268094E+00    0.2847083807E+00
    4    0.2788900435E+00    0.3082272410E+00
    5    0.2790125608E+00    0.2819682062E+00
    6    0.2796662152E+00    0.3185352087E+00
    7    0.2797753811E+00    0.2647587061E+00
    8    0.2811779678E+00    0.2799823582E+00
    9    0.2827102542E+00    0.2862386703E+00
   10    0.2853398025E+00    0.3031914830E+00
   11    0.2860189676E+00    0.2828600705E+00
   12    0.2860623896E+00    0.3220544755E+00
   13    0.2862294912E+00    0.2880593240E+00
   14    0.2865723968E+00    0.2493487746E+00
   15    0.2869792879E+00    0.2851281762E+00
   16    0.2872359157E+00    0.3034577072E+00
   17    0.2875135243E+00    0.2792559862E+00
   18    0.2880612910E+00    0.2754818201E+00
   19    0.2885652781E+00    0.3185898662E+00
   20    0.2888884246E+00    0.2719477415E+00
   21    0.2889486849E+00    0.2580618262E+00
   22    0.2893331051E+00    0.2378693372E+00
   23    0.2894121706E+00    0.2925832570E+00
   24    0.2894429862E+00    0.2518061697E+00
   25    0.2903665900E+00    0.3293352425E+00
   26    0.2913148105E+00    0.2661178410E+00
   27    0.2916556597E+00    0.3428213000E+00
   28    0.2918678820E+00    0.2941139340E+00
#S      30 = Generation Number 
#L Member Rvalue sfp
    1    0.2725979388E+00    0.2751064301E+00
    2    0.2764635682E+00    0.2968074977E+00
    3    0.2783268094E+00    0.2847083807E+00
    4    0.2788900435E+00    0.3082272410E+00
    5    0.2790125608E+00    0.2819682062E+00
    6    0.2796662152E+00    0.3185352087E+00
    7    0.2797753811E+00    0.2647587061E+00
    8    0.2811779678E+00    0.2799823582E+00
    9    0.2827102542E+00    0.2862386703E+00
   10    0.2853398025E+00    0.3031914830E+00
   11    0.2860189676E+00    0.2828600705E+00
   12    0.2860623896E+00    0.3220544755E+00
   13    0.2862294912E+00    0.2880593240E+00
   14    0.2865723968E+00    0.2493487746E+00
   15    0.2869792879E+00    0.2851281762E+00
   16    0.2872359157E+00    0.3034577072E+00
   17    0.2875135243E+00    0.2792559862E+00
   18    0.2880612910E+00    0.2754818201E+00
   19    0.2885652781E+00    0.3185898662E+00
   20    0.2888884246E+00    0.2719477415E+00
   21    0.2889486849E+00    0.2580618262E+00
   22    0.2893331051E+00    0.2378693372E+00
   23    0.2894121706E+00    0.2925832570E+00
   24    0.2894429862E+00    0.2518061697E+00
   25    0.2896326780E+00    0.3016003668E+00
   26    0.2903665900E+00    0.3293352425E+00
   27    0.2910175025E+00    0.2964507937E+00
   28    0.2913148105E+00    0.2661178410E+00
#S      31 = Generation Number 
#L Member Rvalue sfp
    1    0.2725979388E+00    0.2751064301E+00
    2    0.2764635682E+00    0.2968074977E+00
    3    0.2783268094E+00    0.2847083807E+00
    4    0.2788900435E+00    0.3082272410E+00
    5    0.2790125608E+00    0.2819682062E+00
    6    0.2796662152E+00    0.3185352087E+00
    7    0.2797753811E+00    0.2647587061E+00
    8    0.2811779678E+00    0.2799823582E+00
    9    0.2827102542E+00    0.2862386703E+00
   10    0.2835721970E+00    0.2719034553E+00
   11    0.2853398025E+00    0.3031914830E+00
   12    0.2854187191E+00    0.3166549802E+00
   13    0.2860189676E+00    0.2828600705E+00
   14    0.2860623896E+00    0.3220544755E+00
   15    0.2862294912E+00    0.2880593240E+00
   16    0.2865723968E+00    0.2493487746E+00
   17    0.2869792879E+00    0.2851281762E+00
   18    0.2872359157E+00    0.3034577072E+00
   19    0.2875135243E+00    0.2792559862E+00
   20    0.2875944674E+00    0.2698529065E+00
   21    0.2880533636E+00    0.3055782318E+00
   22    0.2880612910E+00    0.2754818201E+00
   23    0.2885652781E+00    0.3185898662E+00
   24    0.2888884246E+00    0.2719477415E+00
   25    0.2889486849E+00    0.2580618262E+00
   26    0.2893331051E+00    0.2378693372E+00
   27    0.2894121706E+00    0.2925832570E+00
   28    0.2894429862E+00    0.2518061697E+00
#S      32 = Generation Number 
#L Member Rvalue sfp
    1    0.2725979388E+00    0.2751064301E+00
    2    0.2764635682E+00    0.2968074977E+00
    3    0.2783268094E+00    0.2847083807E+00
    4    0.2788900435E+00    0.3082272410E+00
    5    0.2790125608E+00    0.2819682062E+00
    6    0.2796662152E+00    0.3185352087E+00
    7    0.2797753811E+00    0.2647587061E+00
    8    0.2811779678E+00    0.2799823582E+00
    9    0.2814905941E+00    0.2705981731E+00
   10    0.2827102542E+00    0.2862386703E+00
   11    0.2835721970E+00    0.2719034553E+00
   12    0.2853398025E+00    0.3031914830E+00
   13    0.2854187191E+00    0.3166549802E+00
   14    0.2860189676E+00    0.2828600705E+00
   15    0.2860623896E+00    0.3220544755E+00
   16    0.2862294912E+00    0.2880593240E+00
   17    0.2865723968E+00    0.2493487746E+00
   18    0.2869792879E+00    0.2851281762E+00
   19    0.2872359157E+00    0.3034577072E+00
   20    0.2875135243E+00    0.2792559862E+00
   21    0.2875944674E+00    0.2698529065E+00
   22    0.2880533636E+00    0.3055782318E+00
   23    0.2880612910E+00    0.2754818201E+00
   24    0.2885652781E+00    0.3185898662E+00
   25    0.2888884246E+00    0.2719477415E+00
   26    0.2889486849E+00    0.2580618262E+00
   27    0.2893331051E+00    0.2378693372E+00
   28    0.2894121706E+00    0.2925832570E+00
#S      33 = Generation Number 
#L Member Rvalue sfp
    1    0.2649365664E+00    0.3056034148E+00
    2    0.2725979388E+00    0.2751064301E+00
    3    0.2742666602E+00    0.2895823121E+00
    4    0.2764635682E+00    0.2968074977E+00
    5    0.2783268094E+00    0.2847083807E+00
    6    0.2788900435E+00    0.3082272410E+00
    7    0.2790125608E+00    0.2819682062E+00
    8    0.2796662152E+00    0.3185352087E+00
    9    0.2797753811E+00    0.2647587061E+00
   10    0.2811779678E+00    0.2799823582E+00
   11    0.2814905941E+00    0.2705981731E+00
   12    0.2827102542E+00    0.2862386703E+00
   13    0.2835721970E+00    0.2719034553E+00
   14    0.2853398025E+00    0.3031914830E+00
   15    0.2854187191E+00    0.3166549802E+00
   16    0.2860189676E+00    0.2828600705E+00
   17    0.2860623896E+00    0.3220544755E+00
   18    0.2862294912E+00    0.2880593240E+00
   19    0.2865723968E+00    0.2493487746E+00
   20    0.2869792879E+00    0.2851281762E+00
   21    0.2872359157E+00    0.3034577072E+00
   22    0.2875135243E+00    0.2792559862E+00
   23    0.2875944674E+00    0.2698529065E+00
   24    0.2880533636E+00    0.3055782318E+00
   25    0.2880612910E+00    0.2754818201E+00
   26    0.2885652781E+00    0.3185898662E+00
   27    0.2888884246E+00    0.2719477415E+00
   28    0.2889486849E+00    0.2580618262E+00
#S      34 = Generation Number 
#L Member Rvalue sfp
    1    0.2649365664E+00    0.3056034148E+00
    2    0.2725979388E+00    0.2751064301E+00
    3    0.2742666602E+00    0.2895823121E+00
    4    0.2764635682E+00    0.2968074977E+00
    5    0.2780212760E+00    0.3109376729E+00
    6    0.2783268094E+00    0.2847083807E+00
    7    0.2788900435E+00    0.3082272410E+00
    8    0.2790125608E+00    0.2819682062E+00
    9    0.2796662152E+00    0.3185352087E+00
   10    0.2797753811E+00    0.2647587061E+00
   11    0.2811779678E+00    0.2799823582E+00
   12    0.2814905941E+00    0.2705981731E+00
   13    0.2827102542E+00    0.2862386703E+00
   14    0.2835721970E+00    0.2719034553E+00
   15    0.2853376269E+00    0.2923146784E+00
   16    0.2853398025E+00    0.3031914830E+00
   17    0.2854187191E+00    0.3166549802E+00
   18    0.2860189676E+00    0.2828600705E+00
   19    0.2860623896E+00    0.3220544755E+00
   20    0.2862294912E+00    0.2880593240E+00
   21    0.2863721251E+00    0.3041810989E+00
   22    0.2865723968E+00    0.2493487746E+00
   23    0.2869792879E+00    0.2851281762E+00
   24    0.2872071266E+00    0.2693539858E+00
   25    0.2872359157E+00    0.3034577072E+00
   26    0.2875135243E+00    0.2792559862E+00
   27    0.2875944674E+00    0.2698529065E+00
   28    0.2880533636E+00    0.3055782318E+00
#S      35 = Generation Number 
#L Member Rvalue sfp
    1    0.2649365664E+00    0.3056034148E+00
    2    0.2725979388E+00    0.2751064301E+00
    3    0.2742666602E+00    0.2895823121E+00
    4    0.2764635682E+00    0.2968074977E+00
    5    0.2780212760E+00    0.3109376729E+00
    6    0.2783268094E+00    0.2847083807E+00
    7    0.2788900435E+00    0.3082272410E+00
    8    0.2790125608E+00    0.2819682062E+00
    9    0.2796662152E+00    0.3185352087E+00
   10    0.2797753811E+00    0.2647587061E+00
   11    0.2811779678E+00    0.2799823582E+00
   12    0.2814905941E+00    0.2705981731E+00
   13    0.2827102542E+00    0.2862386703E+00
   14    0.2835721970E+00    0.2719034553E+00
   15    0.2853376269E+00    0.2923146784E+00
   16    0.2853398025E+00    0.3031914830E+00
   17    0.2854187191E+00    0.3166549802E+00
   18    0.2860189676E+00    0.2828600705E+00
   19    0.2860623896E+00    0.3220544755E+00
   20    0.2862294912E+00    0.2880593240E+00
   21    0.2863721251E+00    0.3041810989E+00
   22    0.2865723968E+00    0.2493487746E+00
   23    0.2867495418E+00    0.2726777196E+00
   24    0.2869792879E+00    0.2851281762E+00
   25    0.2872071266E+00    0.2693539858E+00
   26    0.2872359157E+00    0.3034577072E+00
   27    0.2875135243E+00    0.2792559862E+00
   28    0.2875944674E+00    0.2698529065E+00
#S      36 = Generation Number 
#L Member Rvalue sfp
    1    0.2649365664E+00    0.3056034148E+00
    2    0.2725979388E+00    0.2751064301E+00
    3    0.2742666602E+00    0.2895823121E+00
    4    0.2764635682E+00    0.2968074977E+00
    5    0.2780212760E+00    0.3109376729E+00
    6    0.2783268094E+00    0.2847083807E+00
    7    0.2788900435E+00    0.3082272410E+00
    8    0.2790125608E+00    0.2819682062E+00
    9    0.2796662152E+00    0.3185352087E+00
   10    0.2797753811E+00    0.2647587061E+00
   11    0.2811779678E+00    0.2799823582E+00
   12    0.2814905941E+00    0.2705981731E+00
   13    0.2827102542E+00    0.2862386703E+00
   14    0.2835721970E+00    0.2719034553E+00
   15    0.2847844362E+00    0.2933877110E+00
   16    0.2853376269E+00    0.2923146784E+00
   17    0.2853398025E+00    0.3031914830E+00
   18    0.2854187191E+00    0.3166549802E+00
   19    0.2860189676E+00    0.2828600705E+00
   20    0.2860623896E+00    0.3220544755E+00
   21    0.2862294912E+00    0.2880593240E+00
   22    0.2863721251E+00    0.3041810989E+00
   23    0.2865723968E+00    0.2493487746E+00
   24    0.2867495418E+00    0.2726777196E+00
   25    0.2869792879E+00    0.2851281762E+00
   26    0.2872071266E+00    0.2693539858E+00
   27    0.2872359157E+00    0.3034577072E+00
   28    0.2875135243E+00    0.2792559862E+00
#S      37 = Generation Number 
#L Member Rvalue sfp
    1    0.2649365664E+00    0.3056034148E+00
    2    0.2725979388E+00    0.2751064301E+00
    3    0.2742666602E+00    0.2895823121E+00
    4    0.2764635682E+00    0.2968074977E+00
    5    0.2780212760E+00    0.3109376729E+00
    6    0.2783268094E+00    0.2847083807E+00
    7    0.2788900435E+00    0.3082272410E+00
    8    0.2790125608E+00    0.2819682062E+00
    9    0.2796662152E+00    0.3185352087E+00
   10    0.2797753811E+00    0.2647587061E+00
   11    0.2811779678E+00    0.2799823582E+00
   12    0.2814905941E+00    0.2705981731E+00
   13    0.2827102542E+00    0.2862386703E+00
   14    0.2835721970E+00    0.2719034553E+00
   15    0.2847844362E+00    0.2933877110E+00
   16    0.2853376269E+00    0.2923146784E+00
   17    0.2853398025E+00    0.3031914830E+00
   18    0.2854187191E+00    0.3166549802E+00
   19    0.2860189676E+00    0.2828600705E+00
   20    0.2860623896E+00    0.3220544755E+00
   21    0.2862294912E+00    0.2880593240E+00
   22    0.2863721251E+00    0.3041810989E+00
   23    0.2865723968E+00    0.2493487746E+00
   24    0.2867495418E+00    0.2726777196E+00
   25    0.2869792879E+00    0.2851281762E+00
   26    0.2872071266E+00    0.2693539858E+00
   27    0.2872359157E+00    0.3034577072E+00
   28    0.2875135243E+00    0.2792559862E+00
#S      38 = Generation Number 
#L Member Rvalue sfp
    1    0.2649365664E+00    0.3056034148E+00
    2    0.2725979388E+00    0.2751064301E+00
    3    0.2742666602E+00    0.2895823121E+00
    4    0.2764635682E+00    0.2968074977E+00
    5    0.2780212760E+00    0.3109376729E+00
    6    0.2783268094E+00    0.2847083807E+00
    7    0.2788900435E+00    0.3082272410E+00
    8    0.2790125608E+00    0.2819682062E+00
    9    0.2796662152E+00    0.3185352087E+00
   10    0.2797753811E+00    0.2647587061E+00
   11    0.2811779678E+00    0.2799823582E+00
   12    0.2814905941E+00    0.2705981731E+00
   13    0.2827102542E+00    0.2862386703E+00
   14    0.2835721970E+00    0.2719034553E+00
   15    0.2847844362E+00    0.2933877110E+00
   16    0.2853376269E+00    0.2923146784E+00
   17    0.2853398025E+00    0.3031914830E+00
   18    0.2854187191E+00    0.3166549802E+00
   19    0.2860189676E+00    0.2828600705E+00
   20    0.2860623896E+00    0.3220544755E+00
   21    0.2862294912E+00    0.2880593240E+00
   22    0.2863721251E+00    0.3041810989E+00
   23    0.2865723968E+00    0.2493487746E+00
   24    0.2867495418E+00    0.2726777196E+00
   25    0.2869792879E+00    0.2851281762E+00
   26    0.2872071266E+00    0.2693539858E+00
   27    0.2872359157E+00    0.3034577072E+00
   28    0.2875135243E+00    0.2792559862E+00
#S      39 = Generation Number 
#L Member Rvalue sfp
    1    0.2649365664E+00    0.3056034148E+00
    2    0.2725979388E+00    0.2751064301E+00
    3    0.2742666602E+00    0.2895823121E+00
    4    0.2764635682E+00    0.2968074977E+00
    5    0.2768079042E+00    0.2967760563E+00
    6    0.2780212760E+00    0.3109376729E+00
    7    0.2783268094E+00    0.2847083807E+00
    8    0.2788900435E+00    0.3082272410E+00
    9    0.2790125608E+00    0.2819682062E+00
   10    0.2796662152E+00    0.3185352087E+00
   11    0.2797753811E+00    0.2647587061E+00
   12    0.2811779678E+00    0.2799823582E+00
   13    0.2814905941E+00    0.2705981731E+00
   14    0.2823922932E+00    0.2735604644E+00
   15    0.2826682329E+00    0.2877616584E+00
   16    0.2827102542E+00    0.2862386703E+00
   17    0.2832503021E+00    0.3226276040E+00
   18    0.2835721970E+00    0.2719034553E+00
   19    0.2847844362E+00    0.2933877110E+00
   20    0.2848070562E+00    0.3034915626E+00
   21    0.2853376269E+00    0.2923146784E+00
   22    0.2853398025E+00    0.3031914830E+00
   23    0.2854187191E+00    0.3166549802E+00
   24    0.2860189676E+00    0.2828600705E+00
   25    0.2860623896E+00    0.3220544755E+00
   26    0.2862294912E+00    0.2880593240E+00
   27    0.2863721251E+00    0.3041810989E+00
   28    0.2865723968E+00    0.2493487746E+00
#S      40 = Generation Number 
#L Member Rvalue sfp
    1    0.2649365664E+00    0.3056034148E+00
    2    0.2725979388E+00    0.2751064301E+00
    3    0.2742666602E+00    0.2895823121E+00
    4    0.2764635682E+00    0.2968074977E+00
    5    0.2768079042E+00    0.2967760563E+00
    6    0.2780212760E+00    0.3109376729E+00
    7    0.2783268094E+00    0.2847083807E+00
    8    0.2788900435E+00    0.3082272410E+00
    9    0.2790125608E+00    0.2819682062E+00
   10    0.2796662152E+00    0.3185352087E+00
   11    0.2797753811E+00    0.2647587061E+00
   12    0.2811779678E+00    0.2799823582E+00
   13    0.2814905941E+00    0.2705981731E+00
   14    0.2823922932E+00    0.2735604644E+00
   15    0.2826682329E+00    0.2877616584E+00
   16    0.2827102542E+00    0.2862386703E+00
   17    0.2832503021E+00    0.3226276040E+00
   18    0.2835721970E+00    0.2719034553E+00
   19    0.2847844362E+00    0.2933877110E+00
   20    0.2848070562E+00    0.3034915626E+00
   21    0.2853376269E+00    0.2923146784E+00
   22    0.2853398025E+00    0.3031914830E+00
   23    0.2854187191E+00    0.3166549802E+00
   24    0.2860189676E+00    0.2828600705E+00
   25    0.2860623896E+00    0.3220544755E+00
   26    0.2862294912E+00    0.2880593240E+00
   27    0.2863721251E+00    0.3041810989E+00
   28    0.2865723968E+00    0.2493487746E+00
#S      41 = Generation Number 
#L Member Rvalue sfp
    1    0.2649365664E+00    0.3056034148E+00
    2    0.2725979388E+00    0.2751064301E+00
    3    0.2742666602E+00    0.2895823121E+00
    4    0.2764635682E+00    0.2968074977E+00
    5    0.2768079042E+00    0.2967760563E+00
    6    0.2780212760E+00    0.3109376729E+00
    7    0.2783268094E+00    0.2847083807E+00
    8    0.2788900435E+00    0.3082272410E+00
    9    0.2790125608E+00    0.2819682062E+00
   10    0.2796662152E+00    0.3185352087E+00
   11    0.2797753811E+00    0.2647587061E+00
   12    0.2811779678E+00    0.2799823582E+00
   13    0.2814774215E+00    0.2521862388E+00
   14    0.2814905941E+00    0.2705981731E+00
   15    0.2823922932E+00    0.2735604644E+00
   16    0.2826682329E+00    0.2877616584E+00
   17    0.2827102542E+00    0.2862386703E+00
   18    0.2832503021E+00    0.3226276040E+00
   19    0.2835721970E+00    0.2719034553E+00
   20    0.2847844362E+00    0.2933877110E+00
   21    0.2848070562E+00    0.3034915626E+00
   22    0.2853376269E+00    0.2923146784E+00
   23    0.2853398025E+00    0.3031914830E+00
   24    0.2854187191E+00    0.3166549802E+00
   25    0.2860189676E+00    0.2828600705E+00
   26    0.2860623896E+00    0.3220544755E+00
   27    0.2862294912E+00    0.2880593240E+00
   28    0.2863721251E+00    0.3041810989E+00
#S      42 = Generation Number 
#L Member Rvalue sfp
    1    0.2649365664E+00    0.3056034148E+00
    2    0.2725979388E+00    0.2751064301E+00
    3    0.2742666602E+00    0.2895823121E+00
    4    0.2764635682E+00    0.2968074977E+00
    5    0.2768079042E+00    0.2967760563E+00
    6    0.2780212760E+00    0.3109376729E+00
    7    0.2783268094E+00    0.2847083807E+00
    8    0.2788900435E+00    0.3082272410E+00
    9    0.2790125608E+00    0.2819682062E+00
   10    0.2796662152E+00    0.3185352087E+00
   11    0.2797753811E+00    0.2647587061E+00
   12    0.2811779678E+00    0.2799823582E+00
   13    0.2814774215E+00    0.2521862388E+00
   14    0.2814905941E+00    0.2705981731E+00
   15    0.2823922932E+00    0.2735604644E+00
   16    0.2826682329E+00    0.2877616584E+00
   17    0.2827102542E+00    0.2862386703E+00
   18    0.2832503021E+00    0.3226276040E+00
   19    0.2835721970E+00    0.2719034553E+00
   20    0.2847844362E+00    0.2933877110E+00
   21    0.2848070562E+00    0.3034915626E+00
   22    0.2853376269E+00    0.2923146784E+00
   23    0.2853398025E+00    0.3031914830E+00
   24    0.2854187191E+00    0.3166549802E+00
   25    0.2860189676E+00    0.2828600705E+00
   26    0.2860623896E+00    0.3220544755E+00
   27    0.2862294912E+00    0.2880593240E+00
   28    0.2863721251E+00    0.3041810989E+00
#S      43 = Generation Number 
#L Member Rvalue sfp
    1    0.2649365664E+00    0.3056034148E+00
    2    0.2725979388E+00    0.2751064301E+00
    3    0.2742666602E+00    0.2895823121E+00
    4    0.2744910121E+00    0.2911455929E+00
    5    0.2764635682E+00    0.2968074977E+00
    6    0.2768079042E+00    0.2967760563E+00
    7    0.2768682837E+00    0.2878162563E+00
    8    0.2780212760E+00    0.3109376729E+00
    9    0.2783268094E+00    0.2847083807E+00
   10    0.2788900435E+00    0.3082272410E+00
   11    0.2790125608E+00    0.2819682062E+00
   12    0.2796662152E+00    0.3185352087E+00
   13    0.2797753811E+00    0.2647587061E+00
   14    0.2811779678E+00    0.2799823582E+00
   15    0.2814774215E+00    0.2521862388E+00
   16    0.2814905941E+00    0.2705981731E+00
   17    0.2823922932E+00    0.2735604644E+00
   18    0.2826682329E+00    0.2877616584E+00
   19    0.2827102542E+00    0.2862386703E+00
   20    0.2832503021E+00    0.3226276040E+00
   21    0.2835721970E+00    0.2719034553E+00
   22    0.2847844362E+00    0.2933877110E+00
   23    0.2848070562E+00    0.3034915626E+00
   24    0.2853376269E+00    0.2923146784E+00
   25    0.2853398025E+00    0.3031914830E+00
   26    0.2854187191E+00    0.3166549802E+00
   27    0.2860189676E+00    0.2828600705E+00
   28    0.2860623896E+00    0.3220544755E+00
#S      44 = Generation Number 
#L Member Rvalue sfp
    1    0.2649365664E+00    0.3056034148E+00
    2    0.2725979388E+00    0.2751064301E+00
    3    0.2742666602E+00    0.2895823121E+00
    4    0.2744910121E+00    0.2911455929E+00
    5    0.2764635682E+00    0.2968074977E+00
    6    0.2768079042E+00    0.2967760563E+00
    7    0.2768682837E+00    0.2878162563E+00
    8    0.2780212760E+00    0.3109376729E+00
    9    0.2783268094E+00    0.2847083807E+00
   10    0.2788900435E+00    0.3082272410E+00
   11    0.2790125608E+00    0.2819682062E+00
   12    0.2796662152E+00    0.3185352087E+00
   13    0.2797753811E+00    0.2647587061E+00
   14    0.2811779678E+00    0.2799823582E+00
   15    0.2814774215E+00    0.2521862388E+00
   16    0.2814905941E+00    0.2705981731E+00
   17    0.2823922932E+00    0.2735604644E+00
   18    0.2826682329E+00    0.2877616584E+00
   19    0.2827102542E+00    0.2862386703E+00
   20    0.2832503021E+00    0.3226276040E+00
   21    0.2835721970E+00    0.2719034553E+00
   22    0.2847844362E+00    0.2933877110E+00
   23    0.2848070562E+00    0.3034915626E+00
   24    0.2849177718E+00    0.2640362978E+00
   25    0.2853376269E+00    0.2923146784E+00
   26    0.2853398025E+00    0.3031914830E+00
   27    0.2854187191E+00    0.3166549802E+00
   28    0.2860189676E+00    0.2828600705E+00
#S      45 = Generation Number 
#L Member Rvalue sfp
    1    0.2649365664E+00    0.3056034148E+00
    2    0.2709273696E+00    0.2997860909E+00
    3    0.2725979388E+00    0.2751064301E+00
    4    0.2742666602E+00    0.2895823121E+00
    5    0.2744910121E+00    0.2911455929E+00
    6    0.2764635682E+00    0.2968074977E+00
    7    0.2768079042E+00    0.2967760563E+00
    8    0.2768682837E+00    0.2878162563E+00
    9    0.2780212760E+00    0.3109376729E+00
   10    0.2783268094E+00    0.2847083807E+00
   11    0.2788900435E+00    0.3082272410E+00
   12    0.2790125608E+00    0.2819682062E+00
   13    0.2796662152E+00    0.3185352087E+00
   14    0.2797753811E+00    0.2647587061E+00
   15    0.2811779678E+00    0.2799823582E+00
   16    0.2814774215E+00    0.2521862388E+00
   17    0.2814905941E+00    0.2705981731E+00
   18    0.2823922932E+00    0.2735604644E+00
   19    0.2826682329E+00    0.2877616584E+00
   20    0.2827102542E+00    0.2862386703E+00
   21    0.2832503021E+00    0.3226276040E+00
   22    0.2835721970E+00    0.2719034553E+00
   23    0.2847844362E+00    0.2933877110E+00
   24    0.2848070562E+00    0.3034915626E+00
   25    0.2849177718E+00    0.2640362978E+00
   26    0.2853376269E+00    0.2923146784E+00
   27    0.2853398025E+00    0.3031914830E+00
   28    0.2854187191E+00    0.3166549802E+00
#S      46 = Generation Number 
#L Member Rvalue sfp
    1    0.2649365664E+00    0.3056034148E+00
    2    0.2709273696E+00    0.2997860909E+00
    3    0.2725979388E+00    0.2751064301E+00
    4    0.2742666602E+00    0.2895823121E+00
    5    0.2744910121E+00    0.2911455929E+00
    6    0.2764635682E+00    0.2968074977E+00
    7    0.2768079042E+00    0.2967760563E+00
    8    0.2768682837E+00    0.2878162563E+00
    9    0.2780212760E+00    0.3109376729E+00
   10    0.2783268094E+00    0.2847083807E+00
   11    0.2788900435E+00    0.3082272410E+00
   12    0.2790125608E+00    0.2819682062E+00
   13    0.2796662152E+00    0.3185352087E+00
   14    0.2797753811E+00    0.2647587061E+00
   15    0.2805895507E+00    0.2684532404E+00
   16    0.2811779678E+00    0.2799823582E+00
   17    0.2814774215E+00    0.2521862388E+00
   18    0.2814905941E+00    0.2705981731E+00
   19    0.2823922932E+00    0.2735604644E+00
   20    0.2826682329E+00    0.2877616584E+00
   21    0.2827102542E+00    0.2862386703E+00
   22    0.2832503021E+00    0.3226276040E+00
   23    0.2835721970E+00    0.2719034553E+00
   24    0.2847844362E+00    0.2933877110E+00
   25    0.2848070562E+00    0.3034915626E+00
   26    0.2849177718E+00    0.2640362978E+00
   27    0.2853376269E+00    0.2923146784E+00
   28    0.2853398025E+00    0.3031914830E+00
#S      47 = Generation Number 
#L Member Rvalue sfp
    1    0.2649365664E+00    0.3056034148E+00
    2    0.2709273696E+00    0.2997860909E+00
    3    0.2721520364E+00    0.2959457636E+00
    4    0.2725979388E+00    0.2751064301E+00
    5    0.2742666602E+00    0.2895823121E+00
    6    0.2744910121E+00    0.2911455929E+00
    7    0.2764635682E+00    0.2968074977E+00
    8    0.2768079042E+00    0.2967760563E+00
    9    0.2768682837E+00    0.2878162563E+00
   10    0.2780212760E+00    0.3109376729E+00
   11    0.2783268094E+00    0.2847083807E+00
   12    0.2788900435E+00    0.3082272410E+00
   13    0.2790125608E+00    0.2819682062E+00
   14    0.2796662152E+00    0.3185352087E+00
   15    0.2797753811E+00    0.2647587061E+00
   16    0.2805895507E+00    0.2684532404E+00
   17    0.2808905840E+00    0.3007330596E+00
   18    0.2811779678E+00    0.2799823582E+00
   19    0.2814774215E+00    0.2521862388E+00
   20    0.2814905941E+00    0.2705981731E+00
   21    0.2823922932E+00    0.2735604644E+00
   22    0.2826682329E+00    0.2877616584E+00
   23    0.2827102542E+00    0.2862386703E+00
   24    0.2832503021E+00    0.3226276040E+00
   25    0.2835721970E+00    0.2719034553E+00
   26    0.2847844362E+00    0.2933877110E+00
   27    0.2848070562E+00    0.3034915626E+00
   28    0.2849177718E+00    0.2640362978E+00
#S      48 = Generation Number 
#L Member Rvalue sfp
    1    0.2649365664E+00    0.3056034148E+00
    2    0.2709273696E+00    0.2997860909E+00
    3    0.2721520364E+00    0.2959457636E+00
    4    0.2725979388E+00    0.2751064301E+00
    5    0.2742666602E+00    0.2895823121E+00
    6    0.2744910121E+00    0.2911455929E+00
    7    0.2764635682E+00    0.2968074977E+00
    8    0.2768079042E+00    0.2967760563E+00
    9    0.2768682837E+00    0.2878162563E+00
   10    0.2780212760E+00    0.3109376729E+00
   11    0.2783268094E+00    0.2847083807E+00
   12    0.2788900435E+00    0.3082272410E+00
   13    0.2790125608E+00    0.2819682062E+00
   14    0.2796662152E+00    0.3185352087E+00
   15    0.2797753811E+00    0.2647587061E+00
   16    0.2804109454E+00    0.2871182561E+00
   17    0.2804531753E+00    0.2774062157E+00
   18    0.2805895507E+00    0.2684532404E+00
   19    0.2808905840E+00    0.3007330596E+00
   20    0.2811779678E+00    0.2799823582E+00
   21    0.2814774215E+00    0.2521862388E+00
   22    0.2814905941E+00    0.2705981731E+00
   23    0.2822892666E+00    0.2590951920E+00
   24    0.2823922932E+00    0.2735604644E+00
   25    0.2825173736E+00    0.3005656898E+00
   26    0.2826682329E+00    0.2877616584E+00
   27    0.2827102542E+00    0.2862386703E+00
   28    0.2832503021E+00    0.3226276040E+00
#S      49 = Generation Number 
#L Member Rvalue sfp
    1    0.2649365664E+00    0.3056034148E+00
    2    0.2709273696E+00    0.2997860909E+00
    3    0.2721520364E+00    0.2959457636E+00
    4    0.2725979388E+00    0.2751064301E+00
    5    0.2742666602E+00    0.2895823121E+00
    6    0.2744910121E+00    0.2911455929E+00
    7    0.2764635682E+00    0.2968074977E+00
    8    0.2768079042E+00    0.2967760563E+00
    9    0.2768682837E+00    0.2878162563E+00
   10    0.2780212760E+00    0.3109376729E+00
   11    0.2783268094E+00    0.2847083807E+00
   12    0.2788900435E+00    0.3082272410E+00
   13    0.2790125608E+00    0.2819682062E+00
   14    0.2796662152E+00    0.3185352087E+00
   15    0.2797405720E+00    0.3235741854E+00
   16    0.2797753811E+00    0.2647587061E+00
   17    0.2804109454E+00    0.2871182561E+00
   18    0.2804531753E+00    0.2774062157E+00
   19    0.2805895507E+00    0.2684532404E+00
   20    0.2808905840E+00    0.3007330596E+00
   21    0.2811779678E+00    0.2799823582E+00
   22    0.2814774215E+00    0.2521862388E+00
   23    0.2814905941E+00    0.2705981731E+00
   24    0.2822892666E+00    0.2590951920E+00
   25    0.2823922932E+00    0.2735604644E+00
   26    0.2825173736E+00    0.3005656898E+00
   27    0.2826682329E+00    0.2877616584E+00
   28    0.2827102542E+00    0.2862386703E+00
#S      50 = Generation Number 
#L Member Rvalue sfp
    1    0.2649365664E+00    0.3056034148E+00
    2    0.2709273696E+00    0.2997860909E+00
    3    0.2721520364E+00    0.2959457636E+00
    4    0.2725979388E+00    0.2751064301E+00
    5    0.2742666602E+00    0.2895823121E+00
    6    0.2744910121E+00    0.2911455929E+00
    7    0.2764635682E+00    0.2968074977E+00
    8    0.2768079042E+00    0.2967760563E+00
    9    0.2768682837E+00    0.2878162563E+00
   10    0.2780212760E+00    0.3109376729E+00
   11    0.2783268094E+00    0.2847083807E+00
   12    0.2788900435E+00    0.3082272410E+00
   13    0.2790125608E+00    0.2819682062E+00
   14    0.2796265185E+00    0.2663471103E+00
   15    0.2796662152E+00    0.3185352087E+00
   16    0.2797405720E+00    0.3235741854E+00
   17    0.2797753811E+00    0.2647587061E+00
   18    0.2804109454E+00    0.2871182561E+00
   19    0.2804531753E+00    0.2774062157E+00
   20    0.2805895507E+00    0.2684532404E+00
   21    0.2808905840E+00    0.3007330596E+00
   22    0.2811779678E+00    0.2799823582E+00
   23    0.2814774215E+00    0.2521862388E+00
   24    0.2814905941E+00    0.2705981731E+00
   25    0.2822892666E+00    0.2590951920E+00
   26    0.2823922932E+00    0.2735604644E+00
   27    0.2825173736E+00    0.3005656898E+00
   28    0.2826682329E+00    0.2877616584E+00
#S      51 = Generation Number 
#L Member Rvalue sfp
    1    0.2649365664E+00    0.3056034148E+00
    2    0.2709273696E+00    0.2997860909E+00
    3    0.2721520364E+00    0.2959457636E+00
    4    0.2725979388E+00    0.2751064301E+00
    5    0.2740374804E+00    0.3256608546E+00
    6    0.2742666602E+00    0.2895823121E+00
    7    0.2744910121E+00    0.2911455929E+00
    8    0.2761279643E+00    0.2920202315E+00
    9    0.2764635682E+00    0.2968074977E+00
   10    0.2768079042E+00    0.2967760563E+00
   11    0.2768682837E+00    0.2878162563E+00
   12    0.2780212760E+00    0.3109376729E+00
   13    0.2783268094E+00    0.2847083807E+00
   14    0.2788900435E+00    0.3082272410E+00
   15    0.2790125608E+00    0.2819682062E+00
   16    0.2796265185E+00    0.2663471103E+00
   17    0.2796662152E+00    0.3185352087E+00
   18    0.2797405720E+00    0.3235741854E+00
   19    0.2797753811E+00    0.2647587061E+00
   20    0.2804109454E+00    0.2871182561E+00
   21    0.2804531753E+00    0.2774062157E+00
   22    0.2805895507E+00    0.2684532404E+00
   23    0.2808905840E+00    0.3007330596E+00
   24    0.2811779678E+00    0.2799823582E+00
   25    0.2814774215E+00    0.2521862388E+00
   26    0.2814905941E+00    0.2705981731E+00
   27    0.2822892666E+00    0.2590951920E+00
   28    0.2823922932E+00    0.2735604644E+00
