# Supplementary material for: Quantitative analysis of diffuse electron scattering in the lithium-ion battery cathode material Li1.2Ni0.13Mn0.54Co0.13O2
Source: IUCrJ. 2022 Sep 1;9(Pt 5):695–704. doi: 10.1107/S2052252522007746 (PMC9438490; doi:10.1107/S2052252522007746)
Supplement: Supplementary file 1 [file m-09-00695-sup1.zip › Refinement 210/DIFFEV/Summary.n1]

#C Summaryfile by DIFFEV, Parameter no. 0001
#S 1
#L GEN  n1_AVE  n1_MIN  n1_MAX  n1_SIG
      0  0.2415919006E+00  0.5372451153E-02  0.4661186039E+00  0.1365135312E+00
      1  0.2778545916E+00  0.1316596661E-01  0.4562929571E+00  0.1152741462E+00
      2  0.3450890481E+00  0.1534849107E+00  0.4728571773E+00  0.8756651729E-01
      3  0.3801312149E+00  0.2175274342E+00  0.4847288132E+00  0.8110922575E-01
      4  0.3827157319E+00  0.2551904321E+00  0.4910813868E+00  0.7476647198E-01
      5  0.3988670409E+00  0.2845862806E+00  0.4847288132E+00  0.5669829994E-01
      6  0.4041449428E+00  0.2956379354E+00  0.4963486791E+00  0.5780989304E-01
      7  0.3910339475E+00  0.2950365543E+00  0.4847288132E+00  0.5593324453E-01
      8  0.3984339535E+00  0.2950365543E+00  0.4786248803E+00  0.5248397961E-01
      9  0.3948088586E+00  0.2859677076E+00  0.4634805620E+00  0.5182920024E-01
     10  0.4030560553E+00  0.2859677076E+00  0.4913906455E+00  0.5454325676E-01
     11  0.4065949321E+00  0.2859677076E+00  0.4913906455E+00  0.5494538695E-01
     12  0.4099682868E+00  0.2859677076E+00  0.4913906455E+00  0.5593087152E-01
     13  0.4197618365E+00  0.3245335221E+00  0.4816819429E+00  0.4477262869E-01
     14  0.4115619063E+00  0.3154366910E+00  0.4792148471E+00  0.4608036205E-01
     15  0.4069474638E+00  0.3154366910E+00  0.4759296179E+00  0.4576874897E-01
     16  0.4029719830E+00  0.3154366910E+00  0.4759296179E+00  0.4662590846E-01
     17  0.4040355086E+00  0.3154366910E+00  0.4902949333E+00  0.4829794168E-01
     18  0.4059234858E+00  0.3154366910E+00  0.4902949333E+00  0.4742001370E-01
     19  0.4056042433E+00  0.3154366910E+00  0.4902949333E+00  0.4996416345E-01
     20  0.4081403017E+00  0.3154366910E+00  0.4902949333E+00  0.5023431778E-01
     21  0.4093798697E+00  0.3154366910E+00  0.4902949333E+00  0.4965617880E-01
     22  0.4101390541E+00  0.3154366910E+00  0.4902949333E+00  0.4895746335E-01
     23  0.4101390541E+00  0.3154366910E+00  0.4902949333E+00  0.4895746335E-01
     24  0.4120339453E+00  0.3154366910E+00  0.4902949333E+00  0.4865582287E-01
     25  0.4075523317E+00  0.3154366910E+00  0.4759296179E+00  0.4696211964E-01
     26  0.4096818566E+00  0.3154366910E+00  0.4759296179E+00  0.4615280777E-01
     27  0.4134249091E+00  0.3154366910E+00  0.4759296179E+00  0.4515869170E-01
     28  0.4148844182E+00  0.3154366910E+00  0.4759296179E+00  0.4459695518E-01
     29  0.4116094708E+00  0.3154366910E+00  0.4756125510E+00  0.4308800399E-01
     30  0.4068984985E+00  0.3154366910E+00  0.4636796415E+00  0.4075845703E-01
     31  0.4068619311E+00  0.3154366910E+00  0.4636796415E+00  0.4152269289E-01
     32  0.4057014287E+00  0.3154366910E+00  0.4636796415E+00  0.4129046202E-01
     33  0.4047960937E+00  0.3154366910E+00  0.4560518861E+00  0.3716452420E-01
     34  0.4014207423E+00  0.3465461135E+00  0.4506289959E+00  0.3014899418E-01
     35  0.3980742097E+00  0.3465461135E+00  0.4506289959E+00  0.2991720662E-01
     36  0.4006784856E+00  0.3465461135E+00  0.4699712098E+00  0.3285092860E-01
     37  0.4006784856E+00  0.3465461135E+00  0.4699712098E+00  0.3285092860E-01
     38  0.4006784856E+00  0.3465461135E+00  0.4699712098E+00  0.3285092860E-01
     39  0.4044350982E+00  0.3465461135E+00  0.4699712098E+00  0.3085376136E-01
     40  0.4044350982E+00  0.3465461135E+00  0.4699712098E+00  0.3085376136E-01
     41  0.4066045582E+00  0.3524635732E+00  0.4699712098E+00  0.2869067900E-01
     42  0.4066045582E+00  0.3524635732E+00  0.4699712098E+00  0.2869067900E-01
     43  0.4049761593E+00  0.3524635732E+00  0.4699712098E+00  0.2847911790E-01
     44  0.4017535448E+00  0.3146798313E+00  0.4699712098E+00  0.3320267797E-01
     45  0.4014866650E+00  0.3146798313E+00  0.4699712098E+00  0.3298583627E-01
     46  0.4026372731E+00  0.3146798313E+00  0.4699712098E+00  0.3274215385E-01
     47  0.4021424353E+00  0.3146798313E+00  0.4699712098E+00  0.3225334734E-01
     48  0.4005953372E+00  0.3475813270E+00  0.4506289959E+00  0.2551306970E-01
     49  0.4014243186E+00  0.3475813270E+00  0.4506289959E+00  0.2597688697E-01
     50  0.3992837965E+00  0.3475813270E+00  0.4444637895E+00  0.2418444119E-01
     #51  0.4020013809E+00  0.3524635732E+00  0.4536607563E+00  0.2356076054E-01
