# Supplementary material for: Quantitative analysis of diffuse electron scattering in the lithium-ion battery cathode material Li1.2Ni0.13Mn0.54Co0.13O2
Source: IUCrJ. 2022 Sep 1;9(Pt 5):695–704. doi: 10.1107/S2052252522007746 (PMC9438490; doi:10.1107/S2052252522007746)
Supplement: Supplementary file 1 [file m-09-00695-sup1.zip › Refinement 210/DIFFEV/Summary.n2]

#C Summaryfile by DIFFEV, Parameter no. 0002
#S 1
#L GEN  n2_AVE  n2_MIN  n2_MAX  n2_SIG
      0  0.2254065126E+00  0.1391919423E-01  0.4967335761E+00  0.1599135995E+00
      1  0.3110435009E+00  0.5688360706E-01  0.4967335761E+00  0.1493845135E+00
      2  0.2563878894E+00  0.1518576313E-01  0.4862178564E+00  0.1363224685E+00
      3  0.2969340980E+00  0.7856072485E-01  0.4806265533E+00  0.1157419235E+00
      4  0.3287057579E+00  0.7856072485E-01  0.4955623150E+00  0.1114346460E+00
      5  0.3441900313E+00  0.1630802006E+00  0.4900875092E+00  0.8281411231E-01
      6  0.3575234413E+00  0.2185386717E+00  0.4731033444E+00  0.6779051572E-01
      7  0.3660207093E+00  0.2256139517E+00  0.4680551887E+00  0.6272352487E-01
      8  0.3702144623E+00  0.2605880797E+00  0.4680551887E+00  0.5675425753E-01
      9  0.3762880564E+00  0.2605880797E+00  0.4680551887E+00  0.5269013718E-01
     10  0.3566038907E+00  0.2482473552E+00  0.4633035362E+00  0.5662630871E-01
     11  0.3501879871E+00  0.2482473552E+00  0.4633035362E+00  0.5708409846E-01
     12  0.3454317749E+00  0.2482473552E+00  0.4296292663E+00  0.5088702589E-01
     13  0.3378854692E+00  0.2862147987E+00  0.4292785227E+00  0.3768835962E-01
     14  0.3418174386E+00  0.2862147987E+00  0.4292785227E+00  0.3832875937E-01
     15  0.3452735841E+00  0.2862147987E+00  0.4292785227E+00  0.4013194144E-01
     16  0.3430991769E+00  0.2862147987E+00  0.4182665050E+00  0.3799086064E-01
     17  0.3405014575E+00  0.2550563514E+00  0.4182665050E+00  0.4140985385E-01
     18  0.3387467861E+00  0.2550563514E+00  0.4182665050E+00  0.4244767502E-01
     19  0.3397755027E+00  0.2550563514E+00  0.4182665050E+00  0.4528868943E-01
     20  0.3394006789E+00  0.2550563514E+00  0.4182665050E+00  0.4560213163E-01
     21  0.3391768336E+00  0.2550563514E+00  0.4182665050E+00  0.4544254765E-01
     22  0.3358373046E+00  0.2550563514E+00  0.4182665050E+00  0.4476749152E-01
     23  0.3358373046E+00  0.2550563514E+00  0.4182665050E+00  0.4476749152E-01
     24  0.3381133974E+00  0.2550563514E+00  0.4182665050E+00  0.4445829615E-01
     25  0.3435171545E+00  0.2764967084E+00  0.4182665050E+00  0.4322752357E-01
     26  0.3446322978E+00  0.2764967084E+00  0.4182665050E+00  0.4299927875E-01
     27  0.3398315609E+00  0.2764967084E+00  0.4158453047E+00  0.3740415350E-01
     28  0.3403354287E+00  0.2764967084E+00  0.4158453047E+00  0.3691039234E-01
     29  0.3438950181E+00  0.2764967084E+00  0.4158453047E+00  0.3544067591E-01
     30  0.3483074903E+00  0.2764967084E+00  0.4158453047E+00  0.3488884121E-01
     31  0.3492574692E+00  0.2764967084E+00  0.4158453047E+00  0.3827161714E-01
     32  0.3485297859E+00  0.2764967084E+00  0.4158453047E+00  0.3843839094E-01
     33  0.3488217890E+00  0.2967253029E+00  0.4158453047E+00  0.3516567126E-01
     34  0.3466628194E+00  0.2967253029E+00  0.4158453047E+00  0.3469423950E-01
     35  0.3507012129E+00  0.2967253029E+00  0.4158453047E+00  0.3551445901E-01
     36  0.3471747339E+00  0.2762687504E+00  0.4158453047E+00  0.3783030063E-01
     37  0.3471747339E+00  0.2762687504E+00  0.4158453047E+00  0.3783030063E-01
     38  0.3471747339E+00  0.2762687504E+00  0.4158453047E+00  0.3783030063E-01
     39  0.3479452133E+00  0.2762687504E+00  0.4158453047E+00  0.3589220345E-01
     40  0.3479452133E+00  0.2762687504E+00  0.4158453047E+00  0.3589220345E-01
     41  0.3451420069E+00  0.2762687504E+00  0.4158453047E+00  0.3487280756E-01
     42  0.3451420069E+00  0.2762687504E+00  0.4158453047E+00  0.3487280756E-01
     43  0.3451057971E+00  0.2762687504E+00  0.4158453047E+00  0.3610875458E-01
     44  0.3440491855E+00  0.2762687504E+00  0.4158453047E+00  0.3601245582E-01
     45  0.3436285257E+00  0.2762687504E+00  0.4158453047E+00  0.3584942222E-01
     46  0.3418511450E+00  0.2762687504E+00  0.4158453047E+00  0.3348537907E-01
     47  0.3427765667E+00  0.2762687504E+00  0.4158453047E+00  0.3202579170E-01
     48  0.3436777890E+00  0.3033575416E+00  0.4158453047E+00  0.3055708855E-01
     49  0.3404357433E+00  0.3033575416E+00  0.4158453047E+00  0.2977646887E-01
     50  0.3409186602E+00  0.3034904301E+00  0.4158453047E+00  0.2925425954E-01
     #51  0.3426614404E+00  0.3034904301E+00  0.4158453047E+00  0.2797398530E-01
