# Supplementary material for: Quantitative analysis of diffuse electron scattering in the lithium-ion battery cathode material Li1.2Ni0.13Mn0.54Co0.13O2
Source: IUCrJ. 2022 Sep 1;9(Pt 5):695–704. doi: 10.1107/S2052252522007746 (PMC9438490; doi:10.1107/S2052252522007746)
Supplement: Supplementary file 1 [file m-09-00695-sup1.zip › Refinement 210/DIFFEV/Summary.Rvalue]

#C Summaryfile by DIFFEV, Parameter no. 0000
#S 1
#L GEN  RAVE              RMIN              RMAX              RSIG
      0  0.6540389061E+00  0.3658623099E+00  0.9680715799E+00  0.1569060534E+00
      1  0.5091220140E+00  0.3267359138E+00  0.6087554693E+00  0.8143270761E-01
      2  0.4531060755E+00  0.3049049973E+00  0.5363044739E+00  0.6694161147E-01
      3  0.4101034999E+00  0.3049049973E+00  0.4738378227E+00  0.5207132548E-01
      4  0.3766635060E+00  0.2952477634E+00  0.4342385232E+00  0.4038606584E-01
      5  0.3488838971E+00  0.2872359157E+00  0.3978941739E+00  0.3195152432E-01
      6  0.3293287158E+00  0.2872359157E+00  0.3550177217E+00  0.1856892183E-01
      7  0.3185036480E+00  0.2872359157E+00  0.3364619613E+00  0.1338394824E-01
      8  0.3133547604E+00  0.2872359157E+00  0.3263969123E+00  0.1069512405E-01
      9  0.3084551990E+00  0.2872359157E+00  0.3212867677E+00  0.8693295531E-02
     10  0.3002530038E+00  0.2796662152E+00  0.3096159995E+00  0.7950598374E-02
     11  0.2987693250E+00  0.2796662152E+00  0.3087319136E+00  0.7534315344E-02
     12  0.2969017327E+00  0.2796662152E+00  0.3065022528E+00  0.6811478641E-02
     13  0.2935562432E+00  0.2788900435E+00  0.3027926683E+00  0.6750102155E-02
     14  0.2917950451E+00  0.2788900435E+00  0.3008807302E+00  0.6235948298E-02
     15  0.2910448611E+00  0.2788900435E+00  0.2977813482E+00  0.5673484411E-02
     16  0.2896629870E+00  0.2788900435E+00  0.2969043255E+00  0.6024221890E-02
     17  0.2895897329E+00  0.2788900435E+00  0.2964782715E+00  0.5944863427E-02
     18  0.2895040512E+00  0.2788900435E+00  0.2964149415E+00  0.5858532619E-02
     19  0.2889032960E+00  0.2788900435E+00  0.2954924405E+00  0.5548208021E-02
     20  0.2885992527E+00  0.2788900435E+00  0.2952489257E+00  0.5405166186E-02
     21  0.2885774672E+00  0.2788900435E+00  0.2952477634E+00  0.5378494505E-02
     22  0.2885653377E+00  0.2788900435E+00  0.2949079275E+00  0.5363246892E-02
     23  0.2885653377E+00  0.2788900435E+00  0.2949079275E+00  0.5363246892E-02
     24  0.2882478237E+00  0.2788900435E+00  0.2948534787E+00  0.5235463846E-02
     25  0.2882326543E+00  0.2788900435E+00  0.2946431637E+00  0.5216176156E-02
     26  0.2881137729E+00  0.2788900435E+00  0.2946379483E+00  0.5101338495E-02
     27  0.2868317962E+00  0.2725979388E+00  0.2933420241E+00  0.5276252516E-02
     28  0.2860718668E+00  0.2725979388E+00  0.2921672165E+00  0.5119926296E-02
     29  0.2853010297E+00  0.2725979388E+00  0.2918678820E+00  0.5127540790E-02
     30  0.2851984203E+00  0.2725979388E+00  0.2913148105E+00  0.5009312648E-02
     31  0.2845665216E+00  0.2725979388E+00  0.2894429862E+00  0.4575609695E-02
     32  0.2842825353E+00  0.2725979388E+00  0.2894121706E+00  0.4508020822E-02
     33  0.2828703225E+00  0.2649365664E+00  0.2889486849E+00  0.5823391955E-02
     34  0.2822444141E+00  0.2649365664E+00  0.2880533636E+00  0.5553711206E-02
     35  0.2821978331E+00  0.2649365664E+00  0.2875944674E+00  0.5508483388E-02
     36  0.2820974886E+00  0.2649365664E+00  0.2875135243E+00  0.5431582686E-02
     37  0.2820974886E+00  0.2649365664E+00  0.2875135243E+00  0.5431582686E-02
     38  0.2820974886E+00  0.2649365664E+00  0.2875135243E+00  0.5431582686E-02
     39  0.2811774909E+00  0.2649365664E+00  0.2865723968E+00  0.5028075073E-02
     40  0.2811774909E+00  0.2649365664E+00  0.2865723968E+00  0.5028075073E-02
     41  0.2809955180E+00  0.2649365664E+00  0.2863721251E+00  0.4916561302E-02
     42  0.2809955180E+00  0.2649365664E+00  0.2863721251E+00  0.4916561302E-02
     43  0.2802368701E+00  0.2649365664E+00  0.2860623896E+00  0.4867064767E-02
     44  0.2801959813E+00  0.2649365664E+00  0.2860189676E+00  0.4820911214E-02
     45  0.2796570063E+00  0.2649365664E+00  0.2854187191E+00  0.4986568354E-02
     46  0.2794845402E+00  0.2649365664E+00  0.2853398025E+00  0.4861861467E-02
     47  0.2788547277E+00  0.2649365664E+00  0.2849177718E+00  0.4769932479E-02
     48  0.2784114778E+00  0.2649365664E+00  0.2832503021E+00  0.4343539942E-02
     49  0.2782861292E+00  0.2649365664E+00  0.2827102542E+00  0.4248326179E-02
     50  0.2781760097E+00  0.2649365664E+00  0.2826682329E+00  0.4168611486E-02
     #51  0.2776395977E+00  0.2649365664E+00  0.2823922932E+00  0.4052546341E-02
