# Supplementary material for: Quantitative analysis of diffuse electron scattering in the lithium-ion battery cathode material Li1.2Ni0.13Mn0.54Co0.13O2
Source: IUCrJ. 2022 Sep 1;9(Pt 5):695–704. doi: 10.1107/S2052252522007746 (PMC9438490; doi:10.1107/S2052252522007746)
Supplement: Supplementary file 1 [file m-09-00695-sup1.zip › Refinement 210/DIFFEV/Summary.sfp]

#C Summaryfile by DIFFEV, Parameter no. 0003
#S 1
#L GEN  sfp_AVE  sfp_MIN  sfp_MAX  sfp_SIG
      0  0.3981807232E+00  0.7339082193E-02  0.9872710109E+00  0.2811845839E+00
      1  0.4914237261E+00  0.1506308913E+00  0.8372097611E+00  0.1930777133E+00
      2  0.4444345534E+00  0.2395084947E+00  0.7383828759E+00  0.1313131303E+00
      3  0.3761506379E+00  0.1603768021E+00  0.5738374591E+00  0.1151344106E+00
      4  0.3348677754E+00  0.1846384257E+00  0.5257267952E+00  0.8673427999E-01
      5  0.3114669025E+00  0.2244003564E+00  0.5181747675E+00  0.6984729320E-01
      6  0.2957812548E+00  0.2244003564E+00  0.3774798512E+00  0.4375569522E-01
      7  0.2901364267E+00  0.2244003564E+00  0.3789798319E+00  0.4050659016E-01
      8  0.2956233025E+00  0.2244003564E+00  0.3789798319E+00  0.3080354631E-01
      9  0.3011171818E+00  0.2429423779E+00  0.3789798319E+00  0.2913572080E-01
     10  0.2999935746E+00  0.2441824228E+00  0.3451165557E+00  0.2519801818E-01
     11  0.3039160073E+00  0.2441824228E+00  0.3567929268E+00  0.2559629083E-01
     12  0.3067440987E+00  0.2650358081E+00  0.3567929268E+00  0.2270499244E-01
     13  0.3039368093E+00  0.2650358081E+00  0.3567929268E+00  0.2257073112E-01
     14  0.2999366522E+00  0.2650358081E+00  0.3567929268E+00  0.2368680947E-01
     15  0.2995371222E+00  0.2580618262E+00  0.3567929268E+00  0.2470619977E-01
     16  0.2992689312E+00  0.2580618262E+00  0.3567929268E+00  0.2481098473E-01
     17  0.2992257476E+00  0.2580618262E+00  0.3567929268E+00  0.2486712672E-01
     18  0.2983214259E+00  0.2580618262E+00  0.3567929268E+00  0.2560875937E-01
     19  0.2945768535E+00  0.2378693372E+00  0.3567929268E+00  0.2940260060E-01
     20  0.2939664423E+00  0.2378693372E+00  0.3567929268E+00  0.2941560745E-01
     21  0.2933356464E+00  0.2378693372E+00  0.3567929268E+00  0.2892916277E-01
     22  0.2938326895E+00  0.2378693372E+00  0.3567929268E+00  0.2933043242E-01
     23  0.2938326895E+00  0.2378693372E+00  0.3567929268E+00  0.2933043242E-01
     24  0.2923996150E+00  0.2378693372E+00  0.3567929268E+00  0.2882389352E-01
     25  0.2931788564E+00  0.2378693372E+00  0.3567929268E+00  0.2837420255E-01
     26  0.2920698524E+00  0.2378693372E+00  0.3567929268E+00  0.2881604247E-01
     27  0.2893156409E+00  0.2378693372E+00  0.3567929268E+00  0.2653569542E-01
     28  0.2896612287E+00  0.2378693372E+00  0.3567929268E+00  0.2813785709E-01
     29  0.2874426842E+00  0.2378693372E+00  0.3428213000E+00  0.2493364736E-01
     30  0.2860640287E+00  0.2378693372E+00  0.3293352425E+00  0.2269147709E-01
     31  0.2850171030E+00  0.2378693372E+00  0.3220544755E+00  0.2196906693E-01
     32  0.2856807709E+00  0.2378693372E+00  0.3220544755E+00  0.2119072899E-01
     33  0.2879973054E+00  0.2493487746E+00  0.3220544755E+00  0.1929712482E-01
     34  0.2898769677E+00  0.2493487746E+00  0.3220544755E+00  0.1811978780E-01
     35  0.2887079120E+00  0.2493487746E+00  0.3220544755E+00  0.1812993549E-01
     36  0.2895443141E+00  0.2493487746E+00  0.3220544755E+00  0.1776614040E-01
     37  0.2895443141E+00  0.2493487746E+00  0.3220544755E+00  0.1776614040E-01
     38  0.2895443141E+00  0.2493487746E+00  0.3220544755E+00  0.1776614040E-01
     39  0.2921893597E+00  0.2493487746E+00  0.3226276040E+00  0.1817143522E-01
     40  0.2921893597E+00  0.2493487746E+00  0.3226276040E+00  0.1817143522E-01
     41  0.2922829986E+00  0.2521862388E+00  0.3226276040E+00  0.1793030091E-01
     42  0.2922829986E+00  0.2521862388E+00  0.3226276040E+00  0.1793030091E-01
     43  0.2918096781E+00  0.2521862388E+00  0.3226276040E+00  0.1778043061E-01
     44  0.2897484303E+00  0.2521862388E+00  0.3226276040E+00  0.1750429720E-01
     45  0.2903545499E+00  0.2521862388E+00  0.3226276040E+00  0.1754994877E-01
     46  0.2886393964E+00  0.2521862388E+00  0.3226276040E+00  0.1723507792E-01
     47  0.2886862457E+00  0.2521862388E+00  0.3226276040E+00  0.1720739342E-01
     48  0.2883768976E+00  0.2521862388E+00  0.3226276040E+00  0.1722121239E-01
     49  0.2884148359E+00  0.2521862388E+00  0.3235741854E+00  0.1729187369E-01
     50  0.2877052128E+00  0.2521862388E+00  0.3235741854E+00  0.1778517477E-01
     #51  0.2887608409E+00  0.2521862388E+00  0.3256608546E+00  0.1905634813E-01
