# Supplementary material for: Quantitative analysis of diffuse electron scattering in the lithium-ion battery cathode material Li1.2Ni0.13Mn0.54Co0.13O2
Source: IUCrJ. 2022 Sep 1;9(Pt 5):695–704. doi: 10.1107/S2052252522007746 (PMC9438490; doi:10.1107/S2052252522007746)
Supplement: Supplementary file 1 [file m-09-00695-sup1.zip › Refinement 210/diffev_best.mac]

discus
reset
exit
kuplot
reset
exit
discus   ! temporarily step into section
#@ HEADER
#@ NAME         diffev_best.mac
#@ 
#@ KEYWORD      diffev, best member, initialize
#@ 
#@ DESCRIPTION  This macro contains the parameters for the current best
#@ DESCRIPTION  member. If run, the best member will be recreated.
#@ DESCRIPTION  As the random state is explicitely contained as well, the
#@ DESCRIPTION  best member will be recreated exactly.
#@ DESCRIPTION
#@ DESCRIPTION  This macro uses the original macro on the run_mpi command
#@ DESCRIPTION  line. Make sure to turn on writing of desired output files.
#@ DESCRIPTION
#@ DESCRIPTION  Each of the macros on a run_mpi line must have an 'exit' 
#@ DESCRIPTION  command, which returns to the suite level.
#@ DESCRIPTION  As the run_mpi command internally switches to the correct
#@ DESCRIPTION  section, the switch is done here with preceding the macro call 
#@ DESCRIPTION  with the proper 'discus' or 'kuplot' command.
#@
#@ PARAMETER    $0, 0
#@
#@ USAGE        @diffev_best.mac
#@
#@ END
#
REF_GENERATION =           52
REF_MEMBER     =           28
REF_CHILDREN   =           28
REF_DIMENSION  =            3
REF_NINDIV     =          100
REF_KID        =         9999
REF_INDIV      =            1
variable real, Rvalue          
variable real, n1              
variable real, n2              
variable real, sfp             
Rvalue           =  0.2649365664E+00
n1               =  0.3883631229E+00
n2               =  0.3281818032E+00
sfp              =  0.3056034148E+00
seed    298715250,    2104552432
#
exit   ! Return to SUITE
#      ! Each macro on run_mpi command must have an exit to suite as well
#      ! Each macro is preceeded with a command that steps into the section
#
discus
@dis.diffev.mac  ., REF_KID, REF_INDIV
#
#
set error, continue
