# Supplementary material for: Quantitative analysis of diffuse electron scattering in the lithium-ion battery cathode material Li1.2Ni0.13Mn0.54Co0.13O2
Source: IUCrJ. 2022 Sep 1;9(Pt 5):695–704. doi: 10.1107/S2052252522007746 (PMC9438490; doi:10.1107/S2052252522007746)
Supplement: Supplementary file 1 [file m-09-00695-sup1.zip › Refinement 210/dis.diffev.mac]

#set error, exit
#
variable integer, indiv  ! Dummy variable for the local repetitions
#
@global.mac    ! Load directory names
branch kuplot
  reset
exit
#
#
@discus.main.mac   ! No loop, as repetions are in "fourier.mac"
#
branch kuplot
  @kup.diffev.mac 
exit           ! Back to DISCUS section
#
exit           ! Finish DISCUS, back to DIFFEV
