# Supplementary material for: Quantitative analysis of diffuse electron scattering in the lithium-ion battery cathode material Li1.2Ni0.13Mn0.54Co0.13O2
Source: IUCrJ. 2022 Sep 1;9(Pt 5):695–704. doi: 10.1107/S2052252522007746 (PMC9438490; doi:10.1107/S2052252522007746)
Supplement: Supplementary file 1 [file m-09-00695-sup1.zip › Refinement 210/discus.main.mac]

variable integer,dimen
#
dimen = 1
#
read
  cell "CELL/%c.cell", SUBSTANCE, dimen,dimen,1
#
repl He, Li, all, 1
#
save
  outf "%c/STRU/layer.layer.%4D", TMPDIR, REF_KID
  run
exit
#
symm
  reset
  sel all
  incl all
  hkl 0,0,1
  angl 120.0
  orig 0.5,0.5,0.5
  trans 0,0,0
  type proper
  power 1
  mode repl
  run
exit
#
save
  outf outf "%c/STRU/120.layer.%4D", TMPDIR, REF_KID
  run												
exit
#
symm
  reset
  sel all
  incl all
  hkl 0,0,1
  angl 120.0
  orig 0.5,0.5,0.5
  trans 0,0,0
  type proper
  power 1
  mode repl
  run
exit
#
save
  outf outf "%c/STRU/240.layer.%4D", TMPDIR, REF_KID
  run												
exit
#
@fourier REF_KID, n1, n2, sfp
#
