# Supplementary material for: Quantitative analysis of diffuse electron scattering in the lithium-ion battery cathode material Li1.2Ni0.13Mn0.54Co0.13O2
Source: IUCrJ. 2022 Sep 1;9(Pt 5):695–704. doi: 10.1107/S2052252522007746 (PMC9438490; doi:10.1107/S2052252522007746)
Supplement: Supplementary file 1 [file m-09-00695-sup1.zip › Refinement 210/FINAL/final.0001]

#
#
 -4.0000000        18370.570        0.0000000       0.10000000    
 -3.9600000        13755.835        0.0000000       0.10000000    
 -3.9200001        9483.3242        0.0000000       0.10000000    
 -3.8800001        7069.7227        0.0000000       0.10000000    
 -3.8399999        6425.2339        0.0000000       0.10000000    
 -3.8000000        6923.6914        0.0000000       0.10000000    
 -3.7600000        7600.3657        0.0000000       0.10000000    
 -3.7200000        9600.6523        0.0000000       0.10000000    
 -3.6800001        10828.296        0.0000000       0.10000000    
 -3.6400001        13515.624        0.0000000       0.10000000    
 -3.5999999        8417.7461        0.0000000       0.10000000    
 -3.5599999        6495.8481        0.0000000       0.10000000    
 -3.5200000        6116.6626        0.0000000       0.10000000    
 -3.4800000        5771.7124        0.0000000       0.10000000    
 -3.4400001        6272.4331        0.0000000       0.10000000    
 -3.4000001        6903.4351        0.0000000       0.10000000    
 -3.3600001        7238.6626        0.0000000       0.10000000    
 -3.3199999        6719.8330        0.0000000       0.10000000    
 -3.2800000        7524.2217        0.0000000       0.10000000    
 -3.2400000        5430.2798        0.0000000       0.10000000    
 -3.2000000        4388.1870        0.0000000       0.10000000    
 -3.1600001        3841.3013        0.0000000       0.10000000    
 -3.1199999        4008.9946        0.0000000       0.10000000    
 -3.0799999        5117.1167        0.0000000       0.10000000    
 -3.0400000        5345.0254        0.0000000       0.10000000    
 -3.0000000        5607.6538        0.0000000       0.10000000    
 -2.9600000        4590.1646        0.0000000       0.10000000    
 -2.9200001        4001.0640        0.0000000       0.10000000    
 -2.8800001        3433.2378        0.0000000       0.10000000    
 -2.8400002        3238.8132        0.0000000       0.10000000    
 -2.8000002        3728.6038        0.0000000       0.10000000    
 -2.7600000        3881.3062        0.0000000       0.10000000    
 -2.7200000        4265.7808        0.0000000       0.10000000    
 -2.6800001        4029.4297        0.0000000       0.10000000    
 -2.6399999        4600.0605        0.0000000       0.10000000    
 -2.5999999        3776.5078        0.0000000       0.10000000    
 -2.5599999        4213.9766        0.0000000       0.10000000    
 -2.5200000        4503.0640        0.0000000       0.10000000    
 -2.4800000        5113.9580        0.0000000       0.10000000    
 -2.4400001        7511.1270        0.0000000       0.10000000    
 -2.4000001        8390.7998        0.0000000       0.10000000    
 -2.3600001        9479.7949        0.0000000       0.10000000    
 -2.3200002        8533.5850        0.0000000       0.10000000    
 -2.2800002        9818.5303        0.0000000       0.10000000    
 -2.2400000        7952.8350        0.0000000       0.10000000    
 -2.2000000        7951.1025        0.0000000       0.10000000    
 -2.1600001        8822.7559        0.0000000       0.10000000    
 -2.1199999        10662.715        0.0000000       0.10000000    
 -2.0799999        17143.723        0.0000000       0.10000000    
 -2.0400000        21028.197        0.0000000       0.10000000    
 -2.0000000        22006.520        0.0000000       0.10000000    
 -1.9600000        16283.650        0.0000000       0.10000000    
 -1.9200001        12472.227        0.0000000       0.10000000    
 -1.8800001        10942.262        0.0000000       0.10000000    
 -1.8400002        9922.6084        0.0000000       0.10000000    
 -1.8000000        14591.974        0.0000000       0.10000000    
 -1.7600000        16016.053        0.0000000       0.10000000    
 -1.7200000        23487.395        0.0000000       0.10000000    
 -1.6800001        26462.270        0.0000000       0.10000000    
 -1.6400001        32150.115        0.0000000       0.10000000    
 -1.6000001        17809.564        0.0000000       0.10000000    
 -1.5599999        16596.883        0.0000000       0.10000000    
 -1.5200000        16373.290        0.0000000       0.10000000    
 -1.4800000        17677.262        0.0000000       0.10000000    
 -1.4400001        31583.631        0.0000000       0.10000000    
 -1.4000001        33216.875        0.0000000       0.10000000    
 -1.3600001        40806.332        0.0000000       0.10000000    
 -1.3200002        35275.551        0.0000000       0.10000000    
 -1.2800000        42516.820        0.0000000       0.10000000    
 -1.2400000        29600.846        0.0000000       0.10000000    
 -1.2000000        23913.568        0.0000000       0.10000000    
 -1.1600001        26521.234        0.0000000       0.10000000    
 -1.1200001        32834.434        0.0000000       0.10000000    
 -1.0800002        56406.797        0.0000000       0.10000000    
 -1.0400000        73033.875        0.0000000       0.10000000    
 -1.0000000        81423.742        0.0000000       0.10000000    
-0.96000004        56946.344        0.0000000       0.10000000    
-0.92000008        37639.711        0.0000000       0.10000000    
-0.88000011        28697.498        0.0000000       0.10000000    
-0.84000015        25104.365        0.0000000       0.10000000    
-0.80000019        32694.570        0.0000000       0.10000000    
-0.75999999        36143.844        0.0000000       0.10000000    
-0.72000003        53287.836        0.0000000       0.10000000    
-0.68000007        62486.164        0.0000000       0.10000000    
-0.64000010        77853.375        0.0000000       0.10000000    
-0.60000014        41741.562        0.0000000       0.10000000    
-0.56000018        33276.059        0.0000000       0.10000000    
-0.51999998        31553.289        0.0000000       0.10000000    
-0.48000002        31344.348        0.0000000       0.10000000    
-0.44000006        51398.770        0.0000000       0.10000000    
-0.40000010        54214.137        0.0000000       0.10000000    
-0.36000013        67544.961        0.0000000       0.10000000    
-0.32000017        60513.023        0.0000000       0.10000000    
-0.27999997        74979.523        0.0000000       0.10000000    
-0.24000001        50772.477        0.0000000       0.10000000    
-0.20000005        37108.039        0.0000000       0.10000000    
-0.16000009        38940.219        0.0000000       0.10000000    
-0.12000012        48267.480        0.0000000       0.10000000    
-0.80000162E-01    83022.086        0.0000000       0.10000000    
-0.40000200E-01    110312.39        0.0000000       0.10000000    
  0.0000000        131086.92        0.0000000       0.10000000    
 0.39999962E-01    93933.938        0.0000000       0.10000000    
 0.79999924E-01    61505.605        0.0000000       0.10000000    
 0.11999989        44142.551        0.0000000       0.10000000    
 0.15999985        38760.672        0.0000000       0.10000000    
 0.19999981        41758.750        0.0000000       0.10000000    
 0.23999977        45637.523        0.0000000       0.10000000    
 0.27999973        58847.680        0.0000000       0.10000000    
 0.31999969        67302.023        0.0000000       0.10000000    
 0.36000013        82751.492        0.0000000       0.10000000    
 0.40000010        48415.523        0.0000000       0.10000000    
 0.44000006        34949.863        0.0000000       0.10000000    
 0.48000002        31844.312        0.0000000       0.10000000    
 0.51999998        29012.506        0.0000000       0.10000000    
 0.55999994        31977.000        0.0000000       0.10000000    
 0.59999990        34410.113        0.0000000       0.10000000    
 0.63999987        37216.359        0.0000000       0.10000000    
 0.67999983        34443.387        0.0000000       0.10000000    
 0.71999979        39345.797        0.0000000       0.10000000    
 0.75999975        26930.035        0.0000000       0.10000000    
 0.79999971        19697.949        0.0000000       0.10000000    
 0.83999968        16737.846        0.0000000       0.10000000    
 0.88000011        17637.066        0.0000000       0.10000000    
 0.92000008        23645.365        0.0000000       0.10000000    
 0.96000004        26600.369        0.0000000       0.10000000    
  1.0000000        30153.914        0.0000000       0.10000000    
  1.0400000        23483.211        0.0000000       0.10000000    
  1.0799999        17890.082        0.0000000       0.10000000    
  1.1199999        13714.652        0.0000000       0.10000000    
  1.1599998        12360.048        0.0000000       0.10000000    
  1.1999998        12374.505        0.0000000       0.10000000    
  1.2399998        12302.834        0.0000000       0.10000000    
  1.2799997        12231.589        0.0000000       0.10000000    
  1.3199997        11081.730        0.0000000       0.10000000    
  1.3599997        11949.456        0.0000000       0.10000000    
  1.4000001        9426.2979        0.0000000       0.10000000    
  1.4400001        8926.6797        0.0000000       0.10000000    
  1.4800000        8845.9033        0.0000000       0.10000000    
  1.5200000        9031.0566        0.0000000       0.10000000    
  1.5599999        10450.711        0.0000000       0.10000000    
  1.5999999        11561.572        0.0000000       0.10000000    
  1.6399999        11773.125        0.0000000       0.10000000    
  1.6799998        10646.411        0.0000000       0.10000000    
  1.7199998        11678.646        0.0000000       0.10000000    
  1.7599998        9700.1650        0.0000000       0.10000000    
  1.7999997        9631.1445        0.0000000       0.10000000    
  1.8399997        9769.8301        0.0000000       0.10000000    
  1.8799996        11113.238        0.0000000       0.10000000    
  1.9200001        16252.255        0.0000000       0.10000000    
  1.9600000        18618.354        0.0000000       0.10000000    
  2.0000000        18940.984        0.0000000       0.10000000    
  2.0400000        14670.705        0.0000000       0.10000000    
  2.0799999        12108.463        0.0000000       0.10000000    
  2.1199999        10784.169        0.0000000       0.10000000    
  2.1599998        9951.6328        0.0000000       0.10000000    
  2.1999998        13711.236        0.0000000       0.10000000    
  2.2399998        14538.546        0.0000000       0.10000000    
  2.2799997        19665.389        0.0000000       0.10000000    
  2.3199997        20805.988        0.0000000       0.10000000    
  2.3599997        24189.619        0.0000000       0.10000000    
  2.3999996        14002.755        0.0000000       0.10000000    
  2.4400001        13237.254        0.0000000       0.10000000    
  2.4800000        12900.060        0.0000000       0.10000000    
  2.5200000        13570.610        0.0000000       0.10000000    
  2.5599999        21965.426        0.0000000       0.10000000    
  2.5999999        22335.305        0.0000000       0.10000000    
  2.6399999        25598.582        0.0000000       0.10000000    
  2.6799998        21337.314        0.0000000       0.10000000    
  2.7199998        24071.980        0.0000000       0.10000000    
  2.7599998        17005.912        0.0000000       0.10000000    
  2.7999997        14432.425        0.0000000       0.10000000    
  2.8399997        15571.050        0.0000000       0.10000000    
  2.8799996        18367.982        0.0000000       0.10000000    
  2.9200001        29803.652        0.0000000       0.10000000    
  2.9600000        36272.578        0.0000000       0.10000000    
  3.0000000        37855.750        0.0000000       0.10000000    
  3.0400000        26165.725        0.0000000       0.10000000    
  3.0799999        18048.238        0.0000000       0.10000000    
  3.1199999        14660.514        0.0000000       0.10000000    
  3.1599998        12773.621        0.0000000       0.10000000    
  3.1999998        18005.174        0.0000000       0.10000000    
  3.2399998        19464.508        0.0000000       0.10000000    
  3.2799997        28901.355        0.0000000       0.10000000    
  3.3199997        32703.213        0.0000000       0.10000000    
  3.3599997        39494.152        0.0000000       0.10000000    
  3.3999996        20871.695        0.0000000       0.10000000    
  3.4400001        17853.432        0.0000000       0.10000000    
  3.4800000        16966.324        0.0000000       0.10000000    
  3.5200000        17392.051        0.0000000       0.10000000    
  3.5599999        30489.324        0.0000000       0.10000000    
  3.5999999        31181.275        0.0000000       0.10000000    
  3.6399999        38087.762        0.0000000       0.10000000    
  3.6799998        32352.262        0.0000000       0.10000000    
  3.7199998        38799.273        0.0000000       0.10000000    
  3.7599998        25821.748        0.0000000       0.10000000    
  3.7999997        18918.742        0.0000000       0.10000000    
  3.8399997        20112.355        0.0000000       0.10000000    
  3.8799996        24419.055        0.0000000       0.10000000    
  3.9199996        41344.441        0.0000000       0.10000000    
  3.9600000        53147.324        0.0000000       0.10000000    
  4.0000000        59831.465        0.0000000       0.10000000    
  4.0400000        40991.941        0.0000000       0.10000000    
  4.0799999        25821.891        0.0000000       0.10000000    
  4.1199999        18168.094        0.0000000       0.10000000    
  4.1599998        15486.430        0.0000000       0.10000000    
  4.1999998        17554.990        0.0000000       0.10000000    
  4.2399998        18865.064        0.0000000       0.10000000    
  4.2799997        25456.463        0.0000000       0.10000000    
  4.3199997        29066.186        0.0000000       0.10000000    
  4.3599997        35477.270        0.0000000       0.10000000    
  4.3999996        19209.879        0.0000000       0.10000000    
  4.4399996        13939.652        0.0000000       0.10000000    
  4.4799995        12603.508        0.0000000       0.10000000    
  4.5199995        11571.400        0.0000000       0.10000000    
  4.5599995        15159.943        0.0000000       0.10000000    
  4.5999994        15799.331        0.0000000       0.10000000    
  4.6399994        18177.168        0.0000000       0.10000000    
  4.6799994        16240.750        0.0000000       0.10000000    
  4.7200003        19152.682        0.0000000       0.10000000    
  4.7600002        12447.405        0.0000000       0.10000000    
  4.8000002        8454.5615        0.0000000       0.10000000    
  4.8400002        7557.6689        0.0000000       0.10000000    
  4.8800001        8465.3320        0.0000000       0.10000000    
  4.9200001        12590.134        0.0000000       0.10000000    
  4.9600000        15303.867        0.0000000       0.10000000    
  5.0000000        17643.367        0.0000000       0.10000000    
  5.0400000        12682.151        0.0000000       0.10000000    
  5.0799999        8486.8965        0.0000000       0.10000000    
  5.1199999        5966.4380        0.0000000       0.10000000    
  5.1599998        5125.0337        0.0000000       0.10000000    
  5.1999998        4842.6572        0.0000000       0.10000000    
  5.2399998        4822.2510        0.0000000       0.10000000    
  5.2799997        5003.7998        0.0000000       0.10000000    
  5.3199997        4829.4751        0.0000000       0.10000000    
  5.3599997        5394.3164        0.0000000       0.10000000    
  5.3999996        3616.8904        0.0000000       0.10000000    
  5.4399996        2920.8513        0.0000000       0.10000000    
  5.4799995        2713.3857        0.0000000       0.10000000    
  5.5199995        2579.1846        0.0000000       0.10000000    
  5.5599995        2841.7812        0.0000000       0.10000000    
  5.5999994        3093.9451        0.0000000       0.10000000    
  5.6399994        3236.4780        0.0000000       0.10000000    
  5.6799994        2948.5244        0.0000000       0.10000000    
  5.7199993        3328.0459        0.0000000       0.10000000    
  5.7600002        2536.4189        0.0000000       0.10000000    
  5.8000002        2194.9912        0.0000000       0.10000000    
  5.8400002        2117.6331        0.0000000       0.10000000    
  5.8800001        2385.7305        0.0000000       0.10000000    
  5.9200001        3501.3291        0.0000000       0.10000000    
  5.9600000        4103.7886        0.0000000       0.10000000    
  6.0000000        4502.3496        0.0000000       0.10000000    
