# Supplementary material for: Quantitative analysis of diffuse electron scattering in the lithium-ion battery cathode material Li1.2Ni0.13Mn0.54Co0.13O2
Source: IUCrJ. 2022 Sep 1;9(Pt 5):695–704. doi: 10.1107/S2052252522007746 (PMC9438490; doi:10.1107/S2052252522007746)
Supplement: Supplementary file 1 [file m-09-00695-sup1.zip › Refinement 210/FINAL/final.0002]

#
#
 -4.0000000        15383.385        0.0000000       0.10000000    
 -3.9600000        13053.466        0.0000000       0.10000000    
 -3.9200001        10715.327        0.0000000       0.10000000    
 -3.8800001        8230.2412        0.0000000       0.10000000    
 -3.8399999        8084.9629        0.0000000       0.10000000    
 -3.8000000        7373.8281        0.0000000       0.10000000    
 -3.7600000        9316.8936        0.0000000       0.10000000    
 -3.7200000        8405.2402        0.0000000       0.10000000    
 -3.6800001        12053.137        0.0000000       0.10000000    
 -3.6400001        13569.744        0.0000000       0.10000000    
 -3.5999999        9165.1572        0.0000000       0.10000000    
 -3.5599999        8276.5195        0.0000000       0.10000000    
 -3.5200000        7062.7251        0.0000000       0.10000000    
 -3.4800000        5270.1548        0.0000000       0.10000000    
 -3.4400001        4685.9258        0.0000000       0.10000000    
 -3.4000001        6087.6650        0.0000000       0.10000000    
 -3.3600001        6207.1465        0.0000000       0.10000000    
 -3.3199999        7733.0244        0.0000000       0.10000000    
 -3.2800000        6975.3774        0.0000000       0.10000000    
 -3.2400000        5139.4980        0.0000000       0.10000000    
 -3.2000000        4624.3730        0.0000000       0.10000000    
 -3.1600001        4784.5254        0.0000000       0.10000000    
 -3.1199999        3991.4160        0.0000000       0.10000000    
 -3.0799999        4346.6543        0.0000000       0.10000000    
 -3.0400000        4697.0732        0.0000000       0.10000000    
 -3.0000000        4743.9526        0.0000000       0.10000000    
 -2.9600000        4189.3916        0.0000000       0.10000000    
 -2.9200001        4010.8462        0.0000000       0.10000000    
 -2.8800001        3624.7620        0.0000000       0.10000000    
 -2.8400002        4076.4585        0.0000000       0.10000000    
 -2.8000002        3662.7141        0.0000000       0.10000000    
 -2.7600000        4313.9727        0.0000000       0.10000000    
 -2.7200000        3542.5869        0.0000000       0.10000000    
 -2.6800001        3643.3809        0.0000000       0.10000000    
 -2.6399999        3859.1804        0.0000000       0.10000000    
 -2.5999999        4076.7458        0.0000000       0.10000000    
 -2.5599999        4363.2305        0.0000000       0.10000000    
 -2.5200000        4213.9141        0.0000000       0.10000000    
 -2.4800000        5223.4531        0.0000000       0.10000000    
 -2.4400001        5150.4927        0.0000000       0.10000000    
 -2.4000001        7297.4907        0.0000000       0.10000000    
 -2.3600001        8253.9873        0.0000000       0.10000000    
 -2.3200002        9983.5918        0.0000000       0.10000000    
 -2.2800002        9710.0586        0.0000000       0.10000000    
 -2.2400000        7768.5977        0.0000000       0.10000000    
 -2.2000000        8841.9492        0.0000000       0.10000000    
 -2.1600001        9995.7461        0.0000000       0.10000000    
 -2.1199999        9747.2119        0.0000000       0.10000000    
 -2.0799999        15002.454        0.0000000       0.10000000    
 -2.0400000        19424.643        0.0000000       0.10000000    
 -2.0000000        19027.955        0.0000000       0.10000000    
 -1.9600000        15126.147        0.0000000       0.10000000    
 -1.9200001        12810.166        0.0000000       0.10000000    
 -1.8800001        11711.952        0.0000000       0.10000000    
 -1.8400002        13137.245        0.0000000       0.10000000    
 -1.8000000        16571.148        0.0000000       0.10000000    
 -1.7600000        22091.482        0.0000000       0.10000000    
 -1.7200000        19960.939        0.0000000       0.10000000    
 -1.6800001        30264.445        0.0000000       0.10000000    
 -1.6400001        29945.918        0.0000000       0.10000000    
 -1.6000001        19602.859        0.0000000       0.10000000    
 -1.5599999        17967.758        0.0000000       0.10000000    
 -1.5200000        15162.332        0.0000000       0.10000000    
 -1.4800000        17149.355        0.0000000       0.10000000    
 -1.4400001        17433.346        0.0000000       0.10000000    
 -1.4000001        26623.482        0.0000000       0.10000000    
 -1.3600001        36035.500        0.0000000       0.10000000    
 -1.3200002        43629.762        0.0000000       0.10000000    
 -1.2800000        34897.543        0.0000000       0.10000000    
 -1.2400000        24239.043        0.0000000       0.10000000    
 -1.2000000        27156.848        0.0000000       0.10000000    
 -1.1600001        30057.008        0.0000000       0.10000000    
 -1.1200001        28950.676        0.0000000       0.10000000    
 -1.0800002        49230.965        0.0000000       0.10000000    
 -1.0400000        69017.891        0.0000000       0.10000000    
 -1.0000000        69192.344        0.0000000       0.10000000    
-0.96000004        53964.039        0.0000000       0.10000000    
-0.92000008        41789.371        0.0000000       0.10000000    
-0.88000011        32722.895        0.0000000       0.10000000    
-0.84000015        32776.605        0.0000000       0.10000000    
-0.80000019        37691.734        0.0000000       0.10000000    
-0.75999999        50172.434        0.0000000       0.10000000    
-0.72000003        46200.137        0.0000000       0.10000000    
-0.68000007        73790.453        0.0000000       0.10000000    
-0.64000010        76525.930        0.0000000       0.10000000    
-0.60000014        45945.469        0.0000000       0.10000000    
-0.56000018        40077.090        0.0000000       0.10000000    
-0.51999998        32981.809        0.0000000       0.10000000    
-0.48000002        28578.695        0.0000000       0.10000000    
-0.44000006        28551.141        0.0000000       0.10000000    
-0.40000010        43175.410        0.0000000       0.10000000    
-0.36000013        59468.770        0.0000000       0.10000000    
-0.32000017        74941.500        0.0000000       0.10000000    
-0.27999997        58462.465        0.0000000       0.10000000    
-0.24000001        39567.488        0.0000000       0.10000000    
-0.20000005        41504.988        0.0000000       0.10000000    
-0.16000009        45770.945        0.0000000       0.10000000    
-0.12000012        43086.512        0.0000000       0.10000000    
-0.80000162E-01    71814.156        0.0000000       0.10000000    
-0.40000200E-01    104441.78        0.0000000       0.10000000    
  0.0000000        110015.75        0.0000000       0.10000000    
 0.39999962E-01    89466.602        0.0000000       0.10000000    
 0.79999924E-01    70344.055        0.0000000       0.10000000    
 0.11999989        51958.129        0.0000000       0.10000000    
 0.15999985        49052.746        0.0000000       0.10000000    
 0.19999981        45700.484        0.0000000       0.10000000    
 0.23999977        57994.594        0.0000000       0.10000000    
 0.27999973        51760.141        0.0000000       0.10000000    
 0.31999969        77152.062        0.0000000       0.10000000    
 0.36000013        83987.688        0.0000000       0.10000000    
 0.40000010        52865.828        0.0000000       0.10000000    
 0.44000006        45581.086        0.0000000       0.10000000    
 0.48000002        37537.523        0.0000000       0.10000000    
 0.51999998        25719.682        0.0000000       0.10000000    
 0.55999994        22680.420        0.0000000       0.10000000    
 0.59999990        29626.506        0.0000000       0.10000000    
 0.63999987        32038.033        0.0000000       0.10000000    
 0.67999983        40383.516        0.0000000       0.10000000    
 0.71999979        33917.531        0.0000000       0.10000000    
 0.75999975        23825.400        0.0000000       0.10000000    
 0.79999971        20730.756        0.0000000       0.10000000    
 0.83999968        21212.953        0.0000000       0.10000000    
 0.88000011        17416.068        0.0000000       0.10000000    
 0.92000008        20006.674        0.0000000       0.10000000    
 0.96000004        23959.336        0.0000000       0.10000000    
  1.0000000        25198.150        0.0000000       0.10000000    
  1.0400000        21845.914        0.0000000       0.10000000    
  1.0799999        19011.230        0.0000000       0.10000000    
  1.1199999        15146.724        0.0000000       0.10000000    
  1.1599998        15389.049        0.0000000       0.10000000    
  1.1999998        12094.197        0.0000000       0.10000000    
  1.2399998        13336.068        0.0000000       0.10000000    
  1.2799997        10380.765        0.0000000       0.10000000    
  1.3199997        10099.630        0.0000000       0.10000000    
  1.3599997        10800.332        0.0000000       0.10000000    
  1.4000001        10132.140        0.0000000       0.10000000    
  1.4400001        9935.1152        0.0000000       0.10000000    
  1.4800000        9012.1191        0.0000000       0.10000000    
  1.5200000        9127.1660        0.0000000       0.10000000    
  1.5599999        8213.9805        0.0000000       0.10000000    
  1.5999999        10527.696        0.0000000       0.10000000    
  1.6399999        10118.283        0.0000000       0.10000000    
  1.6799998        12018.291        0.0000000       0.10000000    
  1.7199998        12343.594        0.0000000       0.10000000    
  1.7599998        9993.7969        0.0000000       0.10000000    
  1.7999997        10473.109        0.0000000       0.10000000    
  1.8399997        11387.728        0.0000000       0.10000000    
  1.8799996        10537.532        0.0000000       0.10000000    
  1.9200001        14117.549        0.0000000       0.10000000    
  1.9600000        16835.756        0.0000000       0.10000000    
  2.0000000        16380.503        0.0000000       0.10000000    
  2.0400000        13468.754        0.0000000       0.10000000    
  2.0799999        12100.937        0.0000000       0.10000000    
  2.1199999        11352.028        0.0000000       0.10000000    
  2.1599998        13004.903        0.0000000       0.10000000    
  2.1999998        15012.723        0.0000000       0.10000000    
  2.2399998        19102.230        0.0000000       0.10000000    
  2.2799997        16604.127        0.0000000       0.10000000    
  2.3199997        22877.428        0.0000000       0.10000000    
  2.3599997        22069.949        0.0000000       0.10000000    
  2.3999996        15343.770        0.0000000       0.10000000    
  2.4400001        14104.942        0.0000000       0.10000000    
  2.4800000        11944.531        0.0000000       0.10000000    
  2.5200000        13412.316        0.0000000       0.10000000    
  2.5599999        12983.850        0.0000000       0.10000000    
  2.5999999        18394.619        0.0000000       0.10000000    
  2.6399999        22508.607        0.0000000       0.10000000    
  2.6799998        25915.312        0.0000000       0.10000000    
  2.7199998        21188.533        0.0000000       0.10000000    
  2.7599998        14995.455        0.0000000       0.10000000    
  2.7999997        16269.669        0.0000000       0.10000000    
  2.8399997        17573.221        0.0000000       0.10000000    
  2.8799996        16438.588        0.0000000       0.10000000    
  2.9200001        26070.115        0.0000000       0.10000000    
  2.9600000        33937.129        0.0000000       0.10000000    
  3.0000000        32485.455        0.0000000       0.10000000    
  3.0400000        24546.867        0.0000000       0.10000000    
  3.0799999        19169.588        0.0000000       0.10000000    
  3.1199999        16070.466        0.0000000       0.10000000    
  3.1599998        16906.359        0.0000000       0.10000000    
  3.1999998        20761.887        0.0000000       0.10000000    
  3.2399998        27323.658        0.0000000       0.10000000    
  3.2799997        24743.061        0.0000000       0.10000000    
  3.3199997        38201.828        0.0000000       0.10000000    
  3.3599997        37630.445        0.0000000       0.10000000    
  3.3999996        23010.197        0.0000000       0.10000000    
  3.4400001        20104.717        0.0000000       0.10000000    
  3.4800000        16351.638        0.0000000       0.10000000    
  3.5200000        16437.477        0.0000000       0.10000000    
  3.5599999        16460.121        0.0000000       0.10000000    
  3.5999999        24725.018        0.0000000       0.10000000    
  3.6399999        33639.914        0.0000000       0.10000000    
  3.6799998        40245.484        0.0000000       0.10000000    
  3.7199998        30672.240        0.0000000       0.10000000    
  3.7599998        20312.814        0.0000000       0.10000000    
  3.7999997        21436.342        0.0000000       0.10000000    
  3.8399997        23097.660        0.0000000       0.10000000    
  3.8799996        21514.623        0.0000000       0.10000000    
  3.9199996        35942.969        0.0000000       0.10000000    
  3.9600000        50416.148        0.0000000       0.10000000    
  4.0000000        50467.555        0.0000000       0.10000000    
  4.0400000        39025.977        0.0000000       0.10000000    
  4.0799999        29375.539        0.0000000       0.10000000    
  4.1199999        21240.387        0.0000000       0.10000000    
  4.1599998        19856.814        0.0000000       0.10000000    
  4.1999998        19802.463        0.0000000       0.10000000    
  4.2399998        25153.328        0.0000000       0.10000000    
  4.2799997        22294.033        0.0000000       0.10000000    
  4.3199997        34074.352        0.0000000       0.10000000    
  4.3599997        35684.621        0.0000000       0.10000000    
  4.3999996        21069.072        0.0000000       0.10000000    
  4.4399996        17797.549        0.0000000       0.10000000    
  4.4799995        14313.876        0.0000000       0.10000000    
  4.5199995        10216.595        0.0000000       0.10000000    
  4.5599995        9320.1729        0.0000000       0.10000000    
  4.5999994        12955.009        0.0000000       0.10000000    
  4.6399994        15844.324        0.0000000       0.10000000    
  4.6799994        19687.910        0.0000000       0.10000000    
  4.7200003        15256.722        0.0000000       0.10000000    
  4.7600002        10077.508        0.0000000       0.10000000    
  4.8000002        9118.0352        0.0000000       0.10000000    
  4.8400002        9373.2598        0.0000000       0.10000000    
  4.8800001        7971.3989        0.0000000       0.10000000    
  4.9200001        10740.376        0.0000000       0.10000000    
  4.9600000        14232.340        0.0000000       0.10000000    
  5.0000000        14704.796        0.0000000       0.10000000    
  5.0400000        11985.977        0.0000000       0.10000000    
  5.0799999        9478.5420        0.0000000       0.10000000    
  5.1199999        6871.3237        0.0000000       0.10000000    
  5.1599998        6371.7661        0.0000000       0.10000000    
  5.1999998        4884.7310        0.0000000       0.10000000    
  5.2399998        5438.8550        0.0000000       0.10000000    
  5.2799997        4345.0977        0.0000000       0.10000000    
  5.3199997        4910.9238        0.0000000       0.10000000    
  5.3599997        5259.2856        0.0000000       0.10000000    
  5.3999996        3908.4424        0.0000000       0.10000000    
  5.4399996        3509.3579        0.0000000       0.10000000    
  5.4799995        2959.7480        0.0000000       0.10000000    
  5.5199995        2499.7498        0.0000000       0.10000000    
  5.5599995        2184.9011        0.0000000       0.10000000    
  5.5999994        2764.2402        0.0000000       0.10000000    
  5.6399994        2787.3010        0.0000000       0.10000000    
  5.6799994        3402.4421        0.0000000       0.10000000    
  5.7199993        3172.7625        0.0000000       0.10000000    
  5.7600002        2404.4268        0.0000000       0.10000000    
  5.8000002        2374.7312        0.0000000       0.10000000    
  5.8400002        2528.2959        0.0000000       0.10000000    
  5.8800001        2264.6899        0.0000000       0.10000000    
  5.9200001        3018.0498        0.0000000       0.10000000    
  5.9600000        3749.6221        0.0000000       0.10000000    
  6.0000000        3825.8977        0.0000000       0.10000000    
