# Supplementary material for: Quantitative analysis of diffuse electron scattering in the lithium-ion battery cathode material Li1.2Ni0.13Mn0.54Co0.13O2
Source: IUCrJ. 2022 Sep 1;9(Pt 5):695–704. doi: 10.1107/S2052252522007746 (PMC9438490; doi:10.1107/S2052252522007746)
Supplement: Supplementary file 1 [file m-09-00695-sup1.zip › Refinement 210/FINAL/final.0003]

#
#
 -4.0000000        16064.054        0.0000000       0.10000000    
 -3.9600000        12895.345        0.0000000       0.10000000    
 -3.9200001        9667.4033        0.0000000       0.10000000    
 -3.8800001        8379.1523        0.0000000       0.10000000    
 -3.8399999        8774.1240        0.0000000       0.10000000    
 -3.8000000        6981.1162        0.0000000       0.10000000    
 -3.7600000        7614.3599        0.0000000       0.10000000    
 -3.7200000        8797.4629        0.0000000       0.10000000    
 -3.6800001        11665.403        0.0000000       0.10000000    
 -3.6400001        12989.424        0.0000000       0.10000000    
 -3.5999999        9207.5059        0.0000000       0.10000000    
 -3.5599999        6522.7256        0.0000000       0.10000000    
 -3.5200000        6605.1465        0.0000000       0.10000000    
 -3.4800000        6733.5410        0.0000000       0.10000000    
 -3.4400001        4695.5151        0.0000000       0.10000000    
 -3.4000001        5142.0752        0.0000000       0.10000000    
 -3.3600001        6448.1689        0.0000000       0.10000000    
 -3.3199999        7907.0933        0.0000000       0.10000000    
 -3.2800000        6514.1567        0.0000000       0.10000000    
 -3.2400000        4362.8989        0.0000000       0.10000000    
 -3.2000000        5006.8755        0.0000000       0.10000000    
 -3.1600001        3720.5203        0.0000000       0.10000000    
 -3.1199999        4173.4907        0.0000000       0.10000000    
 -3.0799999        4653.6333        0.0000000       0.10000000    
 -3.0400000        4958.7207        0.0000000       0.10000000    
 -3.0000000        5104.4668        0.0000000       0.10000000    
 -2.9600000        4759.4771        0.0000000       0.10000000    
 -2.9200001        3959.1157        0.0000000       0.10000000    
 -2.8800001        3895.4387        0.0000000       0.10000000    
 -2.8400002        4500.5059        0.0000000       0.10000000    
 -2.8000002        3532.9375        0.0000000       0.10000000    
 -2.7600000        3851.6665        0.0000000       0.10000000    
 -2.7200000        3648.6733        0.0000000       0.10000000    
 -2.6800001        3857.8330        0.0000000       0.10000000    
 -2.6399999        3799.1946        0.0000000       0.10000000    
 -2.5999999        4302.4014        0.0000000       0.10000000    
 -2.5599999        3679.3718        0.0000000       0.10000000    
 -2.5200000        4576.0796        0.0000000       0.10000000    
 -2.4800000        6192.2637        0.0000000       0.10000000    
 -2.4400001        5383.1855        0.0000000       0.10000000    
 -2.4000001        6082.5957        0.0000000       0.10000000    
 -2.3600001        8010.1958        0.0000000       0.10000000    
 -2.3200002        9924.6768        0.0000000       0.10000000    
 -2.2800002        8631.3809        0.0000000       0.10000000    
 -2.2400000        6780.6357        0.0000000       0.10000000    
 -2.2000000        10942.624        0.0000000       0.10000000    
 -2.1600001        8211.8574        0.0000000       0.10000000    
 -2.1199999        11766.858        0.0000000       0.10000000    
 -2.0799999        16838.684        0.0000000       0.10000000    
 -2.0400000        18611.377        0.0000000       0.10000000    
 -2.0000000        20163.934        0.0000000       0.10000000    
 -1.9600000        15805.994        0.0000000       0.10000000    
 -1.9200001        12588.820        0.0000000       0.10000000    
 -1.8800001        12451.980        0.0000000       0.10000000    
 -1.8400002        14864.026        0.0000000       0.10000000    
 -1.8000000        13013.068        0.0000000       0.10000000    
 -1.7600000        17529.811        0.0000000       0.10000000    
 -1.7200000        21088.213        0.0000000       0.10000000    
 -1.6800001        29460.756        0.0000000       0.10000000    
 -1.6400001        29900.490        0.0000000       0.10000000    
 -1.6000001        20512.600        0.0000000       0.10000000    
 -1.5599999        14069.249        0.0000000       0.10000000    
 -1.5200000        15923.585        0.0000000       0.10000000    
 -1.4800000        20923.096        0.0000000       0.10000000    
 -1.4400001        19222.023        0.0000000       0.10000000    
 -1.4000001        25133.994        0.0000000       0.10000000    
 -1.3600001        33237.020        0.0000000       0.10000000    
 -1.3200002        44877.324        0.0000000       0.10000000    
 -1.2800000        35120.230        0.0000000       0.10000000    
 -1.2400000        22262.516        0.0000000       0.10000000    
 -1.2000000        32907.691        0.0000000       0.10000000    
 -1.1600001        24319.205        0.0000000       0.10000000    
 -1.1200001        36499.160        0.0000000       0.10000000    
 -1.0800002        56053.895        0.0000000       0.10000000    
 -1.0400000        62411.555        0.0000000       0.10000000    
 -1.0000000        72325.180        0.0000000       0.10000000    
-0.96000004        52912.664        0.0000000       0.10000000    
-0.92000008        38524.250        0.0000000       0.10000000    
-0.88000011        33625.039        0.0000000       0.10000000    
-0.84000015        36434.547        0.0000000       0.10000000    
-0.80000019        30621.502        0.0000000       0.10000000    
-0.75999999        38999.270        0.0000000       0.10000000    
-0.72000003        48902.121        0.0000000       0.10000000    
-0.68000007        70620.453        0.0000000       0.10000000    
-0.64000010        75111.188        0.0000000       0.10000000    
-0.60000014        46933.480        0.0000000       0.10000000    
-0.56000018        30607.893        0.0000000       0.10000000    
-0.51999998        31856.732        0.0000000       0.10000000    
-0.48000002        36347.375        0.0000000       0.10000000    
-0.44000006        31101.195        0.0000000       0.10000000    
-0.40000010        41689.203        0.0000000       0.10000000    
-0.36000013        55753.301        0.0000000       0.10000000    
-0.32000017        78126.344        0.0000000       0.10000000    
-0.27999997        61118.488        0.0000000       0.10000000    
-0.24000001        36342.348        0.0000000       0.10000000    
-0.20000005        47304.727        0.0000000       0.10000000    
-0.16000009        36013.090        0.0000000       0.10000000    
-0.12000012        52857.340        0.0000000       0.10000000    
-0.80000162E-01    81465.672        0.0000000       0.10000000    
-0.40000200E-01    93482.648        0.0000000       0.10000000    
  0.0000000        114580.93        0.0000000       0.10000000    
 0.39999962E-01    86936.828        0.0000000       0.10000000    
 0.79999924E-01    62990.297        0.0000000       0.10000000    
 0.11999989        52569.180        0.0000000       0.10000000    
 0.15999985        53297.516        0.0000000       0.10000000    
 0.19999981        42000.391        0.0000000       0.10000000    
 0.23999977        46382.879        0.0000000       0.10000000    
 0.27999973        54388.113        0.0000000       0.10000000    
 0.31999969        73958.477        0.0000000       0.10000000    
 0.36000013        80578.258        0.0000000       0.10000000    
 0.40000010        52938.230        0.0000000       0.10000000    
 0.44000006        35381.934        0.0000000       0.10000000    
 0.48000002        34393.539        0.0000000       0.10000000    
 0.51999998        33495.109        0.0000000       0.10000000    
 0.55999994        22893.537        0.0000000       0.10000000    
 0.59999990        26085.555        0.0000000       0.10000000    
 0.63999987        32884.594        0.0000000       0.10000000    
 0.67999983        41884.312        0.0000000       0.10000000    
 0.71999979        33267.184        0.0000000       0.10000000    
 0.75999975        20502.092        0.0000000       0.10000000    
 0.79999971        21599.432        0.0000000       0.10000000    
 0.83999968        16211.138        0.0000000       0.10000000    
 0.88000011        18292.574        0.0000000       0.10000000    
 0.92000008        21621.893        0.0000000       0.10000000    
 0.96000004        23872.672        0.0000000       0.10000000    
  1.0000000        26719.148        0.0000000       0.10000000    
  1.0400000        23329.357        0.0000000       0.10000000    
  1.0799999        17905.002        0.0000000       0.10000000    
  1.1199999        15882.733        0.0000000       0.10000000    
  1.1599998        16762.932        0.0000000       0.10000000    
  1.1999998        12287.559        0.0000000       0.10000000    
  1.2399998        11866.673        0.0000000       0.10000000    
  1.2799997        10670.090        0.0000000       0.10000000    
  1.3199997        10535.178        0.0000000       0.10000000    
  1.3599997        10276.577        0.0000000       0.10000000    
  1.4000001        10444.725        0.0000000       0.10000000    
  1.4400001        8379.7373        0.0000000       0.10000000    
  1.4800000        9361.0938        0.0000000       0.10000000    
  1.5200000        10920.526        0.0000000       0.10000000    
  1.5599999        8287.7861        0.0000000       0.10000000    
  1.5999999        8239.1221        0.0000000       0.10000000    
  1.6399999        10315.998        0.0000000       0.10000000    
  1.6799998        11811.205        0.0000000       0.10000000    
  1.7199998        10540.812        0.0000000       0.10000000    
  1.7599998        8503.7852        0.0000000       0.10000000    
  1.7999997        12565.701        0.0000000       0.10000000    
  1.8399997        9239.9570        0.0000000       0.10000000    
  1.8799996        12033.299        0.0000000       0.10000000    
  1.9200001        15572.659        0.0000000       0.10000000    
  1.9600000        16891.506        0.0000000       0.10000000    
  2.0000000        17518.281        0.0000000       0.10000000    
  2.0400000        14728.852        0.0000000       0.10000000    
  2.0799999        12104.861        0.0000000       0.10000000    
  2.1199999        12192.303        0.0000000       0.10000000    
  2.1599998        14652.156        0.0000000       0.10000000    
  2.1999998        12335.441        0.0000000       0.10000000    
  2.2399998        15582.896        0.0000000       0.10000000    
  2.2799997        17454.062        0.0000000       0.10000000    
  2.3199997        22580.100        0.0000000       0.10000000    
  2.3599997        22016.336        0.0000000       0.10000000    
  2.3999996        16105.825        0.0000000       0.10000000    
  2.4400001        11283.862        0.0000000       0.10000000    
  2.4800000        12706.901        0.0000000       0.10000000    
  2.5200000        16191.055        0.0000000       0.10000000    
  2.5599999        14069.303        0.0000000       0.10000000    
  2.5999999        16664.824        0.0000000       0.10000000    
  2.6399999        21076.631        0.0000000       0.10000000    
  2.6799998        26345.695        0.0000000       0.10000000    
  2.7199998        20329.291        0.0000000       0.10000000    
  2.7599998        13490.004        0.0000000       0.10000000    
  2.7999997        20008.779        0.0000000       0.10000000    
  2.8399997        14357.249        0.0000000       0.10000000    
  2.8799996        20392.059        0.0000000       0.10000000    
  2.9200001        29518.336        0.0000000       0.10000000    
  2.9600000        31514.535        0.0000000       0.10000000    
  3.0000000        34181.453        0.0000000       0.10000000    
  3.0400000        24825.873        0.0000000       0.10000000    
  3.0799999        18343.480        0.0000000       0.10000000    
  3.1199999        16862.121        0.0000000       0.10000000    
  3.1599998        19058.967        0.0000000       0.10000000    
  3.1999998        16215.961        0.0000000       0.10000000    
  3.2399998        21377.303        0.0000000       0.10000000    
  3.2799997        26193.902        0.0000000       0.10000000    
  3.3199997        36854.969        0.0000000       0.10000000    
  3.3599997        37383.328        0.0000000       0.10000000    
  3.3999996        23870.938        0.0000000       0.10000000    
  3.4400001        15496.595        0.0000000       0.10000000    
  3.4800000        16625.426        0.0000000       0.10000000    
  3.5200000        20393.270        0.0000000       0.10000000    
  3.5599999        18201.340        0.0000000       0.10000000    
  3.5999999        23822.113        0.0000000       0.10000000    
  3.6399999        31051.588        0.0000000       0.10000000    
  3.6799998        41715.844        0.0000000       0.10000000    
  3.7199998        31705.285        0.0000000       0.10000000    
  3.7599998        18785.113        0.0000000       0.10000000    
  3.7999997        25342.197        0.0000000       0.10000000    
  3.8399997        18454.025        0.0000000       0.10000000    
  3.8799996        27028.473        0.0000000       0.10000000    
  3.9199996        40957.445        0.0000000       0.10000000    
  3.9600000        45049.090        0.0000000       0.10000000    
  4.0000000        52581.344        0.0000000       0.10000000    
  4.0400000        37817.871        0.0000000       0.10000000    
  4.0799999        26484.289        0.0000000       0.10000000    
  4.1199999        21553.627        0.0000000       0.10000000    
  4.1599998        21762.221        0.0000000       0.10000000    
  4.1999998        17168.719        0.0000000       0.10000000    
  4.2399998        19736.438        0.0000000       0.10000000    
  4.2799997        23527.422        0.0000000       0.10000000    
  4.3199997        32537.043        0.0000000       0.10000000    
  4.3599997        34578.906        0.0000000       0.10000000    
  4.3999996        21236.213        0.0000000       0.10000000    
  4.4399996        13628.505        0.0000000       0.10000000    
  4.4799995        13246.863        0.0000000       0.10000000    
  4.5199995        13308.153        0.0000000       0.10000000    
  4.5599995        9783.9551        0.0000000       0.10000000    
  4.5999994        12163.801        0.0000000       0.10000000    
  4.6399994        15494.763        0.0000000       0.10000000    
  4.6799994        20599.412        0.0000000       0.10000000    
  4.7200003        15763.463        0.0000000       0.10000000    
  4.7600002        8974.0996        0.0000000       0.10000000    
  4.8000002        9655.6318        0.0000000       0.10000000    
  4.8400002        7175.9624        0.0000000       0.10000000    
  4.8800001        8976.8672        0.0000000       0.10000000    
  4.9200001        11924.657        0.0000000       0.10000000    
  4.9600000        13209.580        0.0000000       0.10000000    
  5.0000000        15396.026        0.0000000       0.10000000    
  5.0400000        12073.847        0.0000000       0.10000000    
  5.0799999        8601.0908        0.0000000       0.10000000    
  5.1199999        7042.0869        0.0000000       0.10000000    
  5.1599998        6885.1050        0.0000000       0.10000000    
  5.1999998        4951.9883        0.0000000       0.10000000    
  5.2399998        4661.4385        0.0000000       0.10000000    
  5.2799997        4500.4653        0.0000000       0.10000000    
  5.3199997        4893.4863        0.0000000       0.10000000    
  5.3599997        4982.6904        0.0000000       0.10000000    
  5.3999996        3956.7754        0.0000000       0.10000000    
  5.4399996        2869.1548        0.0000000       0.10000000    
  5.4799995        2916.0132        0.0000000       0.10000000    
  5.5199995        3072.9131        0.0000000       0.10000000    
  5.5599995        2199.5706        0.0000000       0.10000000    
  5.5999994        2252.0591        0.0000000       0.10000000    
  5.6399994        2832.6438        0.0000000       0.10000000    
  5.6799994        3425.6426        0.0000000       0.10000000    
  5.7199993        2899.6265        0.0000000       0.10000000    
  5.7600002        2072.3369        0.0000000       0.10000000    
  5.8000002        2727.2102        0.0000000       0.10000000    
  5.8400002        2008.5747        0.0000000       0.10000000    
  5.8800001        2559.5889        0.0000000       0.10000000    
  5.9200001        3332.2188        0.0000000       0.10000000    
  5.9600000        3653.1272        0.0000000       0.10000000    
  6.0000000        4053.4624        0.0000000       0.10000000    
