# Supplementary material for: Quantitative analysis of diffuse electron scattering in the lithium-ion battery cathode material Li1.2Ni0.13Mn0.54Co0.13O2
Source: IUCrJ. 2022 Sep 1;9(Pt 5):695–704. doi: 10.1107/S2052252522007746 (PMC9438490; doi:10.1107/S2052252522007746)
Supplement: Supplementary file 1 [file m-09-00695-sup1.zip › Refinement 210/FINAL/final.0004]

#
#
 -4.0000000        16659.645        0.0000000       0.10000000    
 -3.9600000        16111.084        0.0000000       0.10000000    
 -3.9200001        10758.849        0.0000000       0.10000000    
 -3.8800001        7110.7939        0.0000000       0.10000000    
 -3.8399999        7372.9463        0.0000000       0.10000000    
 -3.8000000        5807.1089        0.0000000       0.10000000    
 -3.7600000        6822.0923        0.0000000       0.10000000    
 -3.7200000        9762.4141        0.0000000       0.10000000    
 -3.6800001        11853.022        0.0000000       0.10000000    
 -3.6400001        11597.861        0.0000000       0.10000000    
 -3.5999999        8645.6250        0.0000000       0.10000000    
 -3.5599999        6487.4443        0.0000000       0.10000000    
 -3.5200000        6299.2852        0.0000000       0.10000000    
 -3.4800000        6301.0996        0.0000000       0.10000000    
 -3.4400001        5342.5864        0.0000000       0.10000000    
 -3.4000001        6196.5469        0.0000000       0.10000000    
 -3.3600001        5898.7505        0.0000000       0.10000000    
 -3.3199999        7104.0469        0.0000000       0.10000000    
 -3.2800000        7429.2485        0.0000000       0.10000000    
 -3.2400000        5368.2925        0.0000000       0.10000000    
 -3.2000000        4422.3330        0.0000000       0.10000000    
 -3.1600001        4878.1406        0.0000000       0.10000000    
 -3.1199999        3382.3987        0.0000000       0.10000000    
 -3.0799999        4262.5693        0.0000000       0.10000000    
 -3.0400000        4559.8765        0.0000000       0.10000000    
 -3.0000000        5028.4033        0.0000000       0.10000000    
 -2.9600000        4999.5420        0.0000000       0.10000000    
 -2.9200001        3970.0103        0.0000000       0.10000000    
 -2.8800001        3468.9685        0.0000000       0.10000000    
 -2.8400002        3797.4722        0.0000000       0.10000000    
 -2.8000002        3120.7378        0.0000000       0.10000000    
 -2.7600000        3268.8982        0.0000000       0.10000000    
 -2.7200000        3518.6250        0.0000000       0.10000000    
 -2.6800001        3908.1519        0.0000000       0.10000000    
 -2.6399999        3779.8435        0.0000000       0.10000000    
 -2.5999999        3327.6982        0.0000000       0.10000000    
 -2.5599999        3392.2124        0.0000000       0.10000000    
 -2.5200000        5215.3491        0.0000000       0.10000000    
 -2.4800000        6018.8232        0.0000000       0.10000000    
 -2.4400001        5914.1265        0.0000000       0.10000000    
 -2.4000001        8472.9121        0.0000000       0.10000000    
 -2.3600001        7966.6206        0.0000000       0.10000000    
 -2.3200002        9285.6533        0.0000000       0.10000000    
 -2.2800002        9912.4736        0.0000000       0.10000000    
 -2.2400000        7963.2520        0.0000000       0.10000000    
 -2.2000000        7666.5889        0.0000000       0.10000000    
 -2.1600001        11184.187        0.0000000       0.10000000    
 -2.1199999        9422.0391        0.0000000       0.10000000    
 -2.0799999        15110.729        0.0000000       0.10000000    
 -2.0400000        18324.555        0.0000000       0.10000000    
 -2.0000000        19977.176        0.0000000       0.10000000    
 -1.9600000        18120.705        0.0000000       0.10000000    
 -1.9200001        12496.584        0.0000000       0.10000000    
 -1.8800001        10737.935        0.0000000       0.10000000    
 -1.8400002        12572.263        0.0000000       0.10000000    
 -1.8000000        11600.528        0.0000000       0.10000000    
 -1.7600000        17160.898        0.0000000       0.10000000    
 -1.7200000        26471.500        0.0000000       0.10000000    
 -1.6800001        29481.168        0.0000000       0.10000000    
 -1.6400001        27642.822        0.0000000       0.10000000    
 -1.6000001        19029.924        0.0000000       0.10000000    
 -1.5599999        14015.354        0.0000000       0.10000000    
 -1.5200000        19490.988        0.0000000       0.10000000    
 -1.4800000        21565.270        0.0000000       0.10000000    
 -1.4400001        21793.100        0.0000000       0.10000000    
 -1.4000001        39269.023        0.0000000       0.10000000    
 -1.3600001        36595.301        0.0000000       0.10000000    
 -1.3200002        44172.855        0.0000000       0.10000000    
 -1.2800000        40724.367        0.0000000       0.10000000    
 -1.2400000        29564.232        0.0000000       0.10000000    
 -1.2000000        24084.473        0.0000000       0.10000000    
 -1.1600001        33905.789        0.0000000       0.10000000    
 -1.1200001        28661.330        0.0000000       0.10000000    
 -1.0800002        51787.195        0.0000000       0.10000000    
 -1.0400000        65861.867        0.0000000       0.10000000    
 -1.0000000        74072.727        0.0000000       0.10000000    
-0.96000004        66117.992        0.0000000       0.10000000    
-0.92000008        41459.641        0.0000000       0.10000000    
-0.88000011        28320.461        0.0000000       0.10000000    
-0.84000015        30716.277        0.0000000       0.10000000    
-0.80000019        26287.135        0.0000000       0.10000000    
-0.75999999        38150.539        0.0000000       0.10000000    
-0.72000003        61529.465        0.0000000       0.10000000    
-0.68000007        70989.898        0.0000000       0.10000000    
-0.64000010        67468.719        0.0000000       0.10000000    
-0.60000014        46038.387        0.0000000       0.10000000    
-0.56000018        31384.936        0.0000000       0.10000000    
-0.51999998        35309.988        0.0000000       0.10000000    
-0.48000002        36872.770        0.0000000       0.10000000    
-0.44000006        35964.012        0.0000000       0.10000000    
-0.40000010        63093.523        0.0000000       0.10000000    
-0.36000013        60553.023        0.0000000       0.10000000    
-0.32000017        76370.023        0.0000000       0.10000000    
-0.27999997        70791.367        0.0000000       0.10000000    
-0.24000001        50445.012        0.0000000       0.10000000    
-0.20000005        38603.824        0.0000000       0.10000000    
-0.16000009        50005.891        0.0000000       0.10000000    
-0.12000012        41248.918        0.0000000       0.10000000    
-0.80000162E-01    76799.844        0.0000000       0.10000000    
-0.40000200E-01    100818.16        0.0000000       0.10000000    
  0.0000000        119078.71        0.0000000       0.10000000    
 0.39999962E-01    110625.60        0.0000000       0.10000000    
 0.79999924E-01    70603.852        0.0000000       0.10000000    
 0.11999989        44226.637        0.0000000       0.10000000    
 0.15999985        44782.754        0.0000000       0.10000000    
 0.19999981        34782.105        0.0000000       0.10000000    
 0.23999977        42568.906        0.0000000       0.10000000    
 0.27999973        62749.660        0.0000000       0.10000000    
 0.31999969        75025.781        0.0000000       0.10000000    
 0.36000013        71414.328        0.0000000       0.10000000    
 0.40000010        51179.988        0.0000000       0.10000000    
 0.44000006        35763.684        0.0000000       0.10000000    
 0.48000002        32493.773        0.0000000       0.10000000    
 0.51999998        31570.926        0.0000000       0.10000000    
 0.55999994        26436.400        0.0000000       0.10000000    
 0.59999990        32330.322        0.0000000       0.10000000    
 0.63999987        31027.432        0.0000000       0.10000000    
 0.67999983        38299.168        0.0000000       0.10000000    
 0.71999979        38055.770        0.0000000       0.10000000    
 0.75999975        26563.516        0.0000000       0.10000000    
 0.79999971        20355.324        0.0000000       0.10000000    
 0.83999968        21359.725        0.0000000       0.10000000    
 0.88000011        14664.142        0.0000000       0.10000000    
 0.92000008        20317.686        0.0000000       0.10000000    
 0.96000004        23458.582        0.0000000       0.10000000    
  1.0000000        27147.143        0.0000000       0.10000000    
  1.0400000        26577.113        0.0000000       0.10000000    
  1.0799999        19017.121        0.0000000       0.10000000    
  1.1199999        13911.330        0.0000000       0.10000000    
  1.1599998        14110.286        0.0000000       0.10000000    
  1.1999998        10519.631        0.0000000       0.10000000    
  1.2399998        9806.8232        0.0000000       0.10000000    
  1.2799997        9767.4473        0.0000000       0.10000000    
  1.3199997        10787.480        0.0000000       0.10000000    
  1.3599997        9850.2529        0.0000000       0.10000000    
  1.4000001        8250.8398        0.0000000       0.10000000    
  1.4400001        7743.3745        0.0000000       0.10000000    
  1.4800000        9715.0039        0.0000000       0.10000000    
  1.5200000        10228.888        0.0000000       0.10000000    
  1.5599999        9047.6982        0.0000000       0.10000000    
  1.5999999        10238.616        0.0000000       0.10000000    
  1.6399999        9404.3311        0.0000000       0.10000000    
  1.6799998        10564.094        0.0000000       0.10000000    
  1.7199998        12022.424        0.0000000       0.10000000    
  1.7599998        9681.4541        0.0000000       0.10000000    
  1.7999997        9291.2031        0.0000000       0.10000000    
  1.8399997        12359.970        0.0000000       0.10000000    
  1.8799996        9725.1963        0.0000000       0.10000000    
  1.9200001        13909.503        0.0000000       0.10000000    
  1.9600000        15934.169        0.0000000       0.10000000    
  2.0000000        17122.750        0.0000000       0.10000000    
  2.0400000        15995.316        0.0000000       0.10000000    
  2.0799999        11807.464        0.0000000       0.10000000    
  2.1199999        10666.550        0.0000000       0.10000000    
  2.1599998        12391.691        0.0000000       0.10000000    
  2.1999998        11028.332        0.0000000       0.10000000    
  2.2399998        14805.113        0.0000000       0.10000000    
  2.2799997        20964.615        0.0000000       0.10000000    
  2.3199997        22629.830        0.0000000       0.10000000    
  2.3599997        20636.613        0.0000000       0.10000000    
  2.3999996        14323.426        0.0000000       0.10000000    
  2.4400001        10991.402        0.0000000       0.10000000    
  2.4800000        15256.148        0.0000000       0.10000000    
  2.5200000        16381.233        0.0000000       0.10000000    
  2.5599999        15779.657        0.0000000       0.10000000    
  2.5999999        25197.805        0.0000000       0.10000000    
  2.6399999        22507.615        0.0000000       0.10000000    
  2.6799998        25555.025        0.0000000       0.10000000    
  2.7199998        23500.033        0.0000000       0.10000000    
  2.7599998        17009.789        0.0000000       0.10000000    
  2.7999997        14220.403        0.0000000       0.10000000    
  2.8399997        19823.129        0.0000000       0.10000000    
  2.8799996        16161.041        0.0000000       0.10000000    
  2.9200001        26857.949        0.0000000       0.10000000    
  2.9600000        32168.770        0.0000000       0.10000000    
  3.0000000        34417.637        0.0000000       0.10000000    
  3.0400000        29714.949        0.0000000       0.10000000    
  3.0799999        18817.662        0.0000000       0.10000000    
  3.1199999        14382.921        0.0000000       0.10000000    
  3.1599998        16107.455        0.0000000       0.10000000    
  3.1999998        14302.480        0.0000000       0.10000000    
  3.2399998        21128.982        0.0000000       0.10000000    
  3.2799997        33365.016        0.0000000       0.10000000    
  3.3199997        36917.363        0.0000000       0.10000000    
  3.3599997        34128.602        0.0000000       0.10000000    
  3.3999996        22855.932        0.0000000       0.10000000    
  3.4400001        15708.466        0.0000000       0.10000000    
  3.4800000        19867.029        0.0000000       0.10000000    
  3.5200000        21063.461        0.0000000       0.10000000    
  3.5599999        20840.293        0.0000000       0.10000000    
  3.5999999        37239.176        0.0000000       0.10000000    
  3.6399999        34349.242        0.0000000       0.10000000    
  3.6799998        41153.164        0.0000000       0.10000000    
  3.7199998        36787.824        0.0000000       0.10000000    
  3.7599998        25731.949        0.0000000       0.10000000    
  3.7999997        19401.539        0.0000000       0.10000000    
  3.8399997        25787.473        0.0000000       0.10000000    
  3.8799996        21108.873        0.0000000       0.10000000    
  3.9199996        38283.715        0.0000000       0.10000000    
  3.9600000        48404.738        0.0000000       0.10000000    
  4.0000000        54414.613        0.0000000       0.10000000    
  4.0400000        48136.766        0.0000000       0.10000000    
  4.0799999        29368.703        0.0000000       0.10000000    
  4.1199999        18080.887        0.0000000       0.10000000    
  4.1599998        18307.631        0.0000000       0.10000000    
  4.1999998        14388.446        0.0000000       0.10000000    
  4.2399998        18748.766        0.0000000       0.10000000    
  4.2799997        28514.711        0.0000000       0.10000000    
  4.3199997        32867.023        0.0000000       0.10000000    
  4.3599997        30736.943        0.0000000       0.10000000    
  4.3999996        20901.580        0.0000000       0.10000000    
  4.4399996        13960.273        0.0000000       0.10000000    
  4.4799995        13316.764        0.0000000       0.10000000    
  4.5199995        13007.259        0.0000000       0.10000000    
  4.5599995        11394.648        0.0000000       0.10000000    
  4.5999994        16861.137        0.0000000       0.10000000    
  4.6399994        15855.982        0.0000000       0.10000000    
  4.6799994        19574.963        0.0000000       0.10000000    
  4.7200003        18156.400        0.0000000       0.10000000    
  4.7600002        12300.513        0.0000000       0.10000000    
  4.8000002        8891.7979        0.0000000       0.10000000    
  4.8400002        9698.8672        0.0000000       0.10000000    
  4.8800001        7067.0493        0.0000000       0.10000000    
  4.9200001        11349.277        0.0000000       0.10000000    
  4.9600000        13890.541        0.0000000       0.10000000    
  5.0000000        15965.817        0.0000000       0.10000000    
  5.0400000        14772.626        0.0000000       0.10000000    
  5.0799999        9534.5322        0.0000000       0.10000000    
  5.1199999        6044.1523        0.0000000       0.10000000    
  5.1599998        5785.0483        0.0000000       0.10000000    
  5.1999998        4128.8311        0.0000000       0.10000000    
  5.2399998        3937.0022        0.0000000       0.10000000    
  5.2799997        4444.4438        0.0000000       0.10000000    
  5.3199997        5006.7388        0.0000000       0.10000000    
  5.3599997        4550.5205        0.0000000       0.10000000    
  5.3999996        3426.2468        0.0000000       0.10000000    
  5.4399996        2743.8535        0.0000000       0.10000000    
  5.4799995        2874.0649        0.0000000       0.10000000    
  5.5199995        2867.9675        0.0000000       0.10000000    
  5.5599995        2441.7534        0.0000000       0.10000000    
  5.5999994        2803.8325        0.0000000       0.10000000    
  5.6399994        2641.7039        0.0000000       0.10000000    
  5.6799994        3119.8289        0.0000000       0.10000000    
  5.7199993        3317.4854        0.0000000       0.10000000    
  5.7600002        2520.5508        0.0000000       0.10000000    
  5.8000002        2181.9216        0.0000000       0.10000000    
  5.8400002        2691.4055        0.0000000       0.10000000    
  5.8800001        2051.4470        0.0000000       0.10000000    
  5.9200001        3050.2842        0.0000000       0.10000000    
  5.9600000        3597.9182        0.0000000       0.10000000    
  6.0000000        4071.2642        0.0000000       0.10000000    
