# Supplementary material for: Quantitative analysis of diffuse electron scattering in the lithium-ion battery cathode material Li1.2Ni0.13Mn0.54Co0.13O2
Source: IUCrJ. 2022 Sep 1;9(Pt 5):695–704. doi: 10.1107/S2052252522007746 (PMC9438490; doi:10.1107/S2052252522007746)
Supplement: Supplementary file 1 [file m-09-00695-sup1.zip › Refinement 210/FINAL/final.0005]

#
#
 -4.0000000        15686.550        0.0000000       0.10000000    
 -3.9600000        14560.551        0.0000000       0.10000000    
 -3.9200001        10396.665        0.0000000       0.10000000    
 -3.8800001        8598.3818        0.0000000       0.10000000    
 -3.8399999        7752.8848        0.0000000       0.10000000    
 -3.8000000        8519.2383        0.0000000       0.10000000    
 -3.7600000        7471.3701        0.0000000       0.10000000    
 -3.7200000        10561.430        0.0000000       0.10000000    
 -3.6800001        12954.362        0.0000000       0.10000000    
 -3.6400001        11610.196        0.0000000       0.10000000    
 -3.5999999        10236.977        0.0000000       0.10000000    
 -3.5599999        9096.0615        0.0000000       0.10000000    
 -3.5200000        5373.6230        0.0000000       0.10000000    
 -3.4800000        6656.9263        0.0000000       0.10000000    
 -3.4400001        6204.4448        0.0000000       0.10000000    
 -3.4000001        5227.0239        0.0000000       0.10000000    
 -3.3600001        5857.5015        0.0000000       0.10000000    
 -3.3199999        6081.9199        0.0000000       0.10000000    
 -3.2800000        5456.6006        0.0000000       0.10000000    
 -3.2400000        4031.1216        0.0000000       0.10000000    
 -3.2000000        5432.3169        0.0000000       0.10000000    
 -3.1600001        4347.8633        0.0000000       0.10000000    
 -3.1199999        3995.5498        0.0000000       0.10000000    
 -3.0799999        4268.5264        0.0000000       0.10000000    
 -3.0400000        4587.4189        0.0000000       0.10000000    
 -3.0000000        5096.2964        0.0000000       0.10000000    
 -2.9600000        5219.2222        0.0000000       0.10000000    
 -2.9200001        3912.0571        0.0000000       0.10000000    
 -2.8800001        3899.3252        0.0000000       0.10000000    
 -2.8400002        3744.9399        0.0000000       0.10000000    
 -2.8000002        4281.3013        0.0000000       0.10000000    
 -2.7600000        3612.7961        0.0000000       0.10000000    
 -2.7200000        4720.7324        0.0000000       0.10000000    
 -2.6800001        4330.5874        0.0000000       0.10000000    
 -2.6399999        4636.3657        0.0000000       0.10000000    
 -2.5999999        4143.3340        0.0000000       0.10000000    
 -2.5599999        5432.9282        0.0000000       0.10000000    
 -2.5200000        3817.1428        0.0000000       0.10000000    
 -2.4800000        5929.9087        0.0000000       0.10000000    
 -2.4400001        7060.2739        0.0000000       0.10000000    
 -2.4000001        6646.6592        0.0000000       0.10000000    
 -2.3600001        8029.6533        0.0000000       0.10000000    
 -2.3200002        8324.4727        0.0000000       0.10000000    
 -2.2800002        7726.9248        0.0000000       0.10000000    
 -2.2400000        6665.3882        0.0000000       0.10000000    
 -2.2000000        11145.829        0.0000000       0.10000000    
 -2.1600001        9752.6250        0.0000000       0.10000000    
 -2.1199999        12098.039        0.0000000       0.10000000    
 -2.0799999        15367.494        0.0000000       0.10000000    
 -2.0400000        18347.668        0.0000000       0.10000000    
 -2.0000000        19946.611        0.0000000       0.10000000    
 -1.9600000        17848.695        0.0000000       0.10000000    
 -1.9200001        13470.879        0.0000000       0.10000000    
 -1.8800001        13196.216        0.0000000       0.10000000    
 -1.8400002        12470.921        0.0000000       0.10000000    
 -1.8000000        17479.057        0.0000000       0.10000000    
 -1.7600000        17768.172        0.0000000       0.10000000    
 -1.7200000        24560.363        0.0000000       0.10000000    
 -1.6800001        30203.715        0.0000000       0.10000000    
 -1.6400001        25776.346        0.0000000       0.10000000    
 -1.6000001        21151.320        0.0000000       0.10000000    
 -1.5599999        20407.328        0.0000000       0.10000000    
 -1.5200000        12763.855        0.0000000       0.10000000    
 -1.4800000        20968.512        0.0000000       0.10000000    
 -1.4400001        25350.992        0.0000000       0.10000000    
 -1.4000001        26832.117        0.0000000       0.10000000    
 -1.3600001        30066.607        0.0000000       0.10000000    
 -1.3200002        32402.557        0.0000000       0.10000000    
 -1.2800000        26558.262        0.0000000       0.10000000    
 -1.2400000        21943.012        0.0000000       0.10000000    
 -1.2000000        34306.590        0.0000000       0.10000000    
 -1.1600001        28812.900        0.0000000       0.10000000    
 -1.1200001        36915.117        0.0000000       0.10000000    
 -1.0800002        51249.840        0.0000000       0.10000000    
 -1.0400000        63312.113        0.0000000       0.10000000    
 -1.0000000        70752.328        0.0000000       0.10000000    
-0.96000004        60254.359        0.0000000       0.10000000    
-0.92000008        42427.461        0.0000000       0.10000000    
-0.88000011        35592.320        0.0000000       0.10000000    
-0.84000015        31731.230        0.0000000       0.10000000    
-0.80000019        40366.133        0.0000000       0.10000000    
-0.75999999        39831.539        0.0000000       0.10000000    
-0.72000003        56232.828        0.0000000       0.10000000    
-0.68000007        73768.258        0.0000000       0.10000000    
-0.64000010        61295.766        0.0000000       0.10000000    
-0.60000014        51356.914        0.0000000       0.10000000    
-0.56000018        43079.090        0.0000000       0.10000000    
-0.51999998        25246.658        0.0000000       0.10000000    
-0.48000002        37101.926        0.0000000       0.10000000    
-0.44000006        41186.562        0.0000000       0.10000000    
-0.40000010        43183.551        0.0000000       0.10000000    
-0.36000013        47814.070        0.0000000       0.10000000    
-0.32000017        53600.449        0.0000000       0.10000000    
-0.27999997        43812.016        0.0000000       0.10000000    
-0.24000001        34947.531        0.0000000       0.10000000    
-0.20000005        51026.344        0.0000000       0.10000000    
-0.16000009        42355.770        0.0000000       0.10000000    
-0.12000012        51841.754        0.0000000       0.10000000    
-0.80000162E-01    74644.992        0.0000000       0.10000000    
-0.40000200E-01    94971.969        0.0000000       0.10000000    
  0.0000000        111684.97        0.0000000       0.10000000    
 0.39999962E-01    98643.547        0.0000000       0.10000000    
 0.79999924E-01    68742.117        0.0000000       0.10000000    
 0.11999989        54425.121        0.0000000       0.10000000    
 0.15999985        47431.355        0.0000000       0.10000000    
 0.19999981        51991.664        0.0000000       0.10000000    
 0.23999977        46149.477        0.0000000       0.10000000    
 0.27999973        64206.949        0.0000000       0.10000000    
 0.31999969        81136.719        0.0000000       0.10000000    
 0.36000013        68921.523        0.0000000       0.10000000    
 0.40000010        59684.926        0.0000000       0.10000000    
 0.44000006        48965.871        0.0000000       0.10000000    
 0.48000002        27715.607        0.0000000       0.10000000    
 0.51999998        33597.746        0.0000000       0.10000000    
 0.55999994        30336.273        0.0000000       0.10000000    
 0.59999990        26069.707        0.0000000       0.10000000    
 0.63999987        28436.150        0.0000000       0.10000000    
 0.67999983        30273.410        0.0000000       0.10000000    
 0.71999979        26060.635        0.0000000       0.10000000    
 0.75999975        18775.334        0.0000000       0.10000000    
 0.79999971        24037.213        0.0000000       0.10000000    
 0.83999968        18860.664        0.0000000       0.10000000    
 0.88000011        17118.479        0.0000000       0.10000000    
 0.92000008        19868.439        0.0000000       0.10000000    
 0.96000004        22713.148        0.0000000       0.10000000    
  1.0000000        26378.418        0.0000000       0.10000000    
  1.0400000        25833.395        0.0000000       0.10000000    
  1.0799999        18210.477        0.0000000       0.10000000    
  1.1199999        15900.896        0.0000000       0.10000000    
  1.1599998        14328.397        0.0000000       0.10000000    
  1.1999998        14520.015        0.0000000       0.10000000    
  1.2399998        11077.180        0.0000000       0.10000000    
  1.2799997        13840.974        0.0000000       0.10000000    
  1.3199997        12436.235        0.0000000       0.10000000    
  1.3599997        12324.996        0.0000000       0.10000000    
  1.4000001        10569.960        0.0000000       0.10000000    
  1.4400001        12156.574        0.0000000       0.10000000    
  1.4800000        7857.7900        0.0000000       0.10000000    
  1.5200000        10351.684        0.0000000       0.10000000    
  1.5599999        10860.918        0.0000000       0.10000000    
  1.5999999        8953.3789        0.0000000       0.10000000    
  1.6399999        10644.755        0.0000000       0.10000000    
  1.6799998        10481.668        0.0000000       0.10000000    
  1.7199998        9948.7822        0.0000000       0.10000000    
  1.7599998        8198.9248        0.0000000       0.10000000    
  1.7999997        12927.287        0.0000000       0.10000000    
  1.8399997        10928.090        0.0000000       0.10000000    
  1.8799996        12190.298        0.0000000       0.10000000    
  1.9200001        14221.812        0.0000000       0.10000000    
  1.9600000        16210.365        0.0000000       0.10000000    
  2.0000000        17441.844        0.0000000       0.10000000    
  2.0400000        16438.176        0.0000000       0.10000000    
  2.0799999        12546.825        0.0000000       0.10000000    
  2.1199999        12706.225        0.0000000       0.10000000    
  2.1599998        12187.794        0.0000000       0.10000000    
  2.1999998        16186.457        0.0000000       0.10000000    
  2.2399998        15519.140        0.0000000       0.10000000    
  2.2799997        20775.357        0.0000000       0.10000000    
  2.3199997        23437.457        0.0000000       0.10000000    
  2.3599997        20249.699        0.0000000       0.10000000    
  2.3999996        16303.249        0.0000000       0.10000000    
  2.4400001        16466.828        0.0000000       0.10000000    
  2.4800000        10317.069        0.0000000       0.10000000    
  2.5200000        15979.809        0.0000000       0.10000000    
  2.5599999        18518.754        0.0000000       0.10000000    
  2.5999999        17941.164        0.0000000       0.10000000    
  2.6399999        19774.521        0.0000000       0.10000000    
  2.6799998        20053.727        0.0000000       0.10000000    
  2.7199998        16417.785        0.0000000       0.10000000    
  2.7599998        13313.130        0.0000000       0.10000000    
  2.7999997        20587.537        0.0000000       0.10000000    
  2.8399997        17041.105        0.0000000       0.10000000    
  2.8799996        20844.520        0.0000000       0.10000000    
  2.9200001        26957.432        0.0000000       0.10000000    
  2.9600000        31563.820        0.0000000       0.10000000    
  3.0000000        33622.672        0.0000000       0.10000000    
  3.0400000        28177.295        0.0000000       0.10000000    
  3.0799999        19955.432        0.0000000       0.10000000    
  3.1199999        17937.488        0.0000000       0.10000000    
  3.1599998        16198.598        0.0000000       0.10000000    
  3.1999998        21838.098        0.0000000       0.10000000    
  3.2399998        21836.961        0.0000000       0.10000000    
  3.2799997        30192.689        0.0000000       0.10000000    
  3.3199997        37836.246        0.0000000       0.10000000    
  3.3599997        31058.203        0.0000000       0.10000000    
  3.3999996        25237.127        0.0000000       0.10000000    
  3.4400001        22210.158        0.0000000       0.10000000    
  3.4800000        13210.164        0.0000000       0.10000000    
  3.5200000        20670.775        0.0000000       0.10000000    
  3.5599999        24050.412        0.0000000       0.10000000    
  3.5999999        25126.064        0.0000000       0.10000000    
  3.6399999        27300.180        0.0000000       0.10000000    
  3.6799998        29167.340        0.0000000       0.10000000    
  3.7199998        23091.977        0.0000000       0.10000000    
  3.7599998        18359.717        0.0000000       0.10000000    
  3.7999997        26826.914        0.0000000       0.10000000    
  3.8399997        21797.248        0.0000000       0.10000000    
  3.8799996        26959.480        0.0000000       0.10000000    
  3.9199996        37484.406        0.0000000       0.10000000    
  3.9600000        45902.488        0.0000000       0.10000000    
  4.0000000        51287.680        0.0000000       0.10000000    
  4.0400000        43033.379        0.0000000       0.10000000    
  4.0799999        29147.332        0.0000000       0.10000000    
  4.1199999        22561.609        0.0000000       0.10000000    
  4.1599998        19271.141        0.0000000       0.10000000    
  4.1999998        21882.553        0.0000000       0.10000000    
  4.2399998        19944.914        0.0000000       0.10000000    
  4.2799997        27319.178        0.0000000       0.10000000    
  4.3199997        34832.828        0.0000000       0.10000000    
  4.3599997        28545.283        0.0000000       0.10000000    
  4.3999996        23800.537        0.0000000       0.10000000    
  4.4399996        18915.641        0.0000000       0.10000000    
  4.4799995        10549.277        0.0000000       0.10000000    
  4.5199995        13556.449        0.0000000       0.10000000    
  4.5599995        12980.591        0.0000000       0.10000000    
  4.5999994        12266.155        0.0000000       0.10000000    
  4.6399994        13020.942        0.0000000       0.10000000    
  4.6799994        14117.870        0.0000000       0.10000000    
  4.7200003        11486.834        0.0000000       0.10000000    
  4.7600002        8345.2197        0.0000000       0.10000000    
  4.8000002        10758.326        0.0000000       0.10000000    
  4.8400002        8364.9189        0.0000000       0.10000000    
  4.8800001        8478.0400        0.0000000       0.10000000    
  4.9200001        10951.327        0.0000000       0.10000000    
  4.9600000        13088.241        0.0000000       0.10000000    
  5.0000000        15057.884        0.0000000       0.10000000    
  5.0400000        13539.062        0.0000000       0.10000000    
  5.0799999        9064.6797        0.0000000       0.10000000    
  5.1199999        7119.0977        0.0000000       0.10000000    
  5.1599998        6038.6445        0.0000000       0.10000000    
  5.1999998        5853.3218        0.0000000       0.10000000    
  5.2399998        4433.8218        0.0000000       0.10000000    
  5.2799997        5640.6323        0.0000000       0.10000000    
  5.3199997        5675.4399        0.0000000       0.10000000    
  5.3599997        5089.5034        0.0000000       0.10000000    
  5.3999996        4241.5845        0.0000000       0.10000000    
  5.4399996        4074.3899        0.0000000       0.10000000    
  5.4799995        2416.7087        0.0000000       0.10000000    
  5.5199995        2961.2207        0.0000000       0.10000000    
  5.5599995        2891.7932        0.0000000       0.10000000    
  5.5999994        2380.1572        0.0000000       0.10000000    
  5.6399994        2741.0063        0.0000000       0.10000000    
  5.6799994        2774.6125        0.0000000       0.10000000    
  5.7199993        2500.7151        0.0000000       0.10000000    
  5.7600002        1968.3553        0.0000000       0.10000000    
  5.8000002        2880.9744        0.0000000       0.10000000    
  5.8400002        2362.9807        0.0000000       0.10000000    
  5.8800001        2526.8474        0.0000000       0.10000000    
  5.9200001        3049.8950        0.0000000       0.10000000    
  5.9600000        3545.1943        0.0000000       0.10000000    
  6.0000000        4004.1013        0.0000000       0.10000000    
