# Supplementary material for: Quantitative analysis of diffuse electron scattering in the lithium-ion battery cathode material Li1.2Ni0.13Mn0.54Co0.13O2
Source: IUCrJ. 2022 Sep 1;9(Pt 5):695–704. doi: 10.1107/S2052252522007746 (PMC9438490; doi:10.1107/S2052252522007746)
Supplement: Supplementary file 1 [file m-09-00695-sup1.zip › Refinement 210/FINAL/final.0006]

#
#
 -4.0000000        15619.894        0.0000000       0.10000000    
 -3.9600000        15335.296        0.0000000       0.10000000    
 -3.9200001        10999.647        0.0000000       0.10000000    
 -3.8800001        9670.3486        0.0000000       0.10000000    
 -3.8399999        7584.0596        0.0000000       0.10000000    
 -3.8000000        6236.0923        0.0000000       0.10000000    
 -3.7600000        6986.6406        0.0000000       0.10000000    
 -3.7200000        9337.8477        0.0000000       0.10000000    
 -3.6800001        15108.392        0.0000000       0.10000000    
 -3.6400001        11852.371        0.0000000       0.10000000    
 -3.5999999        8911.7158        0.0000000       0.10000000    
 -3.5599999        6831.9507        0.0000000       0.10000000    
 -3.5200000        5865.8511        0.0000000       0.10000000    
 -3.4800000        6436.1274        0.0000000       0.10000000    
 -3.4400001        5237.2783        0.0000000       0.10000000    
 -3.4000001        5610.9175        0.0000000       0.10000000    
 -3.3600001        6457.9907        0.0000000       0.10000000    
 -3.3199999        6155.6582        0.0000000       0.10000000    
 -3.2800000        7809.3276        0.0000000       0.10000000    
 -3.2400000        5483.0493        0.0000000       0.10000000    
 -3.2000000        4486.0840        0.0000000       0.10000000    
 -3.1600001        3999.8357        0.0000000       0.10000000    
 -3.1199999        3960.9250        0.0000000       0.10000000    
 -3.0799999        4100.3188        0.0000000       0.10000000    
 -3.0400000        5289.9204        0.0000000       0.10000000    
 -3.0000000        5066.4316        0.0000000       0.10000000    
 -2.9600000        4981.6880        0.0000000       0.10000000    
 -2.9200001        4518.1797        0.0000000       0.10000000    
 -2.8800001        4592.1074        0.0000000       0.10000000    
 -2.8400002        3877.6365        0.0000000       0.10000000    
 -2.8000002        3180.0679        0.0000000       0.10000000    
 -2.7600000        3398.4944        0.0000000       0.10000000    
 -2.7200000        3262.4685        0.0000000       0.10000000    
 -2.6800001        4354.2236        0.0000000       0.10000000    
 -2.6399999        3642.0793        0.0000000       0.10000000    
 -2.5999999        4567.2886        0.0000000       0.10000000    
 -2.5599999        3873.3586        0.0000000       0.10000000    
 -2.5200000        4964.9585        0.0000000       0.10000000    
 -2.4800000        5641.7256        0.0000000       0.10000000    
 -2.4400001        5951.7402        0.0000000       0.10000000    
 -2.4000001        6994.7944        0.0000000       0.10000000    
 -2.3600001        8066.0732        0.0000000       0.10000000    
 -2.3200002        7881.5332        0.0000000       0.10000000    
 -2.2800002        10027.820        0.0000000       0.10000000    
 -2.2400000        7952.7388        0.0000000       0.10000000    
 -2.2000000        8968.5898        0.0000000       0.10000000    
 -2.1600001        8279.3711        0.0000000       0.10000000    
 -2.1199999        10215.169        0.0000000       0.10000000    
 -2.0799999        14676.037        0.0000000       0.10000000    
 -2.0400000        21881.357        0.0000000       0.10000000    
 -2.0000000        19467.119        0.0000000       0.10000000    
 -1.9600000        17931.273        0.0000000       0.10000000    
 -1.9200001        14417.986        0.0000000       0.10000000    
 -1.8800001        14826.407        0.0000000       0.10000000    
 -1.8400002        12200.723        0.0000000       0.10000000    
 -1.8000000        14113.822        0.0000000       0.10000000    
 -1.7600000        16757.984        0.0000000       0.10000000    
 -1.7200000        24665.869        0.0000000       0.10000000    
 -1.6800001        38380.293        0.0000000       0.10000000    
 -1.6400001        27215.795        0.0000000       0.10000000    
 -1.6000001        20945.602        0.0000000       0.10000000    
 -1.5599999        15467.057        0.0000000       0.10000000    
 -1.5200000        17611.611        0.0000000       0.10000000    
 -1.4800000        19201.574        0.0000000       0.10000000    
 -1.4400001        22612.438        0.0000000       0.10000000    
 -1.4000001        27846.516        0.0000000       0.10000000    
 -1.3600001        34947.086        0.0000000       0.10000000    
 -1.3200002        32350.270        0.0000000       0.10000000    
 -1.2800000        44469.512        0.0000000       0.10000000    
 -1.2400000        26013.918        0.0000000       0.10000000    
 -1.2000000        26335.275        0.0000000       0.10000000    
 -1.1600001        25172.633        0.0000000       0.10000000    
 -1.1200001        30589.832        0.0000000       0.10000000    
 -1.0800002        49871.305        0.0000000       0.10000000    
 -1.0400000        77558.547        0.0000000       0.10000000    
 -1.0000000        69715.820        0.0000000       0.10000000    
-0.96000004        63501.844        0.0000000       0.10000000    
-0.92000008        43966.703        0.0000000       0.10000000    
-0.88000011        39332.629        0.0000000       0.10000000    
-0.84000015        30348.348        0.0000000       0.10000000    
-0.80000019        31787.936        0.0000000       0.10000000    
-0.75999999        37436.031        0.0000000       0.10000000    
-0.72000003        58014.828        0.0000000       0.10000000    
-0.68000007        93994.109        0.0000000       0.10000000    
-0.64000010        67831.516        0.0000000       0.10000000    
-0.60000014        46030.801        0.0000000       0.10000000    
-0.56000018        33307.195        0.0000000       0.10000000    
-0.51999998        31532.547        0.0000000       0.10000000    
-0.48000002        34228.980        0.0000000       0.10000000    
-0.44000006        37044.086        0.0000000       0.10000000    
-0.40000010        45050.109        0.0000000       0.10000000    
-0.36000013        58837.895        0.0000000       0.10000000    
-0.32000017        55280.066        0.0000000       0.10000000    
-0.27999997        79066.477        0.0000000       0.10000000    
-0.24000001        43702.047        0.0000000       0.10000000    
-0.20000005        38843.652        0.0000000       0.10000000    
-0.16000009        38641.121        0.0000000       0.10000000    
-0.12000012        44822.176        0.0000000       0.10000000    
-0.80000162E-01    73469.367        0.0000000       0.10000000    
-0.40000200E-01    117212.11        0.0000000       0.10000000    
  0.0000000        110987.69        0.0000000       0.10000000    
 0.39999962E-01    104999.09        0.0000000       0.10000000    
 0.79999924E-01    71684.625        0.0000000       0.10000000    
 0.11999989        60612.145        0.0000000       0.10000000    
 0.15999985        45816.219        0.0000000       0.10000000    
 0.19999981        38476.113        0.0000000       0.10000000    
 0.23999977        43154.031        0.0000000       0.10000000    
 0.27999973        60027.797        0.0000000       0.10000000    
 0.31999969        97359.273        0.0000000       0.10000000    
 0.36000013        73112.305        0.0000000       0.10000000    
 0.40000010        50725.484        0.0000000       0.10000000    
 0.44000006        37265.598        0.0000000       0.10000000    
 0.48000002        29854.432        0.0000000       0.10000000    
 0.51999998        32301.795        0.0000000       0.10000000    
 0.55999994        26043.848        0.0000000       0.10000000    
 0.59999990        27925.975        0.0000000       0.10000000    
 0.63999987        33423.699        0.0000000       0.10000000    
 0.67999983        31451.477        0.0000000       0.10000000    
 0.71999979        41229.469        0.0000000       0.10000000    
 0.75999975        26000.438        0.0000000       0.10000000    
 0.79999971        19529.607        0.0000000       0.10000000    
 0.83999968        17855.609        0.0000000       0.10000000    
 0.88000011        17216.348        0.0000000       0.10000000    
 0.92000008        19398.762        0.0000000       0.10000000    
 0.96000004        26921.518        0.0000000       0.10000000    
  1.0000000        26384.145        0.0000000       0.10000000    
  1.0400000        25805.105        0.0000000       0.10000000    
  1.0799999        20388.291        0.0000000       0.10000000    
  1.1199999        18492.217        0.0000000       0.10000000    
  1.1599998        14618.317        0.0000000       0.10000000    
  1.1999998        10426.318        0.0000000       0.10000000    
  1.2399998        10373.812        0.0000000       0.10000000    
  1.2799997        9248.2529        0.0000000       0.10000000    
  1.3199997        12037.005        0.0000000       0.10000000    
  1.3599997        9805.2471        0.0000000       0.10000000    
  1.4000001        10753.598        0.0000000       0.10000000    
  1.4400001        8643.8242        0.0000000       0.10000000    
  1.4800000        9400.8057        0.0000000       0.10000000    
  1.5200000        10061.282        0.0000000       0.10000000    
  1.5599999        8902.9990        0.0000000       0.10000000    
  1.5999999        9546.1230        0.0000000       0.10000000    
  1.6399999        10110.626        0.0000000       0.10000000    
  1.6799998        9845.5488        0.0000000       0.10000000    
  1.7199998        11842.182        0.0000000       0.10000000    
  1.7599998        10203.503        0.0000000       0.10000000    
  1.7999997        10628.897        0.0000000       0.10000000    
  1.8399997        9430.0537        0.0000000       0.10000000    
  1.8799996        10834.057        0.0000000       0.10000000    
  1.9200001        13515.937        0.0000000       0.10000000    
  1.9600000        18980.703        0.0000000       0.10000000    
  2.0000000        17056.129        0.0000000       0.10000000    
  2.0400000        16017.808        0.0000000       0.10000000    
  2.0799999        13860.238        0.0000000       0.10000000    
  2.1199999        14523.515        0.0000000       0.10000000    
  2.1599998        12170.354        0.0000000       0.10000000    
  2.1999998        12860.018        0.0000000       0.10000000    
  2.2399998        14632.964        0.0000000       0.10000000    
  2.2799997        19493.338        0.0000000       0.10000000    
  2.3199997        28767.164        0.0000000       0.10000000    
  2.3599997        20214.256        0.0000000       0.10000000    
  2.3999996        16628.084        0.0000000       0.10000000    
  2.4400001        12260.318        0.0000000       0.10000000    
  2.4800000        14009.112        0.0000000       0.10000000    
  2.5200000        14812.754        0.0000000       0.10000000    
  2.5599999        16218.905        0.0000000       0.10000000    
  2.5999999        18699.098        0.0000000       0.10000000    
  2.6399999        21857.842        0.0000000       0.10000000    
  2.6799998        19621.221        0.0000000       0.10000000    
  2.7199998        24965.385        0.0000000       0.10000000    
  2.7599998        15742.079        0.0000000       0.10000000    
  2.7999997        16136.680        0.0000000       0.10000000    
  2.8399997        14634.216        0.0000000       0.10000000    
  2.8799996        17333.686        0.0000000       0.10000000    
  2.9200001        25984.668        0.0000000       0.10000000    
  2.9600000        38182.879        0.0000000       0.10000000    
  3.0000000        32944.824        0.0000000       0.10000000    
  3.0400000        28993.598        0.0000000       0.10000000    
  3.0799999        20984.158        0.0000000       0.10000000    
  3.1199999        19965.676        0.0000000       0.10000000    
  3.1599998        15653.251        0.0000000       0.10000000    
  3.1999998        17607.391        0.0000000       0.10000000    
  3.2399998        20574.898        0.0000000       0.10000000    
  3.2799997        31203.928        0.0000000       0.10000000    
  3.3199997        48631.809        0.0000000       0.10000000    
  3.3599997        33859.984        0.0000000       0.10000000    
  3.3999996        23979.873        0.0000000       0.10000000    
  3.4400001        17053.363        0.0000000       0.10000000    
  3.4800000        17779.770        0.0000000       0.10000000    
  3.5200000        18887.695        0.0000000       0.10000000    
  3.5599999        21648.734        0.0000000       0.10000000    
  3.5999999        26084.143        0.0000000       0.10000000    
  3.6399999        32823.355        0.0000000       0.10000000    
  3.6799998        29611.256        0.0000000       0.10000000    
  3.7199998        40794.270        0.0000000       0.10000000    
  3.7599998        22168.564        0.0000000       0.10000000    
  3.7999997        20383.789        0.0000000       0.10000000    
  3.8399997        19434.916        0.0000000       0.10000000    
  3.8799996        22624.119        0.0000000       0.10000000    
  3.9199996        36734.922        0.0000000       0.10000000    
  3.9600000        56604.996        0.0000000       0.10000000    
  4.0000000        50788.305        0.0000000       0.10000000    
  4.0400000        45821.391        0.0000000       0.10000000    
  4.0799999        30172.213        0.0000000       0.10000000    
  4.1199999        24966.520        0.0000000       0.10000000    
  4.1599998        18459.598        0.0000000       0.10000000    
  4.1999998        16656.686        0.0000000       0.10000000    
  4.2399998        18686.961        0.0000000       0.10000000    
  4.2799997        27111.500        0.0000000       0.10000000    
  4.3199997        43264.391        0.0000000       0.10000000    
  4.3599997        31252.506        0.0000000       0.10000000    
  4.3999996        20451.736        0.0000000       0.10000000    
  4.4399996        14578.883        0.0000000       0.10000000    
  4.4799995        12002.338        0.0000000       0.10000000    
  4.5199995        12766.483        0.0000000       0.10000000    
  4.5599995        11493.232        0.0000000       0.10000000    
  4.5999994        12959.357        0.0000000       0.10000000    
  4.6399994        16139.188        0.0000000       0.10000000    
  4.6799994        14810.884        0.0000000       0.10000000    
  4.7200003        20214.211        0.0000000       0.10000000    
  4.7600002        11196.730        0.0000000       0.10000000    
  4.8000002        8413.6064        0.0000000       0.10000000    
  4.8400002        7931.3833        0.0000000       0.10000000    
  4.8800001        8032.4219        0.0000000       0.10000000    
  4.9200001        10811.309        0.0000000       0.10000000    
  4.9600000        15968.900        0.0000000       0.10000000    
  5.0000000        15058.244        0.0000000       0.10000000    
  5.0400000        14088.012        0.0000000       0.10000000    
  5.0799999        9782.4385        0.0000000       0.10000000    
  5.1199999        8121.9326        0.0000000       0.10000000    
  5.1599998        6020.6543        0.0000000       0.10000000    
  5.1999998        4163.4473        0.0000000       0.10000000    
  5.2399998        4140.4438        0.0000000       0.10000000    
  5.2799997        4263.5063        0.0000000       0.10000000    
  5.3199997        6017.8677        0.0000000       0.10000000    
  5.3599997        4631.7471        0.0000000       0.10000000    
  5.3999996        3924.9021        0.0000000       0.10000000    
  5.4399996        2968.0044        0.0000000       0.10000000    
  5.4799995        2745.1968        0.0000000       0.10000000    
  5.5199995        2876.8662        0.0000000       0.10000000    
  5.5599995        2399.9607        0.0000000       0.10000000    
  5.5999994        2541.0129        0.0000000       0.10000000    
  5.6399994        2822.2314        0.0000000       0.10000000    
  5.6799994        2712.5872        0.0000000       0.10000000    
  5.7199993        3431.2568        0.0000000       0.10000000    
  5.7600002        2528.1584        0.0000000       0.10000000    
  5.8000002        2336.5684        0.0000000       0.10000000    
  5.8400002        2109.6494        0.0000000       0.10000000    
  5.8800001        2307.5632        0.0000000       0.10000000    
  5.9200001        2940.8350        0.0000000       0.10000000    
  5.9600000        4218.7920        0.0000000       0.10000000    
  6.0000000        3957.1370        0.0000000       0.10000000    
