# Supplementary material for: Quantitative analysis of diffuse electron scattering in the lithium-ion battery cathode material Li1.2Ni0.13Mn0.54Co0.13O2
Source: IUCrJ. 2022 Sep 1;9(Pt 5):695–704. doi: 10.1107/S2052252522007746 (PMC9438490; doi:10.1107/S2052252522007746)
Supplement: Supplementary file 1 [file m-09-00695-sup1.zip › Refinement 210/FINAL/final.0007]

#
#
 -4.0000000        16198.125        0.0000000       0.10000000    
 -3.9600000        13538.999        0.0000000       0.10000000    
 -3.9200001        11162.940        0.0000000       0.10000000    
 -3.8800001        7248.8892        0.0000000       0.10000000    
 -3.8399999        7853.2212        0.0000000       0.10000000    
 -3.8000000        6732.3467        0.0000000       0.10000000    
 -3.7600000        7820.3667        0.0000000       0.10000000    
 -3.7200000        8946.2695        0.0000000       0.10000000    
 -3.6800001        9966.5527        0.0000000       0.10000000    
 -3.6400001        12208.674        0.0000000       0.10000000    
 -3.5999999        8345.3604        0.0000000       0.10000000    
 -3.5599999        7653.2715        0.0000000       0.10000000    
 -3.5200000        5343.3096        0.0000000       0.10000000    
 -3.4800000        5087.2158        0.0000000       0.10000000    
 -3.4400001        5917.5708        0.0000000       0.10000000    
 -3.4000001        5800.2388        0.0000000       0.10000000    
 -3.3600001        6084.1519        0.0000000       0.10000000    
 -3.3199999        7297.8521        0.0000000       0.10000000    
 -3.2800000        6691.3857        0.0000000       0.10000000    
 -3.2400000        6311.7544        0.0000000       0.10000000    
 -3.2000000        4764.9888        0.0000000       0.10000000    
 -3.1600001        4441.4668        0.0000000       0.10000000    
 -3.1199999        3917.1711        0.0000000       0.10000000    
 -3.0799999        3813.6160        0.0000000       0.10000000    
 -3.0400000        4782.9604        0.0000000       0.10000000    
 -3.0000000        5175.5889        0.0000000       0.10000000    
 -2.9600000        4436.0605        0.0000000       0.10000000    
 -2.9200001        4129.9326        0.0000000       0.10000000    
 -2.8800001        3549.6438        0.0000000       0.10000000    
 -2.8400002        4331.0605        0.0000000       0.10000000    
 -2.8000002        3549.0947        0.0000000       0.10000000    
 -2.7600000        3895.7275        0.0000000       0.10000000    
 -2.7200000        3794.9607        0.0000000       0.10000000    
 -2.6800001        3930.4768        0.0000000       0.10000000    
 -2.6399999        4426.9678        0.0000000       0.10000000    
 -2.5999999        4368.7920        0.0000000       0.10000000    
 -2.5599999        4532.8066        0.0000000       0.10000000    
 -2.5200000        4051.2756        0.0000000       0.10000000    
 -2.4800000        5495.5508        0.0000000       0.10000000    
 -2.4400001        7276.6245        0.0000000       0.10000000    
 -2.4000001        8046.6851        0.0000000       0.10000000    
 -2.3600001        7990.2754        0.0000000       0.10000000    
 -2.3200002        9316.8721        0.0000000       0.10000000    
 -2.2800002        8572.9844        0.0000000       0.10000000    
 -2.2400000        8637.1025        0.0000000       0.10000000    
 -2.2000000        8102.8857        0.0000000       0.10000000    
 -2.1600001        9269.5996        0.0000000       0.10000000    
 -2.1199999        11169.577        0.0000000       0.10000000    
 -2.0799999        12411.919        0.0000000       0.10000000    
 -2.0400000        19392.631        0.0000000       0.10000000    
 -2.0000000        19335.488        0.0000000       0.10000000    
 -1.9600000        14751.784        0.0000000       0.10000000    
 -1.9200001        12778.437        0.0000000       0.10000000    
 -1.8800001        11635.879        0.0000000       0.10000000    
 -1.8400002        14290.644        0.0000000       0.10000000    
 -1.8000000        15450.459        0.0000000       0.10000000    
 -1.7600000        17062.324        0.0000000       0.10000000    
 -1.7200000        22994.672        0.0000000       0.10000000    
 -1.6800001        24773.740        0.0000000       0.10000000    
 -1.6400001        27916.037        0.0000000       0.10000000    
 -1.6000001        19935.127        0.0000000       0.10000000    
 -1.5599999        18986.352        0.0000000       0.10000000    
 -1.5200000        14458.674        0.0000000       0.10000000    
 -1.4800000        19084.404        0.0000000       0.10000000    
 -1.4400001        27413.070        0.0000000       0.10000000    
 -1.4000001        34493.875        0.0000000       0.10000000    
 -1.3600001        37703.941        0.0000000       0.10000000    
 -1.3200002        43252.879        0.0000000       0.10000000    
 -1.2800000        38648.457        0.0000000       0.10000000    
 -1.2400000        33744.387        0.0000000       0.10000000    
 -1.2000000        26182.365        0.0000000       0.10000000    
 -1.1600001        29067.105        0.0000000       0.10000000    
 -1.1200001        33239.562        0.0000000       0.10000000    
 -1.0800002        41020.719        0.0000000       0.10000000    
 -1.0400000        68972.828        0.0000000       0.10000000    
 -1.0000000        70895.617        0.0000000       0.10000000    
-0.96000004        53889.691        0.0000000       0.10000000    
-0.92000008        42631.605        0.0000000       0.10000000    
-0.88000011        30096.016        0.0000000       0.10000000    
-0.84000015        33435.414        0.0000000       0.10000000    
-0.80000019        34327.207        0.0000000       0.10000000    
-0.75999999        38555.016        0.0000000       0.10000000    
-0.72000003        52243.203        0.0000000       0.10000000    
-0.68000007        57528.590        0.0000000       0.10000000    
-0.64000010        67406.477        0.0000000       0.10000000    
-0.60000014        43374.297        0.0000000       0.10000000    
-0.56000018        39641.859        0.0000000       0.10000000    
-0.51999998        27447.436        0.0000000       0.10000000    
-0.48000002        30660.461        0.0000000       0.10000000    
-0.44000006        43419.746        0.0000000       0.10000000    
-0.40000010        54432.305        0.0000000       0.10000000    
-0.36000013        63159.797        0.0000000       0.10000000    
-0.32000017        75106.477        0.0000000       0.10000000    
-0.27999997        68890.039        0.0000000       0.10000000    
-0.24000001        59809.816        0.0000000       0.10000000    
-0.20000005        42641.285        0.0000000       0.10000000    
-0.16000009        45006.344        0.0000000       0.10000000    
-0.12000012        46921.426        0.0000000       0.10000000    
-0.80000162E-01    60968.250        0.0000000       0.10000000    
-0.40000200E-01    104831.64        0.0000000       0.10000000    
  0.0000000        114779.23        0.0000000       0.10000000    
 0.39999962E-01    91959.430        0.0000000       0.10000000    
 0.79999924E-01    73124.062        0.0000000       0.10000000    
 0.11999989        45375.246        0.0000000       0.10000000    
 0.15999985        47318.301        0.0000000       0.10000000    
 0.19999981        41323.508        0.0000000       0.10000000    
 0.23999977        47422.695        0.0000000       0.10000000    
 0.27999973        55680.660        0.0000000       0.10000000    
 0.31999969        61578.980        0.0000000       0.10000000    
 0.36000013        73760.312        0.0000000       0.10000000    
 0.40000010        47414.750        0.0000000       0.10000000    
 0.44000006        41897.172        0.0000000       0.10000000    
 0.48000002        27630.797        0.0000000       0.10000000    
 0.51999998        24776.973        0.0000000       0.10000000    
 0.55999994        28974.795        0.0000000       0.10000000    
 0.59999990        29264.100        0.0000000       0.10000000    
 0.63999987        32409.199        0.0000000       0.10000000    
 0.67999983        39002.012        0.0000000       0.10000000    
 0.71999979        35542.840        0.0000000       0.10000000    
 0.75999975        32033.377        0.0000000       0.10000000    
 0.79999971        22244.414        0.0000000       0.10000000    
 0.83999968        20096.605        0.0000000       0.10000000    
 0.88000011        16674.141        0.0000000       0.10000000    
 0.92000008        17711.883        0.0000000       0.10000000    
 0.96000004        24382.148        0.0000000       0.10000000    
  1.0000000        27401.943        0.0000000       0.10000000    
  1.0400000        23255.527        0.0000000       0.10000000    
  1.0799999        19818.389        0.0000000       0.10000000    
  1.1199999        14037.147        0.0000000       0.10000000    
  1.1599998        15606.354        0.0000000       0.10000000    
  1.1999998        11515.460        0.0000000       0.10000000    
  1.2399998        12263.741        0.0000000       0.10000000    
  1.2799997        10679.040        0.0000000       0.10000000    
  1.3199997        10631.105        0.0000000       0.10000000    
  1.3599997        11709.824        0.0000000       0.10000000    
  1.4000001        10198.631        0.0000000       0.10000000    
  1.4400001        9707.9814        0.0000000       0.10000000    
  1.4800000        7939.0220        0.0000000       0.10000000    
  1.5200000        9156.7295        0.0000000       0.10000000    
  1.5599999        10712.961        0.0000000       0.10000000    
  1.5999999        10223.666        0.0000000       0.10000000    
  1.6399999        9330.8652        0.0000000       0.10000000    
  1.6799998        10847.687        0.0000000       0.10000000    
  1.7199998        10039.695        0.0000000       0.10000000    
  1.7599998        10568.411        0.0000000       0.10000000    
  1.7999997        9796.1699        0.0000000       0.10000000    
  1.8399997        10436.018        0.0000000       0.10000000    
  1.8799996        11527.800        0.0000000       0.10000000    
  1.9200001        11845.393        0.0000000       0.10000000    
  1.9600000        16887.377        0.0000000       0.10000000    
  2.0000000        16936.779        0.0000000       0.10000000    
  2.0400000        13374.347        0.0000000       0.10000000    
  2.0799999        12123.915        0.0000000       0.10000000    
  2.1199999        11399.796        0.0000000       0.10000000    
  2.1599998        14195.254        0.0000000       0.10000000    
  2.1999998        14167.272        0.0000000       0.10000000    
  2.2399998        15269.315        0.0000000       0.10000000    
  2.2799997        18914.775        0.0000000       0.10000000    
  2.3199997        19647.137        0.0000000       0.10000000    
  2.3599997        21388.609        0.0000000       0.10000000    
  2.3999996        15852.191        0.0000000       0.10000000    
  2.4400001        14872.888        0.0000000       0.10000000    
  2.4800000        11461.426        0.0000000       0.10000000    
  2.5200000        14664.630        0.0000000       0.10000000    
  2.5599999        19730.770        0.0000000       0.10000000    
  2.5999999        22660.902        0.0000000       0.10000000    
  2.6399999        22994.113        0.0000000       0.10000000    
  2.6799998        25192.697        0.0000000       0.10000000    
  2.7199998        21575.432        0.0000000       0.10000000    
  2.7599998        18974.980        0.0000000       0.10000000    
  2.7999997        15255.099        0.0000000       0.10000000    
  2.8399997        16660.518        0.0000000       0.10000000    
  2.8799996        18968.039        0.0000000       0.10000000    
  2.9200001        21602.973        0.0000000       0.10000000    
  2.9600000        33873.422        0.0000000       0.10000000    
  3.0000000        33058.000        0.0000000       0.10000000    
  3.0400000        24110.721        0.0000000       0.10000000    
  3.0799999        19267.756        0.0000000       0.10000000    
  3.1199999        15544.798        0.0000000       0.10000000    
  3.1599998        18051.355        0.0000000       0.10000000    
  3.1999998        19171.686        0.0000000       0.10000000    
  3.2399998        20839.088        0.0000000       0.10000000    
  3.2799997        28476.631        0.0000000       0.10000000    
  3.3199997        30392.188        0.0000000       0.10000000    
  3.3599997        34070.988        0.0000000       0.10000000    
  3.3999996        22741.756        0.0000000       0.10000000    
  3.4400001        20818.369        0.0000000       0.10000000    
  3.4800000        14878.642        0.0000000       0.10000000    
  3.5200000        18217.428        0.0000000       0.10000000    
  3.5599999        25942.990        0.0000000       0.10000000    
  3.5999999        32292.830        0.0000000       0.10000000    
  3.6399999        35622.238        0.0000000       0.10000000    
  3.6799998        40258.727        0.0000000       0.10000000    
  3.7199998        35535.094        0.0000000       0.10000000    
  3.7599998        29948.002        0.0000000       0.10000000    
  3.7999997        21301.945        0.0000000       0.10000000    
  3.8399997        22620.846        0.0000000       0.10000000    
  3.8799996        24224.686        0.0000000       0.10000000    
  3.9199996        30197.922        0.0000000       0.10000000    
  3.9600000        50472.289        0.0000000       0.10000000    
  4.0000000        52171.512        0.0000000       0.10000000    
  4.0400000        39610.438        0.0000000       0.10000000    
  4.0799999        30325.977        0.0000000       0.10000000    
  4.1199999        18823.318        0.0000000       0.10000000    
  4.1599998        19494.146        0.0000000       0.10000000    
  4.1999998        17895.572        0.0000000       0.10000000    
  4.2399998        19876.389        0.0000000       0.10000000    
  4.2799997        24576.914        0.0000000       0.10000000    
  4.3199997        26607.812        0.0000000       0.10000000    
  4.3599997        31097.822        0.0000000       0.10000000    
  4.3999996        19165.566        0.0000000       0.10000000    
  4.4399996        16801.598        0.0000000       0.10000000    
  4.4799995        10910.071        0.0000000       0.10000000    
  4.5199995        10325.925        0.0000000       0.10000000    
  4.5599995        13009.619        0.0000000       0.10000000    
  4.5999994        14672.065        0.0000000       0.10000000    
  4.6399994        16641.637        0.0000000       0.10000000    
  4.6799994        19537.850        0.0000000       0.10000000    
  4.7200003        17553.139        0.0000000       0.10000000    
  4.7600002        14918.629        0.0000000       0.10000000    
  4.8000002        9838.9102        0.0000000       0.10000000    
  4.8400002        9125.4277        0.0000000       0.10000000    
  4.8800001        7954.7119        0.0000000       0.10000000    
  4.9200001        9369.0107        0.0000000       0.10000000    
  4.9600000        14389.245        0.0000000       0.10000000    
  5.0000000        15708.403        0.0000000       0.10000000    
  5.0400000        12628.312        0.0000000       0.10000000    
  5.0799999        9924.6709        0.0000000       0.10000000    
  5.1199999        6080.0532        0.0000000       0.10000000    
  5.1599998        6208.6445        0.0000000       0.10000000    
  5.1999998        4531.4487        0.0000000       0.10000000    
  5.2399998        4853.0889        0.0000000       0.10000000    
  5.2799997        4470.9814        0.0000000       0.10000000    
  5.3199997        4512.2847        0.0000000       0.10000000    
  5.3599997        5085.0552        0.0000000       0.10000000    
  5.3999996        3692.2141        0.0000000       0.10000000    
  5.4399996        3301.0867        0.0000000       0.10000000    
  5.4799995        2406.4412        0.0000000       0.10000000    
  5.5199995        2459.9382        0.0000000       0.10000000    
  5.5599995        2815.7686        0.0000000       0.10000000    
  5.5999994        2706.8210        0.0000000       0.10000000    
  5.6399994        2675.6165        0.0000000       0.10000000    
  5.6799994        3177.2329        0.0000000       0.10000000    
  5.7199993        2936.9407        0.0000000       0.10000000    
  5.7600002        2874.9844        0.0000000       0.10000000    
  5.8000002        2340.6440        0.0000000       0.10000000    
  5.8400002        2364.9585        0.0000000       0.10000000    
  5.8800001        2389.0627        0.0000000       0.10000000    
  5.9200001        2574.2671        0.0000000       0.10000000    
  5.9600000        3775.3560        0.0000000       0.10000000    
  6.0000000        4022.0505        0.0000000       0.10000000    
