# Supplementary material for: Quantitative analysis of diffuse electron scattering in the lithium-ion battery cathode material Li1.2Ni0.13Mn0.54Co0.13O2
Source: IUCrJ. 2022 Sep 1;9(Pt 5):695–704. doi: 10.1107/S2052252522007746 (PMC9438490; doi:10.1107/S2052252522007746)
Supplement: Supplementary file 1 [file m-09-00695-sup1.zip › Refinement 210/FINAL/final.0008]

#
#
 -4.0000000        16404.648        0.0000000       0.10000000    
 -3.9600000        14549.695        0.0000000       0.10000000    
 -3.9200001        11585.741        0.0000000       0.10000000    
 -3.8800001        9871.9570        0.0000000       0.10000000    
 -3.8399999        6984.6626        0.0000000       0.10000000    
 -3.8000000        9048.5098        0.0000000       0.10000000    
 -3.7600000        7769.3774        0.0000000       0.10000000    
 -3.7200000        10814.035        0.0000000       0.10000000    
 -3.6800001        11161.296        0.0000000       0.10000000    
 -3.6400001        13543.881        0.0000000       0.10000000    
 -3.5999999        6736.8110        0.0000000       0.10000000    
 -3.5599999        6696.9082        0.0000000       0.10000000    
 -3.5200000        6474.5063        0.0000000       0.10000000    
 -3.4800000        5830.2271        0.0000000       0.10000000    
 -3.4400001        5519.4268        0.0000000       0.10000000    
 -3.4000001        5530.4570        0.0000000       0.10000000    
 -3.3600001        5502.8721        0.0000000       0.10000000    
 -3.3199999        7069.9648        0.0000000       0.10000000    
 -3.2800000        5640.8618        0.0000000       0.10000000    
 -3.2400000        4750.9805        0.0000000       0.10000000    
 -3.2000000        3809.8547        0.0000000       0.10000000    
 -3.1600001        3422.9885        0.0000000       0.10000000    
 -3.1199999        4083.4885        0.0000000       0.10000000    
 -3.0799999        4731.5786        0.0000000       0.10000000    
 -3.0400000        5087.4492        0.0000000       0.10000000    
 -3.0000000        4855.4121        0.0000000       0.10000000    
 -2.9600000        5036.0605        0.0000000       0.10000000    
 -2.9200001        4471.0474        0.0000000       0.10000000    
 -2.8800001        4433.9834        0.0000000       0.10000000    
 -2.8400002        3634.0601        0.0000000       0.10000000    
 -2.8000002        4715.1973        0.0000000       0.10000000    
 -2.7600000        3774.2634        0.0000000       0.10000000    
 -2.7200000        4023.2124        0.0000000       0.10000000    
 -2.6800001        4246.8394        0.0000000       0.10000000    
 -2.6399999        3772.2744        0.0000000       0.10000000    
 -2.5999999        3375.5881        0.0000000       0.10000000    
 -2.5599999        4313.0000        0.0000000       0.10000000    
 -2.5200000        5695.7031        0.0000000       0.10000000    
 -2.4800000        6016.8906        0.0000000       0.10000000    
 -2.4400001        5718.2393        0.0000000       0.10000000    
 -2.4000001        6880.8154        0.0000000       0.10000000    
 -2.3600001        7363.0625        0.0000000       0.10000000    
 -2.3200002        9811.2031        0.0000000       0.10000000    
 -2.2800002        7388.8320        0.0000000       0.10000000    
 -2.2400000        6884.0625        0.0000000       0.10000000    
 -2.2000000        7379.6465        0.0000000       0.10000000    
 -2.1600001        7503.6621        0.0000000       0.10000000    
 -2.1199999        11364.955        0.0000000       0.10000000    
 -2.0799999        16924.311        0.0000000       0.10000000    
 -2.0400000        21346.002        0.0000000       0.10000000    
 -2.0000000        19706.104        0.0000000       0.10000000    
 -1.9600000        17581.137        0.0000000       0.10000000    
 -1.9200001        14389.169        0.0000000       0.10000000    
 -1.8800001        13647.045        0.0000000       0.10000000    
 -1.8400002        12206.290        0.0000000       0.10000000    
 -1.8000000        19507.252        0.0000000       0.10000000    
 -1.7600000        17620.602        0.0000000       0.10000000    
 -1.7200000        27938.617        0.0000000       0.10000000    
 -1.6800001        26764.336        0.0000000       0.10000000    
 -1.6400001        30650.910        0.0000000       0.10000000    
 -1.6000001        14867.081        0.0000000       0.10000000    
 -1.5599999        15994.659        0.0000000       0.10000000    
 -1.5200000        19356.832        0.0000000       0.10000000    
 -1.4800000        21104.189        0.0000000       0.10000000    
 -1.4400001        18462.104        0.0000000       0.10000000    
 -1.4000001        28055.230        0.0000000       0.10000000    
 -1.3600001        30695.318        0.0000000       0.10000000    
 -1.3200002        40884.141        0.0000000       0.10000000    
 -1.2800000        31111.645        0.0000000       0.10000000    
 -1.2400000        24608.197        0.0000000       0.10000000    
 -1.2000000        23213.785        0.0000000       0.10000000    
 -1.1600001        22575.596        0.0000000       0.10000000    
 -1.1200001        35586.492        0.0000000       0.10000000    
 -1.0800002        55824.391        0.0000000       0.10000000    
 -1.0400000        76762.883        0.0000000       0.10000000    
 -1.0000000        73319.828        0.0000000       0.10000000    
-0.96000004        60318.234        0.0000000       0.10000000    
-0.92000008        45756.211        0.0000000       0.10000000    
-0.88000011        38231.879        0.0000000       0.10000000    
-0.84000015        29521.766        0.0000000       0.10000000    
-0.80000019        44034.262        0.0000000       0.10000000    
-0.75999999        39821.191        0.0000000       0.10000000    
-0.72000003        65257.594        0.0000000       0.10000000    
-0.68000007        63181.621        0.0000000       0.10000000    
-0.64000010        78007.562        0.0000000       0.10000000    
-0.60000014        33323.914        0.0000000       0.10000000    
-0.56000018        32402.570        0.0000000       0.10000000    
-0.51999998        33920.891        0.0000000       0.10000000    
-0.48000002        34691.785        0.0000000       0.10000000    
-0.44000006        30980.250        0.0000000       0.10000000    
-0.40000010        45585.738        0.0000000       0.10000000    
-0.36000013        50190.160        0.0000000       0.10000000    
-0.32000017        68070.555        0.0000000       0.10000000    
-0.27999997        54606.125        0.0000000       0.10000000    
-0.24000001        42072.844        0.0000000       0.10000000    
-0.20000005        35597.379        0.0000000       0.10000000    
-0.16000009        33748.137        0.0000000       0.10000000    
-0.12000012        51988.461        0.0000000       0.10000000    
-0.80000162E-01    80947.227        0.0000000       0.10000000    
-0.40000200E-01    116568.31        0.0000000       0.10000000    
  0.0000000        117600.39        0.0000000       0.10000000    
 0.39999962E-01    98994.641        0.0000000       0.10000000    
 0.79999924E-01    75948.688        0.0000000       0.10000000    
 0.11999989        61882.090        0.0000000       0.10000000    
 0.15999985        42453.945        0.0000000       0.10000000    
 0.19999981        55167.078        0.0000000       0.10000000    
 0.23999977        47611.289        0.0000000       0.10000000    
 0.27999973        68705.961        0.0000000       0.10000000    
 0.31999969        68971.047        0.0000000       0.10000000    
 0.36000013        84262.172        0.0000000       0.10000000    
 0.40000010        38186.398        0.0000000       0.10000000    
 0.44000006        35712.816        0.0000000       0.10000000    
 0.48000002        32478.520        0.0000000       0.10000000    
 0.51999998        28695.654        0.0000000       0.10000000    
 0.55999994        26688.973        0.0000000       0.10000000    
 0.59999990        27757.855        0.0000000       0.10000000    
 0.63999987        27890.158        0.0000000       0.10000000    
 0.67999983        36057.988        0.0000000       0.10000000    
 0.71999979        29189.605        0.0000000       0.10000000    
 0.75999975        23239.936        0.0000000       0.10000000    
 0.79999971        17222.057        0.0000000       0.10000000    
 0.83999968        15051.348        0.0000000       0.10000000    
 0.88000011        18041.008        0.0000000       0.10000000    
 0.92000008        21826.266        0.0000000       0.10000000    
 0.96000004        26286.482        0.0000000       0.10000000    
  1.0000000        26387.859        0.0000000       0.10000000    
  1.0400000        25313.662        0.0000000       0.10000000    
  1.0799999        20817.617        0.0000000       0.10000000    
  1.1199999        18526.350        0.0000000       0.10000000    
  1.1599998        13394.098        0.0000000       0.10000000    
  1.1999998        15640.035        0.0000000       0.10000000    
  1.2399998        11772.219        0.0000000       0.10000000    
  1.2799997        11473.213        0.0000000       0.10000000    
  1.3199997        11774.131        0.0000000       0.10000000    
  1.3599997        10403.696        0.0000000       0.10000000    
  1.4000001        8192.7246        0.0000000       0.10000000    
  1.4400001        9401.8828        0.0000000       0.10000000    
  1.4800000        10848.969        0.0000000       0.10000000    
  1.5200000        10101.325        0.0000000       0.10000000    
  1.5599999        9446.3008        0.0000000       0.10000000    
  1.5999999        9267.7725        0.0000000       0.10000000    
  1.6399999        9267.4473        0.0000000       0.10000000    
  1.6799998        11879.013        0.0000000       0.10000000    
  1.7199998        8905.6973        0.0000000       0.10000000    
  1.7599998        8559.2109        0.0000000       0.10000000    
  1.7999997        8643.0410        0.0000000       0.10000000    
  1.8399997        8421.6738        0.0000000       0.10000000    
  1.8799996        11631.012        0.0000000       0.10000000    
  1.9200001        15747.568        0.0000000       0.10000000    
  1.9600000        18348.604        0.0000000       0.10000000    
  2.0000000        16766.000        0.0000000       0.10000000    
  2.0400000        16012.213        0.0000000       0.10000000    
  2.0799999        13652.133        0.0000000       0.10000000    
  2.1199999        13421.259        0.0000000       0.10000000    
  2.1599998        12000.513        0.0000000       0.10000000    
  2.1999998        18063.436        0.0000000       0.10000000    
  2.2399998        15545.071        0.0000000       0.10000000    
  2.2799997        22390.188        0.0000000       0.10000000    
  2.3199997        21193.609        0.0000000       0.10000000    
  2.3599997        22439.693        0.0000000       0.10000000    
  2.3999996        11908.009        0.0000000       0.10000000    
  2.4400001        12970.647        0.0000000       0.10000000    
  2.4800000        15612.313        0.0000000       0.10000000    
  2.5200000        16152.991        0.0000000       0.10000000    
  2.5599999        13966.013        0.0000000       0.10000000    
  2.5999999        18694.082        0.0000000       0.10000000    
  2.6399999        19461.414        0.0000000       0.10000000    
  2.6799998        24725.705        0.0000000       0.10000000    
  2.7199998        17787.365        0.0000000       0.10000000    
  2.7599998        14358.014        0.0000000       0.10000000    
  2.7999997        13764.003        0.0000000       0.10000000    
  2.8399997        13222.093        0.0000000       0.10000000    
  2.8799996        19779.307        0.0000000       0.10000000    
  2.9200001        29519.266        0.0000000       0.10000000    
  2.9600000        37530.086        0.0000000       0.10000000    
  3.0000000        34028.062        0.0000000       0.10000000    
  3.0400000        27986.525        0.0000000       0.10000000    
  3.0799999        21316.598        0.0000000       0.10000000    
  3.1199999        18675.605        0.0000000       0.10000000    
  3.1599998        15606.160        0.0000000       0.10000000    
  3.1999998        24229.252        0.0000000       0.10000000    
  3.2399998        21624.348        0.0000000       0.10000000    
  3.2799997        35134.426        0.0000000       0.10000000    
  3.3199997        32996.117        0.0000000       0.10000000    
  3.3599997        38541.352        0.0000000       0.10000000    
  3.3999996        17070.662        0.0000000       0.10000000    
  3.4400001        17150.166        0.0000000       0.10000000    
  3.4800000        19310.854        0.0000000       0.10000000    
  3.5200000        20307.176        0.0000000       0.10000000    
  3.5599999        17461.029        0.0000000       0.10000000    
  3.5999999        26378.891        0.0000000       0.10000000    
  3.6399999        28443.840        0.0000000       0.10000000    
  3.6799998        37152.391        0.0000000       0.10000000    
  3.7199998        28266.949        0.0000000       0.10000000    
  3.7599998        21341.082        0.0000000       0.10000000    
  3.7999997        18410.707        0.0000000       0.10000000    
  3.8399997        17231.695        0.0000000       0.10000000    
  3.8799996        26475.113        0.0000000       0.10000000    
  3.9199996        40694.996        0.0000000       0.10000000    
  3.9600000        56235.477        0.0000000       0.10000000    
  4.0000000        53818.195        0.0000000       0.10000000    
  4.0400000        43218.387        0.0000000       0.10000000    
  4.0799999        31848.062        0.0000000       0.10000000    
  4.1199999        25064.957        0.0000000       0.10000000    
  4.1599998        17446.230        0.0000000       0.10000000    
  4.1999998        23460.795        0.0000000       0.10000000    
  4.2399998        20258.439        0.0000000       0.10000000    
  4.2799997        30690.637        0.0000000       0.10000000    
  4.3199997        29560.207        0.0000000       0.10000000    
  4.3599997        36097.344        0.0000000       0.10000000    
  4.3999996        15128.202        0.0000000       0.10000000    
  4.4399996        13902.898        0.0000000       0.10000000    
  4.4799995        12895.227        0.0000000       0.10000000    
  4.5199995        11895.330        0.0000000       0.10000000    
  4.5599995        10574.661        0.0000000       0.10000000    
  4.5999994        13045.910        0.0000000       0.10000000    
  4.6399994        13475.233        0.0000000       0.10000000    
  4.6799994        17526.498        0.0000000       0.10000000    
  4.7200003        14026.786        0.0000000       0.10000000    
  4.7600002        10489.390        0.0000000       0.10000000    
  4.8000002        7716.1987        0.0000000       0.10000000    
  4.8400002        6725.1333        0.0000000       0.10000000    
  4.8800001        8879.8887        0.0000000       0.10000000    
  4.9200001        11908.545        0.0000000       0.10000000    
  4.9600000        15811.322        0.0000000       0.10000000    
  5.0000000        15653.506        0.0000000       0.10000000    
  5.0400000        13465.424        0.0000000       0.10000000    
  5.0799999        10252.513        0.0000000       0.10000000    
  5.1199999        8339.9053        0.0000000       0.10000000    
  5.1599998        5464.4976        0.0000000       0.10000000    
  5.1999998        6199.6226        0.0000000       0.10000000    
  5.2399998        4705.2324        0.0000000       0.10000000    
  5.2799997        5116.6904        0.0000000       0.10000000    
  5.3199997        5065.7349        0.0000000       0.10000000    
  5.3599997        5152.1655        0.0000000       0.10000000    
  5.3999996        3002.5583        0.0000000       0.10000000    
  5.4399996        3066.3809        0.0000000       0.10000000    
  5.4799995        3114.6772        0.0000000       0.10000000    
  5.5199995        2755.5813        0.0000000       0.10000000    
  5.5599995        2536.2488        0.0000000       0.10000000    
  5.5999994        2486.5928        0.0000000       0.10000000    
  5.6399994        2499.5674        0.0000000       0.10000000    
  5.6799994        3229.1431        0.0000000       0.10000000    
  5.7199993        2498.8381        0.0000000       0.10000000    
  5.7600002        2202.4656        0.0000000       0.10000000    
  5.8000002        1974.1982        0.0000000       0.10000000    
  5.8400002        1847.5468        0.0000000       0.10000000    
  5.8800001        2494.6484        0.0000000       0.10000000    
  5.9200001        3355.2219        0.0000000       0.10000000    
  5.9600000        4118.0923        0.0000000       0.10000000    
  6.0000000        3986.8162        0.0000000       0.10000000    
