# Supplementary material for: Quantitative analysis of diffuse electron scattering in the lithium-ion battery cathode material Li1.2Ni0.13Mn0.54Co0.13O2
Source: IUCrJ. 2022 Sep 1;9(Pt 5):695–704. doi: 10.1107/S2052252522007746 (PMC9438490; doi:10.1107/S2052252522007746)
Supplement: Supplementary file 1 [file m-09-00695-sup1.zip › Refinement 210/FINAL/final.0009]

#
#
 -4.0000000        15368.665        0.0000000       0.10000000    
 -3.9600000        13506.054        0.0000000       0.10000000    
 -3.9200001        11098.881        0.0000000       0.10000000    
 -3.8800001        7285.2925        0.0000000       0.10000000    
 -3.8399999        7507.0674        0.0000000       0.10000000    
 -3.8000000        6860.7842        0.0000000       0.10000000    
 -3.7600000        8404.1055        0.0000000       0.10000000    
 -3.7200000        9587.8857        0.0000000       0.10000000    
 -3.6800001        12961.363        0.0000000       0.10000000    
 -3.6400001        10923.863        0.0000000       0.10000000    
 -3.5999999        9749.8281        0.0000000       0.10000000    
 -3.5599999        7477.9600        0.0000000       0.10000000    
 -3.5200000        6684.9976        0.0000000       0.10000000    
 -3.4800000        4679.7183        0.0000000       0.10000000    
 -3.4400001        4938.0420        0.0000000       0.10000000    
 -3.4000001        4206.8677        0.0000000       0.10000000    
 -3.3600001        5992.1626        0.0000000       0.10000000    
 -3.3199999        8012.7910        0.0000000       0.10000000    
 -3.2800000        5043.6045        0.0000000       0.10000000    
 -3.2400000        4815.7705        0.0000000       0.10000000    
 -3.2000000        4265.0718        0.0000000       0.10000000    
 -3.1600001        4299.1807        0.0000000       0.10000000    
 -3.1199999        4248.3433        0.0000000       0.10000000    
 -3.0799999        4277.1602        0.0000000       0.10000000    
 -3.0400000        5349.1777        0.0000000       0.10000000    
 -3.0000000        4927.5728        0.0000000       0.10000000    
 -2.9600000        4283.8022        0.0000000       0.10000000    
 -2.9200001        4466.0684        0.0000000       0.10000000    
 -2.8800001        3436.8887        0.0000000       0.10000000    
 -2.8400002        3632.6990        0.0000000       0.10000000    
 -2.8000002        3465.5669        0.0000000       0.10000000    
 -2.7600000        4085.9531        0.0000000       0.10000000    
 -2.7200000        3648.1853        0.0000000       0.10000000    
 -2.6800001        4112.4263        0.0000000       0.10000000    
 -2.6399999        3379.6885        0.0000000       0.10000000    
 -2.5999999        4088.3928        0.0000000       0.10000000    
 -2.5599999        4372.0361        0.0000000       0.10000000    
 -2.5200000        4625.7378        0.0000000       0.10000000    
 -2.4800000        3938.7322        0.0000000       0.10000000    
 -2.4400001        5024.9136        0.0000000       0.10000000    
 -2.4000001        5219.6904        0.0000000       0.10000000    
 -2.3600001        7216.9961        0.0000000       0.10000000    
 -2.3200002        10018.880        0.0000000       0.10000000    
 -2.2800002        7269.8530        0.0000000       0.10000000    
 -2.2400000        7816.5337        0.0000000       0.10000000    
 -2.2000000        8858.0166        0.0000000       0.10000000    
 -2.1600001        9143.7598        0.0000000       0.10000000    
 -2.1199999        13467.563        0.0000000       0.10000000    
 -2.0799999        14380.775        0.0000000       0.10000000    
 -2.0400000        20672.900        0.0000000       0.10000000    
 -2.0000000        19158.004        0.0000000       0.10000000    
 -1.9600000        15457.358        0.0000000       0.10000000    
 -1.9200001        13473.900        0.0000000       0.10000000    
 -1.8800001        11474.666        0.0000000       0.10000000    
 -1.8400002        11955.720        0.0000000       0.10000000    
 -1.8000000        13836.929        0.0000000       0.10000000    
 -1.7600000        18708.299        0.0000000       0.10000000    
 -1.7200000        23361.064        0.0000000       0.10000000    
 -1.6800001        31287.453        0.0000000       0.10000000    
 -1.6400001        24564.115        0.0000000       0.10000000    
 -1.6000001        20318.592        0.0000000       0.10000000    
 -1.5599999        17274.516        0.0000000       0.10000000    
 -1.5200000        15819.265        0.0000000       0.10000000    
 -1.4800000        13550.527        0.0000000       0.10000000    
 -1.4400001        17323.852        0.0000000       0.10000000    
 -1.4000001        20223.619        0.0000000       0.10000000    
 -1.3600001        29597.088        0.0000000       0.10000000    
 -1.3200002        45048.020        0.0000000       0.10000000    
 -1.2800000        26824.432        0.0000000       0.10000000    
 -1.2400000        25716.965        0.0000000       0.10000000    
 -1.2000000        26531.590        0.0000000       0.10000000    
 -1.1600001        26908.873        0.0000000       0.10000000    
 -1.1200001        43189.539        0.0000000       0.10000000    
 -1.0800002        46566.934        0.0000000       0.10000000    
 -1.0400000        71162.711        0.0000000       0.10000000    
 -1.0000000        68790.617        0.0000000       0.10000000    
-0.96000004        55628.512        0.0000000       0.10000000    
-0.92000008        42655.535        0.0000000       0.10000000    
-0.88000011        30266.658        0.0000000       0.10000000    
-0.84000015        30484.773        0.0000000       0.10000000    
-0.80000019        32015.516        0.0000000       0.10000000    
-0.75999999        42429.012        0.0000000       0.10000000    
-0.72000003        55054.195        0.0000000       0.10000000    
-0.68000007        76448.648        0.0000000       0.10000000    
-0.64000010        61507.684        0.0000000       0.10000000    
-0.60000014        48747.477        0.0000000       0.10000000    
-0.56000018        36629.055        0.0000000       0.10000000    
-0.51999998        31719.027        0.0000000       0.10000000    
-0.48000002        24693.984        0.0000000       0.10000000    
-0.44000006        29524.830        0.0000000       0.10000000    
-0.40000010        32638.676        0.0000000       0.10000000    
-0.36000013        50141.891        0.0000000       0.10000000    
-0.32000017        78474.898        0.0000000       0.10000000    
-0.27999997        44544.715        0.0000000       0.10000000    
-0.24000001        41259.441        0.0000000       0.10000000    
-0.20000005        38842.441        0.0000000       0.10000000    
-0.16000009        40329.066        0.0000000       0.10000000    
-0.12000012        61505.113        0.0000000       0.10000000    
-0.80000162E-01    67893.945        0.0000000       0.10000000    
-0.40000200E-01    107388.52        0.0000000       0.10000000    
  0.0000000        109381.64        0.0000000       0.10000000    
 0.39999962E-01    92598.844        0.0000000       0.10000000    
 0.79999924E-01    72034.172        0.0000000       0.10000000    
 0.11999989        45874.195        0.0000000       0.10000000    
 0.15999985        45856.836        0.0000000       0.10000000    
 0.19999981        41722.969        0.0000000       0.10000000    
 0.23999977        51354.754        0.0000000       0.10000000    
 0.27999973        60201.059        0.0000000       0.10000000    
 0.31999969        82063.242        0.0000000       0.10000000    
 0.36000013        67148.102        0.0000000       0.10000000    
 0.40000010        56591.238        0.0000000       0.10000000    
 0.44000006        40624.500        0.0000000       0.10000000    
 0.48000002        34714.402        0.0000000       0.10000000    
 0.51999998        23677.170        0.0000000       0.10000000    
 0.55999994        24334.695        0.0000000       0.10000000    
 0.59999990        20760.928        0.0000000       0.10000000    
 0.63999987        30533.426        0.0000000       0.10000000    
 0.67999983        42366.387        0.0000000       0.10000000    
 0.71999979        24645.547        0.0000000       0.10000000    
 0.75999975        22493.688        0.0000000       0.10000000    
 0.79999971        18579.779        0.0000000       0.10000000    
 0.83999968        18806.943        0.0000000       0.10000000    
 0.88000011        18745.807        0.0000000       0.10000000    
 0.92000008        19510.461        0.0000000       0.10000000    
 0.96000004        26382.391        0.0000000       0.10000000    
  1.0000000        25761.193        0.0000000       0.10000000    
  1.0400000        22495.900        0.0000000       0.10000000    
  1.0799999        20592.330        0.0000000       0.10000000    
  1.1199999        13784.606        0.0000000       0.10000000    
  1.1599998        13922.780        0.0000000       0.10000000    
  1.1999998        11798.995        0.0000000       0.10000000    
  1.2399998        12829.008        0.0000000       0.10000000    
  1.2799997        10721.013        0.0000000       0.10000000    
  1.3199997        11643.296        0.0000000       0.10000000    
  1.3599997        9218.6660        0.0000000       0.10000000    
  1.4000001        10346.427        0.0000000       0.10000000    
  1.4400001        9667.3359        0.0000000       0.10000000    
  1.4800000        9530.5967        0.0000000       0.10000000    
  1.5200000        7081.2656        0.0000000       0.10000000    
  1.5599999        8112.9033        0.0000000       0.10000000    
  1.5999999        7238.9370        0.0000000       0.10000000    
  1.6399999        9437.1465        0.0000000       0.10000000    
  1.6799998        11978.711        0.0000000       0.10000000    
  1.7199998        9046.2148        0.0000000       0.10000000    
  1.7599998        9669.6660        0.0000000       0.10000000    
  1.7999997        10326.459        0.0000000       0.10000000    
  1.8399997        10423.002        0.0000000       0.10000000    
  1.8799996        13193.727        0.0000000       0.10000000    
  1.9200001        13689.013        0.0000000       0.10000000    
  1.9600000        18449.498        0.0000000       0.10000000    
  2.0000000        16712.939        0.0000000       0.10000000    
  2.0400000        13725.640        0.0000000       0.10000000    
  2.0799999        13067.374        0.0000000       0.10000000    
  2.1199999        11140.737        0.0000000       0.10000000    
  2.1599998        11719.642        0.0000000       0.10000000    
  2.1999998        12879.025        0.0000000       0.10000000    
  2.2399998        16566.809        0.0000000       0.10000000    
  2.2799997        18952.506        0.0000000       0.10000000    
  2.3199997        23947.314        0.0000000       0.10000000    
  2.3599997        18317.178        0.0000000       0.10000000    
  2.3999996        15764.753        0.0000000       0.10000000    
  2.4400001        13738.696        0.0000000       0.10000000    
  2.4800000        12691.765        0.0000000       0.10000000    
  2.5200000        10411.386        0.0000000       0.10000000    
  2.5599999        12808.140        0.0000000       0.10000000    
  2.5999999        13699.353        0.0000000       0.10000000    
  2.6399999        18826.998        0.0000000       0.10000000    
  2.6799998        26493.787        0.0000000       0.10000000    
  2.7199998        16139.657        0.0000000       0.10000000    
  2.7599998        15596.102        0.0000000       0.10000000    
  2.7999997        16132.271        0.0000000       0.10000000    
  2.8399997        15909.642        0.0000000       0.10000000    
  2.8799996        23827.053        0.0000000       0.10000000    
  2.9200001        24804.289        0.0000000       0.10000000    
  2.9600000        35485.973        0.0000000       0.10000000    
  3.0000000        32475.244        0.0000000       0.10000000    
  3.0400000        25180.654        0.0000000       0.10000000    
  3.0799999        19840.471        0.0000000       0.10000000    
  3.1199999        15458.402        0.0000000       0.10000000    
  3.1599998        15524.781        0.0000000       0.10000000    
  3.1999998        17265.787        0.0000000       0.10000000    
  3.2399998        22947.650        0.0000000       0.10000000    
  3.2799997        29328.088        0.0000000       0.10000000    
  3.3199997        39361.246        0.0000000       0.10000000    
  3.3599997        30561.596        0.0000000       0.10000000    
  3.3999996        24095.975        0.0000000       0.10000000    
  3.4400001        18926.457        0.0000000       0.10000000    
  3.4800000        16493.725        0.0000000       0.10000000    
  3.5200000        13444.260        0.0000000       0.10000000    
  3.5599999        16606.000        0.0000000       0.10000000    
  3.5999999        18873.516        0.0000000       0.10000000    
  3.6399999        27709.439        0.0000000       0.10000000    
  3.6799998        41866.051        0.0000000       0.10000000    
  3.7199998        23568.914        0.0000000       0.10000000    
  3.7599998        21572.197        0.0000000       0.10000000    
  3.7999997        20548.396        0.0000000       0.10000000    
  3.8399997        20487.467        0.0000000       0.10000000    
  3.8799996        31941.465        0.0000000       0.10000000    
  3.9199996        33925.715        0.0000000       0.10000000    
  3.9600000        51706.926        0.0000000       0.10000000    
  4.0000000        50102.469        0.0000000       0.10000000    
  4.0400000        40338.258        0.0000000       0.10000000    
  4.0799999        29921.699        0.0000000       0.10000000    
  4.1199999        19038.984        0.0000000       0.10000000    
  4.1599998        18578.779        0.0000000       0.10000000    
  4.1999998        17457.914        0.0000000       0.10000000    
  4.2399998        21721.006        0.0000000       0.10000000    
  4.2799997        26364.367        0.0000000       0.10000000    
  4.3199997        35715.137        0.0000000       0.10000000    
  4.3599997        28515.682        0.0000000       0.10000000    
  4.3999996        22532.912        0.0000000       0.10000000    
  4.4399996        15917.405        0.0000000       0.10000000    
  4.4799995        13278.089        0.0000000       0.10000000    
  4.5199995        9336.8311        0.0000000       0.10000000    
  4.5599995        9936.8711        0.0000000       0.10000000    
  4.5999994        9475.1738        0.0000000       0.10000000    
  4.6399994        14170.925        0.0000000       0.10000000    
  4.6799994        20754.658        0.0000000       0.10000000    
  4.7200003        11341.041        0.0000000       0.10000000    
  4.7600002        9952.6611        0.0000000       0.10000000    
  4.8000002        8183.0327        0.0000000       0.10000000    
  4.8400002        8222.4707        0.0000000       0.10000000    
  4.8800001        9794.1797        0.0000000       0.10000000    
  4.9200001        10282.605        0.0000000       0.10000000    
  4.9600000        14999.750        0.0000000       0.10000000    
  5.0000000        14779.231        0.0000000       0.10000000    
  5.0400000        12396.579        0.0000000       0.10000000    
  5.0799999        9964.6973        0.0000000       0.10000000    
  5.1199999        6067.7861        0.0000000       0.10000000    
  5.1599998        5864.6587        0.0000000       0.10000000    
  5.1999998        4748.3423        0.0000000       0.10000000    
  5.2399998        5127.0864        0.0000000       0.10000000    
  5.2799997        4709.7529        0.0000000       0.10000000    
  5.3199997        5481.0576        0.0000000       0.10000000    
  5.3599997        4319.3940        0.0000000       0.10000000    
  5.3999996        4088.2803        0.0000000       0.10000000    
  5.4399996        3280.6748        0.0000000       0.10000000    
  5.4799995        2963.8394        0.0000000       0.10000000    
  5.5199995        2054.2234        0.0000000       0.10000000    
  5.5599995        2215.7388        0.0000000       0.10000000    
  5.5999994        1913.8400        0.0000000       0.10000000    
  5.6399994        2600.8730        0.0000000       0.10000000    
  5.6799994        3467.4780        0.0000000       0.10000000    
  5.7199993        2329.9841        0.0000000       0.10000000    
  5.7600002        2332.0564        0.0000000       0.10000000    
  5.8000002        2266.7676        0.0000000       0.10000000    
  5.8400002        2280.6675        0.0000000       0.10000000    
  5.8800001        2789.1182        0.0000000       0.10000000    
  5.9200001        2915.2947        0.0000000       0.10000000    
  5.9600000        4050.2310        0.0000000       0.10000000    
  6.0000000        3879.3015        0.0000000       0.10000000    
