# Supplementary material for: Quantitative analysis of diffuse electron scattering in the lithium-ion battery cathode material Li1.2Ni0.13Mn0.54Co0.13O2
Source: IUCrJ. 2022 Sep 1;9(Pt 5):695–704. doi: 10.1107/S2052252522007746 (PMC9438490; doi:10.1107/S2052252522007746)
Supplement: Supplementary file 1 [file m-09-00695-sup1.zip › Refinement 210/FINAL/final.0010]

#
#
 -4.0000000        17161.834        0.0000000       0.10000000    
 -3.9600000        15981.574        0.0000000       0.10000000    
 -3.9200001        10114.678        0.0000000       0.10000000    
 -3.8800001        9772.0430        0.0000000       0.10000000    
 -3.8399999        8993.7959        0.0000000       0.10000000    
 -3.8000000        7271.3921        0.0000000       0.10000000    
 -3.7600000        10162.781        0.0000000       0.10000000    
 -3.7200000        10522.550        0.0000000       0.10000000    
 -3.6800001        12789.645        0.0000000       0.10000000    
 -3.6400001        13196.126        0.0000000       0.10000000    
 -3.5999999        8651.3447        0.0000000       0.10000000    
 -3.5599999        8697.8037        0.0000000       0.10000000    
 -3.5200000        6580.6963        0.0000000       0.10000000    
 -3.4800000        5691.6309        0.0000000       0.10000000    
 -3.4400001        5421.9390        0.0000000       0.10000000    
 -3.4000001        5762.3833        0.0000000       0.10000000    
 -3.3600001        5495.1763        0.0000000       0.10000000    
 -3.3199999        6963.6255        0.0000000       0.10000000    
 -3.2800000        4902.6050        0.0000000       0.10000000    
 -3.2400000        4834.7217        0.0000000       0.10000000    
 -3.2000000        3972.9746        0.0000000       0.10000000    
 -3.1600001        4535.6553        0.0000000       0.10000000    
 -3.1199999        4391.9990        0.0000000       0.10000000    
 -3.0799999        4643.5684        0.0000000       0.10000000    
 -3.0400000        4750.2295        0.0000000       0.10000000    
 -3.0000000        5133.0308        0.0000000       0.10000000    
 -2.9600000        4852.2549        0.0000000       0.10000000    
 -2.9200001        3754.9490        0.0000000       0.10000000    
 -2.8800001        4394.2798        0.0000000       0.10000000    
 -2.8400002        4192.3062        0.0000000       0.10000000    
 -2.8000002        3592.8093        0.0000000       0.10000000    
 -2.7600000        4371.6221        0.0000000       0.10000000    
 -2.7200000        4305.0195        0.0000000       0.10000000    
 -2.6800001        3664.0205        0.0000000       0.10000000    
 -2.6399999        4156.5078        0.0000000       0.10000000    
 -2.5999999        3872.4993        0.0000000       0.10000000    
 -2.5599999        4371.5845        0.0000000       0.10000000    
 -2.5200000        4705.9712        0.0000000       0.10000000    
 -2.4800000        5312.5332        0.0000000       0.10000000    
 -2.4400001        6035.3999        0.0000000       0.10000000    
 -2.4000001        7764.3174        0.0000000       0.10000000    
 -2.3600001        7099.5483        0.0000000       0.10000000    
 -2.3200002        9130.4287        0.0000000       0.10000000    
 -2.2800002        7072.5317        0.0000000       0.10000000    
 -2.2400000        7077.6880        0.0000000       0.10000000    
 -2.2000000        7864.6377        0.0000000       0.10000000    
 -2.1600001        11428.602        0.0000000       0.10000000    
 -2.1199999        12489.445        0.0000000       0.10000000    
 -2.0799999        16777.096        0.0000000       0.10000000    
 -2.0400000        19651.197        0.0000000       0.10000000    
 -2.0000000        20495.977        0.0000000       0.10000000    
 -1.9600000        17632.512        0.0000000       0.10000000    
 -1.9200001        12684.361        0.0000000       0.10000000    
 -1.8800001        13938.858        0.0000000       0.10000000    
 -1.8400002        14324.104        0.0000000       0.10000000    
 -1.8000000        16442.977        0.0000000       0.10000000    
 -1.7600000        25881.092        0.0000000       0.10000000    
 -1.7200000        26646.449        0.0000000       0.10000000    
 -1.6800001        31437.213        0.0000000       0.10000000    
 -1.6400001        30469.898        0.0000000       0.10000000    
 -1.6000001        18356.188        0.0000000       0.10000000    
 -1.5599999        18260.398        0.0000000       0.10000000    
 -1.5200000        15349.059        0.0000000       0.10000000    
 -1.4800000        16845.709        0.0000000       0.10000000    
 -1.4400001        20185.699        0.0000000       0.10000000    
 -1.4000001        31204.088        0.0000000       0.10000000    
 -1.3600001        29271.301        0.0000000       0.10000000    
 -1.3200002        37347.840        0.0000000       0.10000000    
 -1.2800000        26571.223        0.0000000       0.10000000    
 -1.2400000        24224.195        0.0000000       0.10000000    
 -1.2000000        22907.617        0.0000000       0.10000000    
 -1.1600001        34261.246        0.0000000       0.10000000    
 -1.1200001        37298.605        0.0000000       0.10000000    
 -1.0800002        54634.824        0.0000000       0.10000000    
 -1.0400000        69523.078        0.0000000       0.10000000    
 -1.0000000        76300.516        0.0000000       0.10000000    
-0.96000004        65288.887        0.0000000       0.10000000    
-0.92000008        40655.715        0.0000000       0.10000000    
-0.88000011        38620.328        0.0000000       0.10000000    
-0.84000015        37042.047        0.0000000       0.10000000    
-0.80000019        37416.391        0.0000000       0.10000000    
-0.75999999        59023.328        0.0000000       0.10000000    
-0.72000003        61249.270        0.0000000       0.10000000    
-0.68000007        77748.812        0.0000000       0.10000000    
-0.64000010        75486.102        0.0000000       0.10000000    
-0.60000014        43019.586        0.0000000       0.10000000    
-0.56000018        41721.828        0.0000000       0.10000000    
-0.51999998        30296.975        0.0000000       0.10000000    
-0.48000002        28925.930        0.0000000       0.10000000    
-0.44000006        32804.180        0.0000000       0.10000000    
-0.40000010        49142.141        0.0000000       0.10000000    
-0.36000013        48369.684        0.0000000       0.10000000    
-0.32000017        63243.484        0.0000000       0.10000000    
-0.27999997        44261.516        0.0000000       0.10000000    
-0.24000001        40906.531        0.0000000       0.10000000    
-0.20000005        33818.586        0.0000000       0.10000000    
-0.16000009        48580.254        0.0000000       0.10000000    
-0.12000012        52798.887        0.0000000       0.10000000    
-0.80000162E-01    78468.398        0.0000000       0.10000000    
-0.40000200E-01    104963.90        0.0000000       0.10000000    
  0.0000000        122775.96        0.0000000       0.10000000    
 0.39999962E-01    109879.36        0.0000000       0.10000000    
 0.79999924E-01    66810.023        0.0000000       0.10000000    
 0.11999989        61448.371        0.0000000       0.10000000    
 0.15999985        55375.738        0.0000000       0.10000000    
 0.19999981        45161.113        0.0000000       0.10000000    
 0.23999977        64781.926        0.0000000       0.10000000    
 0.27999973        65724.727        0.0000000       0.10000000    
 0.31999969        82085.273        0.0000000       0.10000000    
 0.36000013        81234.414        0.0000000       0.10000000    
 0.40000010        49787.496        0.0000000       0.10000000    
 0.44000006        48147.305        0.0000000       0.10000000    
 0.48000002        33779.066        0.0000000       0.10000000    
 0.51999998        27867.303        0.0000000       0.10000000    
 0.55999994        26102.340        0.0000000       0.10000000    
 0.59999990        28464.314        0.0000000       0.10000000    
 0.63999987        27844.262        0.0000000       0.10000000    
 0.67999983        35456.984        0.0000000       0.10000000    
 0.71999979        24116.506        0.0000000       0.10000000    
 0.75999975        23257.402        0.0000000       0.10000000    
 0.79999971        17271.883        0.0000000       0.10000000    
 0.83999968        19360.686        0.0000000       0.10000000    
 0.88000011        18746.670        0.0000000       0.10000000    
 0.92000008        21174.178        0.0000000       0.10000000    
 0.96000004        24132.670        0.0000000       0.10000000    
  1.0000000        27836.324        0.0000000       0.10000000    
  1.0400000        26125.537        0.0000000       0.10000000    
  1.0799999        17681.402        0.0000000       0.10000000    
  1.1199999        18240.123        0.0000000       0.10000000    
  1.1599998        16231.370        0.0000000       0.10000000    
  1.1999998        11851.075        0.0000000       0.10000000    
  1.2399998        13251.865        0.0000000       0.10000000    
  1.2799997        12266.085        0.0000000       0.10000000    
  1.3199997        10396.938        0.0000000       0.10000000    
  1.3599997        11111.820        0.0000000       0.10000000    
  1.4000001        9653.2080        0.0000000       0.10000000    
  1.4400001        10123.479        0.0000000       0.10000000    
  1.4800000        9754.1826        0.0000000       0.10000000    
  1.5200000        9570.7666        0.0000000       0.10000000    
  1.5599999        9646.2471        0.0000000       0.10000000    
  1.5999999        10337.392        0.0000000       0.10000000    
  1.6399999        9077.9912        0.0000000       0.10000000    
  1.6799998        11346.905        0.0000000       0.10000000    
  1.7199998        8729.6123        0.0000000       0.10000000    
  1.7599998        8912.4512        0.0000000       0.10000000    
  1.7999997        9369.2959        0.0000000       0.10000000    
  1.8399997        12335.579        0.0000000       0.10000000    
  1.8799996        12885.646        0.0000000       0.10000000    
  1.9200001        15635.803        0.0000000       0.10000000    
  1.9600000        17058.686        0.0000000       0.10000000    
  2.0000000        17516.742        0.0000000       0.10000000    
  2.0400000        15475.380        0.0000000       0.10000000    
  2.0799999        11829.327        0.0000000       0.10000000    
  2.1199999        13609.657        0.0000000       0.10000000    
  2.1599998        13857.602        0.0000000       0.10000000    
  2.1999998        14858.313        0.0000000       0.10000000    
  2.2399998        21753.738        0.0000000       0.10000000    
  2.2799997        21808.680        0.0000000       0.10000000    
  2.3199997        23621.717        0.0000000       0.10000000    
  2.3599997        22710.367        0.0000000       0.10000000    
  2.3999996        14412.930        0.0000000       0.10000000    
  2.4400001        14269.048        0.0000000       0.10000000    
  2.4800000        12507.687        0.0000000       0.10000000    
  2.5200000        13320.867        0.0000000       0.10000000    
  2.5599999        15101.905        0.0000000       0.10000000    
  2.5999999        20914.518        0.0000000       0.10000000    
  2.6399999        18613.605        0.0000000       0.10000000    
  2.6799998        22691.193        0.0000000       0.10000000    
  2.7199998        15880.488        0.0000000       0.10000000    
  2.7599998        14391.034        0.0000000       0.10000000    
  2.7999997        14085.490        0.0000000       0.10000000    
  2.8399997        20207.439        0.0000000       0.10000000    
  2.8799996        21242.914        0.0000000       0.10000000    
  2.9200001        29088.023        0.0000000       0.10000000    
  2.9600000        34262.586        0.0000000       0.10000000    
  3.0000000        35387.348        0.0000000       0.10000000    
  3.0400000        29117.605        0.0000000       0.10000000    
  3.0799999        18905.965        0.0000000       0.10000000    
  3.1199999        19040.775        0.0000000       0.10000000    
  3.1599998        18746.539        0.0000000       0.10000000    
  3.1999998        20620.988        0.0000000       0.10000000    
  3.2399998        32329.152        0.0000000       0.10000000    
  3.2799997        33150.473        0.0000000       0.10000000    
  3.3199997        39903.883        0.0000000       0.10000000    
  3.3599997        37800.660        0.0000000       0.10000000    
  3.3999996        21516.928        0.0000000       0.10000000    
  3.4400001        20631.262        0.0000000       0.10000000    
  3.4800000        15825.031        0.0000000       0.10000000    
  3.5200000        16223.446        0.0000000       0.10000000    
  3.5599999        18988.621        0.0000000       0.10000000    
  3.5999999        29010.973        0.0000000       0.10000000    
  3.6399999        27190.432        0.0000000       0.10000000    
  3.6799998        34064.914        0.0000000       0.10000000    
  3.7199998        23422.387        0.0000000       0.10000000    
  3.7599998        20801.734        0.0000000       0.10000000    
  3.7999997        17714.033        0.0000000       0.10000000    
  3.8399997        25645.320        0.0000000       0.10000000    
  3.8799996        27223.086        0.0000000       0.10000000    
  3.9199996        39610.691        0.0000000       0.10000000    
  3.9600000        50712.238        0.0000000       0.10000000    
  4.0000000        56101.988        0.0000000       0.10000000    
  4.0400000        47744.121        0.0000000       0.10000000    
  4.0799999        28185.277        0.0000000       0.10000000    
  4.1199999        25064.289        0.0000000       0.10000000    
  4.1599998        22553.107        0.0000000       0.10000000    
  4.1999998        19618.906        0.0000000       0.10000000    
  4.2399998        28930.805        0.0000000       0.10000000    
  4.2799997        28961.520        0.0000000       0.10000000    
  4.3199997        36134.824        0.0000000       0.10000000    
  4.3599997        34722.348        0.0000000       0.10000000    
  4.3999996        19774.021        0.0000000       0.10000000    
  4.4399996        18739.025        0.0000000       0.10000000    
  4.4799995        12745.630        0.0000000       0.10000000    
  4.5199995        10766.857        0.0000000       0.10000000    
  4.5599995        10687.339        0.0000000       0.10000000    
  4.5999994        13607.275        0.0000000       0.10000000    
  4.6399994        13227.952        0.0000000       0.10000000    
  4.6799994        16778.184        0.0000000       0.10000000    
  4.7200003        11211.464        0.0000000       0.10000000    
  4.7600002        10281.093        0.0000000       0.10000000    
  4.8000002        7384.9951        0.0000000       0.10000000    
  4.8400002        8932.6602        0.0000000       0.10000000    
  4.8800001        8960.1885        0.0000000       0.10000000    
  4.9200001        11487.112        0.0000000       0.10000000    
  4.9600000        14299.425        0.0000000       0.10000000    
  5.0000000        16433.881        0.0000000       0.10000000    
  5.0400000        14645.196        0.0000000       0.10000000    
  5.0799999        8848.9990        0.0000000       0.10000000    
  5.1199999        8203.8291        0.0000000       0.10000000    
  5.1599998        6941.7471        0.0000000       0.10000000    
  5.1999998        4796.8970        0.0000000       0.10000000    
  5.2399998        5585.3369        0.0000000       0.10000000    
  5.2799997        5220.0791        0.0000000       0.10000000    
  5.3199997        5174.6040        0.0000000       0.10000000    
  5.3599997        5189.1772        0.0000000       0.10000000    
  5.3999996        3708.3594        0.0000000       0.10000000    
  5.4399996        3640.3618        0.0000000       0.10000000    
  5.4799995        2985.6282        0.0000000       0.10000000    
  5.5199995        2658.8884        0.0000000       0.10000000    
  5.5599995        2551.2568        0.0000000       0.10000000    
  5.5999994        2700.7971        0.0000000       0.10000000    
  5.6399994        2460.3704        0.0000000       0.10000000    
  5.6799994        3102.4658        0.0000000       0.10000000    
  5.7199993        2265.9265        0.0000000       0.10000000    
  5.7600002        2244.3604        0.0000000       0.10000000    
  5.8000002        2058.1973        0.0000000       0.10000000    
  5.8400002        2608.8965        0.0000000       0.10000000    
  5.8800001        2677.1755        0.0000000       0.10000000    
  5.9200001        3295.5596        0.0000000       0.10000000    
  5.9600000        3785.9407        0.0000000       0.10000000    
  6.0000000        4176.5786        0.0000000       0.10000000    
