# Supplementary material for: Quantitative analysis of diffuse electron scattering in the lithium-ion battery cathode material Li1.2Ni0.13Mn0.54Co0.13O2
Source: IUCrJ. 2022 Sep 1;9(Pt 5):695–704. doi: 10.1107/S2052252522007746 (PMC9438490; doi:10.1107/S2052252522007746)
Supplement: Supplementary file 1 [file m-09-00695-sup1.zip › Refinement 210/FINAL/final.0011]

#
#
 -4.0000000        18777.422        0.0000000       0.10000000    
 -3.9600000        15476.159        0.0000000       0.10000000    
 -3.9200001        9835.9473        0.0000000       0.10000000    
 -3.8800001        7919.8076        0.0000000       0.10000000    
 -3.8399999        7180.5664        0.0000000       0.10000000    
 -3.8000000        8004.5400        0.0000000       0.10000000    
 -3.7600000        8872.8857        0.0000000       0.10000000    
 -3.7200000        11544.085        0.0000000       0.10000000    
 -3.6800001        12855.671        0.0000000       0.10000000    
 -3.6400001        11483.425        0.0000000       0.10000000    
 -3.5999999        11109.680        0.0000000       0.10000000    
 -3.5599999        8540.8506        0.0000000       0.10000000    
 -3.5200000        6106.8989        0.0000000       0.10000000    
 -3.4800000        5522.2471        0.0000000       0.10000000    
 -3.4400001        5148.3335        0.0000000       0.10000000    
 -3.4000001        5459.1582        0.0000000       0.10000000    
 -3.3600001        5572.4331        0.0000000       0.10000000    
 -3.3199999        5268.2305        0.0000000       0.10000000    
 -3.2800000        5241.7886        0.0000000       0.10000000    
 -3.2400000        5444.0527        0.0000000       0.10000000    
 -3.2000000        3662.0181        0.0000000       0.10000000    
 -3.1600001        4065.4841        0.0000000       0.10000000    
 -3.1199999        4373.7080        0.0000000       0.10000000    
 -3.0799999        4118.5811        0.0000000       0.10000000    
 -3.0400000        5395.7505        0.0000000       0.10000000    
 -3.0000000        5734.1816        0.0000000       0.10000000    
 -2.9600000        4911.6187        0.0000000       0.10000000    
 -2.9200001        3855.3508        0.0000000       0.10000000    
 -2.8800001        3771.4250        0.0000000       0.10000000    
 -2.8400002        3712.7959        0.0000000       0.10000000    
 -2.8000002        4406.5635        0.0000000       0.10000000    
 -2.7600000        4000.0103        0.0000000       0.10000000    
 -2.7200000        3793.5488        0.0000000       0.10000000    
 -2.6800001        3605.9299        0.0000000       0.10000000    
 -2.6399999        3570.9260        0.0000000       0.10000000    
 -2.5999999        3901.2590        0.0000000       0.10000000    
 -2.5599999        3895.1384        0.0000000       0.10000000    
 -2.5200000        4329.2676        0.0000000       0.10000000    
 -2.4800000        4831.0566        0.0000000       0.10000000    
 -2.4400001        5345.6025        0.0000000       0.10000000    
 -2.4000001        6405.3779        0.0000000       0.10000000    
 -2.3600001        6958.1831        0.0000000       0.10000000    
 -2.3200002        6994.7295        0.0000000       0.10000000    
 -2.2800002        6883.9375        0.0000000       0.10000000    
 -2.2400000        7797.7456        0.0000000       0.10000000    
 -2.2000000        7281.7427        0.0000000       0.10000000    
 -2.1600001        8264.5420        0.0000000       0.10000000    
 -2.1199999        12537.395        0.0000000       0.10000000    
 -2.0799999        16557.947        0.0000000       0.10000000    
 -2.0400000        21608.953        0.0000000       0.10000000    
 -2.0000000        23300.355        0.0000000       0.10000000    
 -1.9600000        17635.230        0.0000000       0.10000000    
 -1.9200001        12331.449        0.0000000       0.10000000    
 -1.8800001        12535.265        0.0000000       0.10000000    
 -1.8400002        13415.421        0.0000000       0.10000000    
 -1.8000000        17388.291        0.0000000       0.10000000    
 -1.7600000        22038.182        0.0000000       0.10000000    
 -1.7200000        32863.211        0.0000000       0.10000000    
 -1.6800001        32017.234        0.0000000       0.10000000    
 -1.6400001        26059.945        0.0000000       0.10000000    
 -1.6000001        23248.953        0.0000000       0.10000000    
 -1.5599999        17891.320        0.0000000       0.10000000    
 -1.5200000        13644.631        0.0000000       0.10000000    
 -1.4800000        15937.852        0.0000000       0.10000000    
 -1.4400001        18441.008        0.0000000       0.10000000    
 -1.4000001        24129.256        0.0000000       0.10000000    
 -1.3600001        29239.855        0.0000000       0.10000000    
 -1.3200002        27609.088        0.0000000       0.10000000    
 -1.2800000        26968.023        0.0000000       0.10000000    
 -1.2400000        26759.436        0.0000000       0.10000000    
 -1.2000000        21135.662        0.0000000       0.10000000    
 -1.1600001        23881.891        0.0000000       0.10000000    
 -1.1200001        38243.762        0.0000000       0.10000000    
 -1.0800002        56315.363        0.0000000       0.10000000    
 -1.0400000        74725.367        0.0000000       0.10000000    
 -1.0000000        84788.250        0.0000000       0.10000000    
-0.96000004        63589.066        0.0000000       0.10000000    
-0.92000008        38866.691        0.0000000       0.10000000    
-0.88000011        32897.957        0.0000000       0.10000000    
-0.84000015        32012.244        0.0000000       0.10000000    
-0.80000019        38426.406        0.0000000       0.10000000    
-0.75999999        49930.750        0.0000000       0.10000000    
-0.72000003        76775.469        0.0000000       0.10000000    
-0.68000007        79153.773        0.0000000       0.10000000    
-0.64000010        65029.523        0.0000000       0.10000000    
-0.60000014        58254.066        0.0000000       0.10000000    
-0.56000018        42238.926        0.0000000       0.10000000    
-0.51999998        27155.160        0.0000000       0.10000000    
-0.48000002        28422.096        0.0000000       0.10000000    
-0.44000006        31120.422        0.0000000       0.10000000    
-0.40000010        39667.078        0.0000000       0.10000000    
-0.36000013        49041.020        0.0000000       0.10000000    
-0.32000017        46295.102        0.0000000       0.10000000    
-0.27999997        46841.727        0.0000000       0.10000000    
-0.24000001        45619.559        0.0000000       0.10000000    
-0.20000005        31098.141        0.0000000       0.10000000    
-0.16000009        36192.184        0.0000000       0.10000000    
-0.12000012        54616.871        0.0000000       0.10000000    
-0.80000162E-01    80899.680        0.0000000       0.10000000    
-0.40000200E-01    112191.21        0.0000000       0.10000000    
  0.0000000        134504.80        0.0000000       0.10000000    
 0.39999962E-01    106057.23        0.0000000       0.10000000    
 0.79999924E-01    64357.273        0.0000000       0.10000000    
 0.11999989        49787.898        0.0000000       0.10000000    
 0.15999985        44093.020        0.0000000       0.10000000    
 0.19999981        48242.805        0.0000000       0.10000000    
 0.23999977        55884.262        0.0000000       0.10000000    
 0.27999973        75661.922        0.0000000       0.10000000    
 0.31999969        82834.750        0.0000000       0.10000000    
 0.36000013        70642.742        0.0000000       0.10000000    
 0.40000010        66169.094        0.0000000       0.10000000    
 0.44000006        48103.137        0.0000000       0.10000000    
 0.48000002        31223.936        0.0000000       0.10000000    
 0.51999998        27551.363        0.0000000       0.10000000    
 0.55999994        25291.500        0.0000000       0.10000000    
 0.59999990        26918.547        0.0000000       0.10000000    
 0.63999987        28533.586        0.0000000       0.10000000    
 0.67999983        26451.758        0.0000000       0.10000000    
 0.71999979        26431.195        0.0000000       0.10000000    
 0.75999975        26283.465        0.0000000       0.10000000    
 0.79999971        15878.812        0.0000000       0.10000000    
 0.83999968        17783.215        0.0000000       0.10000000    
 0.88000011        18908.461        0.0000000       0.10000000    
 0.92000008        19422.912        0.0000000       0.10000000    
 0.96000004        26771.244        0.0000000       0.10000000    
  1.0000000        30536.926        0.0000000       0.10000000    
  1.0400000        25812.168        0.0000000       0.10000000    
  1.0799999        17822.531        0.0000000       0.10000000    
  1.1199999        15068.862        0.0000000       0.10000000    
  1.1599998        13485.929        0.0000000       0.10000000    
  1.1999998        14437.201        0.0000000       0.10000000    
  1.2399998        12176.807        0.0000000       0.10000000    
  1.2799997        10255.262        0.0000000       0.10000000    
  1.3199997        10159.722        0.0000000       0.10000000    
  1.3599997        9676.7793        0.0000000       0.10000000    
  1.4000001        10048.895        0.0000000       0.10000000    
  1.4400001        9079.2422        0.0000000       0.10000000    
  1.4800000        9112.0205        0.0000000       0.10000000    
  1.5200000        8731.8574        0.0000000       0.10000000    
  1.5599999        8581.1650        0.0000000       0.10000000    
  1.5999999        9144.6377        0.0000000       0.10000000    
  1.6399999        8884.7148        0.0000000       0.10000000    
  1.6799998        8822.2305        0.0000000       0.10000000    
  1.7199998        8581.4482        0.0000000       0.10000000    
  1.7599998        9878.6592        0.0000000       0.10000000    
  1.7999997        8672.3203        0.0000000       0.10000000    
  1.8399997        9601.4805        0.0000000       0.10000000    
  1.8799996        12825.733        0.0000000       0.10000000    
  1.9200001        14793.713        0.0000000       0.10000000    
  1.9600000        19071.863        0.0000000       0.10000000    
  2.0000000        19981.127        0.0000000       0.10000000    
  2.0400000        15673.271        0.0000000       0.10000000    
  2.0799999        11748.142        0.0000000       0.10000000    
  2.1199999        12196.233        0.0000000       0.10000000    
  2.1599998        12953.492        0.0000000       0.10000000    
  2.1999998        16336.277        0.0000000       0.10000000    
  2.2399998        18788.404        0.0000000       0.10000000    
  2.2799997        25506.570        0.0000000       0.10000000    
  2.3199997        23947.727        0.0000000       0.10000000    
  2.3599997        19429.268        0.0000000       0.10000000    
  2.3999996        17321.553        0.0000000       0.10000000    
  2.4400001        13625.089        0.0000000       0.10000000    
  2.4800000        11243.281        0.0000000       0.10000000    
  2.5200000        12423.551        0.0000000       0.10000000    
  2.5599999        13634.767        0.0000000       0.10000000    
  2.5999999        16483.174        0.0000000       0.10000000    
  2.6399999        18470.582        0.0000000       0.10000000    
  2.6799998        16989.195        0.0000000       0.10000000    
  2.7199998        15818.933        0.0000000       0.10000000    
  2.7599998        15864.440        0.0000000       0.10000000    
  2.7999997        13019.329        0.0000000       0.10000000    
  2.8399997        14218.334        0.0000000       0.10000000    
  2.8799996        21556.172        0.0000000       0.10000000    
  2.9200001        29425.152        0.0000000       0.10000000    
  2.9600000        37217.301        0.0000000       0.10000000    
  3.0000000        39809.363        0.0000000       0.10000000    
  3.0400000        28748.922        0.0000000       0.10000000    
  3.0799999        18193.209        0.0000000       0.10000000    
  3.1199999        16848.232        0.0000000       0.10000000    
  3.1599998        17179.205        0.0000000       0.10000000    
  3.1999998        21383.580        0.0000000       0.10000000    
  3.2399998        27362.586        0.0000000       0.10000000    
  3.2799997        41740.000        0.0000000       0.10000000    
  3.3199997        40691.559        0.0000000       0.10000000    
  3.3599997        32401.164        0.0000000       0.10000000    
  3.3999996        28328.738        0.0000000       0.10000000    
  3.4400001        20614.195        0.0000000       0.10000000    
  3.4800000        14045.041        0.0000000       0.10000000    
  3.5200000        15619.400        0.0000000       0.10000000    
  3.5599999        17621.230        0.0000000       0.10000000    
  3.5999999        22583.506        0.0000000       0.10000000    
  3.6399999        27353.412        0.0000000       0.10000000    
  3.6799998        25009.447        0.0000000       0.10000000    
  3.7199998        24233.393        0.0000000       0.10000000    
  3.7599998        23065.230        0.0000000       0.10000000    
  3.7999997        16314.854        0.0000000       0.10000000    
  3.8399997        18204.234        0.0000000       0.10000000    
  3.8799996        28098.535        0.0000000       0.10000000    
  3.9199996        41085.113        0.0000000       0.10000000    
  3.9600000        54216.656        0.0000000       0.10000000    
  4.0000000        61784.945        0.0000000       0.10000000    
  4.0400000        46165.465        0.0000000       0.10000000    
  4.0799999        26989.145        0.0000000       0.10000000    
  4.1199999        20658.596        0.0000000       0.10000000    
  4.1599998        18480.074        0.0000000       0.10000000    
  4.1999998        20413.773        0.0000000       0.10000000    
  4.2399998        24658.117        0.0000000       0.10000000    
  4.2799997        35108.531        0.0000000       0.10000000    
  4.3199997        36646.125        0.0000000       0.10000000    
  4.3599997        30073.801        0.0000000       0.10000000    
  4.3999996        26859.453        0.0000000       0.10000000    
  4.4399996        18968.445        0.0000000       0.10000000    
  4.4799995        11615.235        0.0000000       0.10000000    
  4.5199995        10731.447        0.0000000       0.10000000    
  4.5599995        10373.595        0.0000000       0.10000000    
  4.5999994        11912.199        0.0000000       0.10000000    
  4.6399994        13557.369        0.0000000       0.10000000    
  4.6799994        12326.374        0.0000000       0.10000000    
  4.7200003        12257.023        0.0000000       0.10000000    
  4.7600002        11579.853        0.0000000       0.10000000    
  4.8000002        6778.7339        0.0000000       0.10000000    
  4.8400002        7610.5005        0.0000000       0.10000000    
  4.8800001        9207.5547        0.0000000       0.10000000    
  4.9200001        11313.781        0.0000000       0.10000000    
  4.9600000        15456.019        0.0000000       0.10000000    
  5.0000000        17900.900        0.0000000       0.10000000    
  5.0400000        14219.611        0.0000000       0.10000000    
  5.0799999        8720.6104        0.0000000       0.10000000    
  5.1199999        6604.9717        0.0000000       0.10000000    
  5.1599998        5504.6426        0.0000000       0.10000000    
  5.1999998        5592.3652        0.0000000       0.10000000    
  5.2399998        5023.6509        0.0000000       0.10000000    
  5.2799997        4929.9395        0.0000000       0.10000000    
  5.3199997        5128.2979        0.0000000       0.10000000    
  5.3599997        4532.0073        0.0000000       0.10000000    
  5.3999996        4326.6299        0.0000000       0.10000000    
  5.4399996        3415.7141        0.0000000       0.10000000    
  5.4799995        2787.8630        0.0000000       0.10000000    
  5.5199995        2487.7859        0.0000000       0.10000000    
  5.5599995        2329.7827        0.0000000       0.10000000    
  5.5999994        2436.5271        0.0000000       0.10000000    
  5.6399994        2449.0066        0.0000000       0.10000000    
  5.6799994        2367.7205        0.0000000       0.10000000    
  5.7199993        2323.7954        0.0000000       0.10000000    
  5.7600002        2504.2795        0.0000000       0.10000000    
  5.8000002        1900.0231        0.0000000       0.10000000    
  5.8400002        2108.1079        0.0000000       0.10000000    
  5.8800001        2691.6929        0.0000000       0.10000000    
  5.9200001        3153.2166        0.0000000       0.10000000    
  5.9600000        4177.3789        0.0000000       0.10000000    
  6.0000000        4661.1982        0.0000000       0.10000000    
