# Supplementary material for: Quantitative analysis of diffuse electron scattering in the lithium-ion battery cathode material Li1.2Ni0.13Mn0.54Co0.13O2
Source: IUCrJ. 2022 Sep 1;9(Pt 5):695–704. doi: 10.1107/S2052252522007746 (PMC9438490; doi:10.1107/S2052252522007746)
Supplement: Supplementary file 1 [file m-09-00695-sup1.zip › Refinement 210/FINAL/final.0012]

#
#
 -4.0000000        13511.771        0.0000000       0.10000000    
 -3.9600000        16024.374        0.0000000       0.10000000    
 -3.9200001        10357.819        0.0000000       0.10000000    
 -3.8800001        8092.7505        0.0000000       0.10000000    
 -3.8399999        7167.3613        0.0000000       0.10000000    
 -3.8000000        6741.8105        0.0000000       0.10000000    
 -3.7600000        7813.3555        0.0000000       0.10000000    
 -3.7200000        9970.9609        0.0000000       0.10000000    
 -3.6800001        12987.674        0.0000000       0.10000000    
 -3.6400001        10556.449        0.0000000       0.10000000    
 -3.5999999        11385.166        0.0000000       0.10000000    
 -3.5599999        6980.6870        0.0000000       0.10000000    
 -3.5200000        7101.6006        0.0000000       0.10000000    
 -3.4800000        4954.0288        0.0000000       0.10000000    
 -3.4400001        5430.1963        0.0000000       0.10000000    
 -3.4000001        6286.4106        0.0000000       0.10000000    
 -3.3600001        6866.0342        0.0000000       0.10000000    
 -3.3199999        6055.7954        0.0000000       0.10000000    
 -3.2800000        5481.1357        0.0000000       0.10000000    
 -3.2400000        6038.2002        0.0000000       0.10000000    
 -3.2000000        4581.5610        0.0000000       0.10000000    
 -3.1600001        4277.0923        0.0000000       0.10000000    
 -3.1199999        3877.4241        0.0000000       0.10000000    
 -3.0799999        5202.5801        0.0000000       0.10000000    
 -3.0400000        5152.7319        0.0000000       0.10000000    
 -3.0000000        4967.7827        0.0000000       0.10000000    
 -2.9600000        5060.2749        0.0000000       0.10000000    
 -2.9200001        4061.3640        0.0000000       0.10000000    
 -2.8800001        3969.0378        0.0000000       0.10000000    
 -2.8400002        3744.0759        0.0000000       0.10000000    
 -2.8000002        3707.9453        0.0000000       0.10000000    
 -2.7600000        4192.7427        0.0000000       0.10000000    
 -2.7200000        4179.9033        0.0000000       0.10000000    
 -2.6800001        4778.7051        0.0000000       0.10000000    
 -2.6399999        3868.1284        0.0000000       0.10000000    
 -2.5999999        4469.5684        0.0000000       0.10000000    
 -2.5599999        4431.4189        0.0000000       0.10000000    
 -2.5200000        5462.8057        0.0000000       0.10000000    
 -2.4800000        4704.0122        0.0000000       0.10000000    
 -2.4400001        6723.0762        0.0000000       0.10000000    
 -2.4000001        8407.4346        0.0000000       0.10000000    
 -2.3600001        9249.8691        0.0000000       0.10000000    
 -2.3200002        7638.4976        0.0000000       0.10000000    
 -2.2800002        7482.3140        0.0000000       0.10000000    
 -2.2400000        8385.8242        0.0000000       0.10000000    
 -2.2000000        8932.4336        0.0000000       0.10000000    
 -2.1600001        8348.4990        0.0000000       0.10000000    
 -2.1199999        11192.650        0.0000000       0.10000000    
 -2.0799999        16961.732        0.0000000       0.10000000    
 -2.0400000        19743.346        0.0000000       0.10000000    
 -2.0000000        17640.471        0.0000000       0.10000000    
 -1.9600000        17878.719        0.0000000       0.10000000    
 -1.9200001        12223.451        0.0000000       0.10000000    
 -1.8800001        12373.173        0.0000000       0.10000000    
 -1.8400002        12084.732        0.0000000       0.10000000    
 -1.8000000        13623.701        0.0000000       0.10000000    
 -1.7600000        17346.512        0.0000000       0.10000000    
 -1.7200000        23319.885        0.0000000       0.10000000    
 -1.6800001        31832.225        0.0000000       0.10000000    
 -1.6400001        23602.766        0.0000000       0.10000000    
 -1.6000001        25288.977        0.0000000       0.10000000    
 -1.5599999        16424.936        0.0000000       0.10000000    
 -1.5200000        19124.416        0.0000000       0.10000000    
 -1.4800000        14499.872        0.0000000       0.10000000    
 -1.4400001        25995.002        0.0000000       0.10000000    
 -1.4000001        37350.414        0.0000000       0.10000000    
 -1.3600001        41474.047        0.0000000       0.10000000    
 -1.3200002        33367.512        0.0000000       0.10000000    
 -1.2800000        28492.410        0.0000000       0.10000000    
 -1.2400000        30508.572        0.0000000       0.10000000    
 -1.2000000        29183.322        0.0000000       0.10000000    
 -1.1600001        25955.443        0.0000000       0.10000000    
 -1.1200001        35173.223        0.0000000       0.10000000    
 -1.0800002        54770.066        0.0000000       0.10000000    
 -1.0400000        70162.711        0.0000000       0.10000000    
 -1.0000000        59920.250        0.0000000       0.10000000    
-0.96000004        65205.203        0.0000000       0.10000000    
-0.92000008        39496.711        0.0000000       0.10000000    
-0.88000011        32445.168        0.0000000       0.10000000    
-0.84000015        29438.605        0.0000000       0.10000000    
-0.80000019        30523.660        0.0000000       0.10000000    
-0.75999999        38081.129        0.0000000       0.10000000    
-0.72000003        54235.441        0.0000000       0.10000000    
-0.68000007        75297.547        0.0000000       0.10000000    
-0.64000010        57191.289        0.0000000       0.10000000    
-0.60000014        60745.637        0.0000000       0.10000000    
-0.56000018        33547.984        0.0000000       0.10000000    
-0.51999998        36044.988        0.0000000       0.10000000    
-0.48000002        24608.270        0.0000000       0.10000000    
-0.44000006        41244.066        0.0000000       0.10000000    
-0.40000010        60006.500        0.0000000       0.10000000    
-0.36000013        68435.031        0.0000000       0.10000000    
-0.32000017        57765.316        0.0000000       0.10000000    
-0.27999997        48568.934        0.0000000       0.10000000    
-0.24000001        53200.727        0.0000000       0.10000000    
-0.20000005        45226.859        0.0000000       0.10000000    
-0.16000009        41102.695        0.0000000       0.10000000    
-0.12000012        50908.004        0.0000000       0.10000000    
-0.80000162E-01    80388.305        0.0000000       0.10000000    
-0.40000200E-01    107820.18        0.0000000       0.10000000    
  0.0000000        94609.953        0.0000000       0.10000000    
 0.39999962E-01    109688.64        0.0000000       0.10000000    
 0.79999924E-01    67357.414        0.0000000       0.10000000    
 0.11999989        50350.969        0.0000000       0.10000000    
 0.15999985        43330.324        0.0000000       0.10000000    
 0.19999981        40220.137        0.0000000       0.10000000    
 0.23999977        46746.199        0.0000000       0.10000000    
 0.27999973        61327.684        0.0000000       0.10000000    
 0.31999969        80890.914        0.0000000       0.10000000    
 0.36000013        63504.160        0.0000000       0.10000000    
 0.40000010        67288.602        0.0000000       0.10000000    
 0.44000006        37279.340        0.0000000       0.10000000    
 0.48000002        36529.809        0.0000000       0.10000000    
 0.51999998        24036.678        0.0000000       0.10000000    
 0.55999994        26788.596        0.0000000       0.10000000    
 0.59999990        32305.248        0.0000000       0.10000000    
 0.63999987        35775.770        0.0000000       0.10000000    
 0.67999983        31670.277        0.0000000       0.10000000    
 0.71999979        27263.402        0.0000000       0.10000000    
 0.75999975        29852.188        0.0000000       0.10000000    
 0.79999971        21046.828        0.0000000       0.10000000    
 0.83999968        19461.668        0.0000000       0.10000000    
 0.88000011        17085.131        0.0000000       0.10000000    
 0.92000008        23734.125        0.0000000       0.10000000    
 0.96000004        26136.654        0.0000000       0.10000000    
  1.0000000        24527.455        0.0000000       0.10000000    
  1.0400000        26770.699        0.0000000       0.10000000    
  1.0799999        18990.025        0.0000000       0.10000000    
  1.1199999        15854.950        0.0000000       0.10000000    
  1.1599998        13898.668        0.0000000       0.10000000    
  1.1999998        12401.574        0.0000000       0.10000000    
  1.2399998        12951.970        0.0000000       0.10000000    
  1.2799997        12347.389        0.0000000       0.10000000    
  1.3199997        13138.267        0.0000000       0.10000000    
  1.3599997        10351.990        0.0000000       0.10000000    
  1.4000001        11007.124        0.0000000       0.10000000    
  1.4400001        9718.3672        0.0000000       0.10000000    
  1.4800000        10738.906        0.0000000       0.10000000    
  1.5200000        8525.1104        0.0000000       0.10000000    
  1.5599999        9743.7510        0.0000000       0.10000000    
  1.5999999        10529.551        0.0000000       0.10000000    
  1.6399999        11107.513        0.0000000       0.10000000    
  1.6799998        9263.0938        0.0000000       0.10000000    
  1.7199998        9334.3789        0.0000000       0.10000000    
  1.7599998        10505.500        0.0000000       0.10000000    
  1.7999997        10312.320        0.0000000       0.10000000    
  1.8399997        9627.7568        0.0000000       0.10000000    
  1.8799996        11323.271        0.0000000       0.10000000    
  1.9200001        16301.892        0.0000000       0.10000000    
  1.9600000        17463.949        0.0000000       0.10000000    
  2.0000000        16096.875        0.0000000       0.10000000    
  2.0400000        15910.318        0.0000000       0.10000000    
  2.0799999        11802.410        0.0000000       0.10000000    
  2.1199999        12278.691        0.0000000       0.10000000    
  2.1599998        12004.704        0.0000000       0.10000000    
  2.1999998        13010.182        0.0000000       0.10000000    
  2.2399998        15786.593        0.0000000       0.10000000    
  2.2799997        19424.836        0.0000000       0.10000000    
  2.3199997        24966.723        0.0000000       0.10000000    
  2.3599997        18188.533        0.0000000       0.10000000    
  2.3999996        19083.762        0.0000000       0.10000000    
  2.4400001        13317.224        0.0000000       0.10000000    
  2.4800000        15254.265        0.0000000       0.10000000    
  2.5200000        11582.742        0.0000000       0.10000000    
  2.5599999        18557.689        0.0000000       0.10000000    
  2.5999999        24261.900        0.0000000       0.10000000    
  2.6399999        25701.189        0.0000000       0.10000000    
  2.6799998        19813.564        0.0000000       0.10000000    
  2.7199998        16912.545        0.0000000       0.10000000    
  2.7599998        17646.160        0.0000000       0.10000000    
  2.7999997        17015.074        0.0000000       0.10000000    
  2.8399997        14891.463        0.0000000       0.10000000    
  2.8799996        19539.109        0.0000000       0.10000000    
  2.9200001        29187.947        0.0000000       0.10000000    
  2.9600000        34416.164        0.0000000       0.10000000    
  3.0000000        29031.158        0.0000000       0.10000000    
  3.0400000        29282.908        0.0000000       0.10000000    
  3.0799999        18150.213        0.0000000       0.10000000    
  3.1199999        16550.195        0.0000000       0.10000000    
  3.1599998        15434.235        0.0000000       0.10000000    
  3.1999998        16722.387        0.0000000       0.10000000    
  3.2399998        20914.219        0.0000000       0.10000000    
  3.2799997        28931.506        0.0000000       0.10000000    
  3.3199997        39396.441        0.0000000       0.10000000    
  3.3599997        28782.072        0.0000000       0.10000000    
  3.3999996        30282.426        0.0000000       0.10000000    
  3.4400001        17656.336        0.0000000       0.10000000    
  3.4800000        19591.031        0.0000000       0.10000000    
  3.5200000        13859.272        0.0000000       0.10000000    
  3.5599999        24684.982        0.0000000       0.10000000    
  3.5999999        35284.387        0.0000000       0.10000000    
  3.6399999        38817.047        0.0000000       0.10000000    
  3.6799998        30862.123        0.0000000       0.10000000    
  3.7199998        25359.275        0.0000000       0.10000000    
  3.7599998        26706.586        0.0000000       0.10000000    
  3.7999997        23354.410        0.0000000       0.10000000    
  3.8399997        20340.760        0.0000000       0.10000000    
  3.8799996        26089.543        0.0000000       0.10000000    
  3.9199996        39992.746        0.0000000       0.10000000    
  3.9600000        51576.227        0.0000000       0.10000000    
  4.0000000        43207.555        0.0000000       0.10000000    
  4.0400000        47599.090        0.0000000       0.10000000    
  4.0799999        27910.215        0.0000000       0.10000000    
  4.1199999        20632.787        0.0000000       0.10000000    
  4.1599998        17621.484        0.0000000       0.10000000    
  4.1999998        16638.797        0.0000000       0.10000000    
  4.2399998        19511.438        0.0000000       0.10000000    
  4.2799997        26305.418        0.0000000       0.10000000    
  4.3199997        35001.137        0.0000000       0.10000000    
  4.3599997        26571.391        0.0000000       0.10000000    
  4.3999996        27503.461        0.0000000       0.10000000    
  4.4399996        14474.921        0.0000000       0.10000000    
  4.4799995        14344.205        0.0000000       0.10000000    
  4.5199995        9184.2871        0.0000000       0.10000000    
  4.5599995        12236.330        0.0000000       0.10000000    
  4.5999994        16318.624        0.0000000       0.10000000    
  4.6399994        18031.906        0.0000000       0.10000000    
  4.6799994        15330.505        0.0000000       0.10000000    
  4.7200003        12584.503        0.0000000       0.10000000    
  4.7600002        13463.878        0.0000000       0.10000000    
  4.8000002        9676.0156        0.0000000       0.10000000    
  4.8400002        8654.7852        0.0000000       0.10000000    
  4.8800001        8525.6318        0.0000000       0.10000000    
  4.9200001        12358.497        0.0000000       0.10000000    
  4.9600000        15116.588        0.0000000       0.10000000    
  5.0000000        13242.872        0.0000000       0.10000000    
  5.0400000        14772.031        0.0000000       0.10000000    
  5.0799999        9287.7734        0.0000000       0.10000000    
  5.1199999        6871.9277        0.0000000       0.10000000    
  5.1599998        5667.6099        0.0000000       0.10000000    
  5.1999998        4819.3408        0.0000000       0.10000000    
  5.2399998        4968.1895        0.0000000       0.10000000    
  5.2799997        5178.1948        0.0000000       0.10000000    
  5.3199997        5760.1221        0.0000000       0.10000000    
  5.3599997        4457.5889        0.0000000       0.10000000    
  5.3999996        4533.5083        0.0000000       0.10000000    
  5.4399996        3185.3311        0.0000000       0.10000000    
  5.4799995        3232.7139        0.0000000       0.10000000    
  5.5199995        2347.8274        0.0000000       0.10000000    
  5.5599995        2570.6565        0.0000000       0.10000000    
  5.5999994        2852.9185        0.0000000       0.10000000    
  5.6399994        3086.7869        0.0000000       0.10000000    
  5.6799994        2637.1748        0.0000000       0.10000000    
  5.7199993        2471.6616        0.0000000       0.10000000    
  5.7600002        2753.7307        0.0000000       0.10000000    
  5.8000002        2392.7642        0.0000000       0.10000000    
  5.8400002        2208.8660        0.0000000       0.10000000    
  5.8800001        2413.7737        0.0000000       0.10000000    
  5.9200001        3487.2869        0.0000000       0.10000000    
  5.9600000        3936.4719        0.0000000       0.10000000    
  6.0000000        3625.1555        0.0000000       0.10000000    
