# Supplementary material for: Quantitative analysis of diffuse electron scattering in the lithium-ion battery cathode material Li1.2Ni0.13Mn0.54Co0.13O2
Source: IUCrJ. 2022 Sep 1;9(Pt 5):695–704. doi: 10.1107/S2052252522007746 (PMC9438490; doi:10.1107/S2052252522007746)
Supplement: Supplementary file 1 [file m-09-00695-sup1.zip › Refinement 210/FINAL/final.0013]

#
#
 -4.0000000        14876.120        0.0000000       0.10000000    
 -3.9600000        12620.147        0.0000000       0.10000000    
 -3.9200001        12174.238        0.0000000       0.10000000    
 -3.8800001        9438.1113        0.0000000       0.10000000    
 -3.8399999        6268.1152        0.0000000       0.10000000    
 -3.8000000        7810.4775        0.0000000       0.10000000    
 -3.7600000        6968.3018        0.0000000       0.10000000    
 -3.7200000        9834.0205        0.0000000       0.10000000    
 -3.6800001        14290.983        0.0000000       0.10000000    
 -3.6400001        14422.480        0.0000000       0.10000000    
 -3.5999999        9681.2002        0.0000000       0.10000000    
 -3.5599999        7197.9390        0.0000000       0.10000000    
 -3.5200000        7703.1011        0.0000000       0.10000000    
 -3.4800000        4919.3433        0.0000000       0.10000000    
 -3.4400001        5921.5918        0.0000000       0.10000000    
 -3.4000001        5063.8901        0.0000000       0.10000000    
 -3.3600001        5941.2632        0.0000000       0.10000000    
 -3.3199999        5859.5420        0.0000000       0.10000000    
 -3.2800000        4806.1123        0.0000000       0.10000000    
 -3.2400000        4836.0796        0.0000000       0.10000000    
 -3.2000000        3666.1562        0.0000000       0.10000000    
 -3.1600001        3833.9263        0.0000000       0.10000000    
 -3.1199999        3805.7002        0.0000000       0.10000000    
 -3.0799999        4482.8589        0.0000000       0.10000000    
 -3.0400000        4888.2949        0.0000000       0.10000000    
 -3.0000000        4825.4468        0.0000000       0.10000000    
 -2.9600000        4217.1348        0.0000000       0.10000000    
 -2.9200001        4398.6333        0.0000000       0.10000000    
 -2.8800001        4019.8005        0.0000000       0.10000000    
 -2.8400002        3165.6064        0.0000000       0.10000000    
 -2.8000002        4035.1665        0.0000000       0.10000000    
 -2.7600000        3315.1982        0.0000000       0.10000000    
 -2.7200000        3539.9875        0.0000000       0.10000000    
 -2.6800001        4195.1079        0.0000000       0.10000000    
 -2.6399999        4038.9419        0.0000000       0.10000000    
 -2.5999999        3575.5513        0.0000000       0.10000000    
 -2.5599999        3617.9556        0.0000000       0.10000000    
 -2.5200000        4785.2983        0.0000000       0.10000000    
 -2.4800000        4313.8403        0.0000000       0.10000000    
 -2.4400001        5862.9868        0.0000000       0.10000000    
 -2.4000001        6335.7944        0.0000000       0.10000000    
 -2.3600001        7442.5698        0.0000000       0.10000000    
 -2.3200002        7600.2905        0.0000000       0.10000000    
 -2.2800002        6893.5293        0.0000000       0.10000000    
 -2.2400000        7546.3184        0.0000000       0.10000000    
 -2.2000000        7163.2656        0.0000000       0.10000000    
 -2.1600001        8788.3604        0.0000000       0.10000000    
 -2.1199999        11694.145        0.0000000       0.10000000    
 -2.0799999        15400.432        0.0000000       0.10000000    
 -2.0400000        19903.934        0.0000000       0.10000000    
 -2.0000000        19033.963        0.0000000       0.10000000    
 -1.9600000        15215.090        0.0000000       0.10000000    
 -1.9200001        14643.271        0.0000000       0.10000000    
 -1.8800001        13130.133        0.0000000       0.10000000    
 -1.8400002        11746.845        0.0000000       0.10000000    
 -1.8000000        16953.537        0.0000000       0.10000000    
 -1.7600000        16474.426        0.0000000       0.10000000    
 -1.7200000        26095.430        0.0000000       0.10000000    
 -1.6800001        34558.406        0.0000000       0.10000000    
 -1.6400001        32601.193        0.0000000       0.10000000    
 -1.6000001        20146.025        0.0000000       0.10000000    
 -1.5599999        15437.816        0.0000000       0.10000000    
 -1.5200000        17325.123        0.0000000       0.10000000    
 -1.4800000        14167.560        0.0000000       0.10000000    
 -1.4400001        19984.191        0.0000000       0.10000000    
 -1.4000001        25246.355        0.0000000       0.10000000    
 -1.3600001        29712.404        0.0000000       0.10000000    
 -1.3200002        33839.805        0.0000000       0.10000000    
 -1.2800000        25803.600        0.0000000       0.10000000    
 -1.2400000        26914.369        0.0000000       0.10000000    
 -1.2000000        20528.557        0.0000000       0.10000000    
 -1.1600001        25233.150        0.0000000       0.10000000    
 -1.1200001        35791.539        0.0000000       0.10000000    
 -1.0800002        50345.766        0.0000000       0.10000000    
 -1.0400000        69065.828        0.0000000       0.10000000    
 -1.0000000        67349.789        0.0000000       0.10000000    
-0.96000004        52750.762        0.0000000       0.10000000    
-0.92000008        48161.824        0.0000000       0.10000000    
-0.88000011        37413.629        0.0000000       0.10000000    
-0.84000015        28255.609        0.0000000       0.10000000    
-0.80000019        38330.469        0.0000000       0.10000000    
-0.75999999        37150.363        0.0000000       0.10000000    
-0.72000003        60972.461        0.0000000       0.10000000    
-0.68000007        85529.906        0.0000000       0.10000000    
-0.64000010        82924.531        0.0000000       0.10000000    
-0.60000014        49973.566        0.0000000       0.10000000    
-0.56000018        35113.953        0.0000000       0.10000000    
-0.51999998        36762.656        0.0000000       0.10000000    
-0.48000002        25229.127        0.0000000       0.10000000    
-0.44000006        34498.324        0.0000000       0.10000000    
-0.40000010        40791.641        0.0000000       0.10000000    
-0.36000013        49423.184        0.0000000       0.10000000    
-0.32000017        58174.477        0.0000000       0.10000000    
-0.27999997        43046.230        0.0000000       0.10000000    
-0.24000001        44702.414        0.0000000       0.10000000    
-0.20000005        30278.615        0.0000000       0.10000000    
-0.16000009        36294.129        0.0000000       0.10000000    
-0.12000012        50124.613        0.0000000       0.10000000    
-0.80000162E-01    73376.891        0.0000000       0.10000000    
-0.40000200E-01    103529.72        0.0000000       0.10000000    
  0.0000000        106006.69        0.0000000       0.10000000    
 0.39999962E-01    86324.102        0.0000000       0.10000000    
 0.79999924E-01    80449.258        0.0000000       0.10000000    
 0.11999989        59824.309        0.0000000       0.10000000    
 0.15999985        38712.309        0.0000000       0.10000000    
 0.19999981        47752.234        0.0000000       0.10000000    
 0.23999977        43138.809        0.0000000       0.10000000    
 0.27999973        63016.496        0.0000000       0.10000000    
 0.31999969        91302.219        0.0000000       0.10000000    
 0.36000013        89661.188        0.0000000       0.10000000    
 0.40000010        57243.852        0.0000000       0.10000000    
 0.44000006        39955.766        0.0000000       0.10000000    
 0.48000002        40820.426        0.0000000       0.10000000    
 0.51999998        24512.773        0.0000000       0.10000000    
 0.55999994        29232.387        0.0000000       0.10000000    
 0.59999990        25196.705        0.0000000       0.10000000    
 0.63999987        29868.498        0.0000000       0.10000000    
 0.67999983        30806.770        0.0000000       0.10000000    
 0.71999979        23627.377        0.0000000       0.10000000    
 0.75999975        23437.436        0.0000000       0.10000000    
 0.79999971        15871.709        0.0000000       0.10000000    
 0.83999968        16315.841        0.0000000       0.10000000    
 0.88000011        16297.644        0.0000000       0.10000000    
 0.92000008        20576.543        0.0000000       0.10000000    
 0.96000004        24354.043        0.0000000       0.10000000    
  1.0000000        24946.533        0.0000000       0.10000000    
  1.0400000        21475.971        0.0000000       0.10000000    
  1.0799999        21089.932        0.0000000       0.10000000    
  1.1199999        17046.047        0.0000000       0.10000000    
  1.1599998        11551.265        0.0000000       0.10000000    
  1.1999998        13376.242        0.0000000       0.10000000    
  1.2399998        10215.151        0.0000000       0.10000000    
  1.2799997        9969.4033        0.0000000       0.10000000    
  1.3199997        12004.088        0.0000000       0.10000000    
  1.3599997        11138.622        0.0000000       0.10000000    
  1.4000001        9184.6924        0.0000000       0.10000000    
  1.4400001        8300.0596        0.0000000       0.10000000    
  1.4800000        10044.709        0.0000000       0.10000000    
  1.5200000        7805.2988        0.0000000       0.10000000    
  1.5599999        9585.3564        0.0000000       0.10000000    
  1.5999999        8633.2695        0.0000000       0.10000000    
  1.6399999        9768.5186        0.0000000       0.10000000    
  1.6799998        9036.8154        0.0000000       0.10000000    
  1.7199998        8537.6846        0.0000000       0.10000000    
  1.7599998        9171.4072        0.0000000       0.10000000    
  1.7999997        8604.0088        0.0000000       0.10000000    
  1.8399997        9864.8398        0.0000000       0.10000000    
  1.8799996        11725.264        0.0000000       0.10000000    
  1.9200001        14528.745        0.0000000       0.10000000    
  1.9600000        17470.555        0.0000000       0.10000000    
  2.0000000        16621.846        0.0000000       0.10000000    
  2.0400000        13675.705        0.0000000       0.10000000    
  2.0799999        13625.229        0.0000000       0.10000000    
  2.1199999        12632.330        0.0000000       0.10000000    
  2.1599998        11246.825        0.0000000       0.10000000    
  2.1999998        15636.464        0.0000000       0.10000000    
  2.2399998        14346.918        0.0000000       0.10000000    
  2.2799997        20719.645        0.0000000       0.10000000    
  2.3199997        26117.025        0.0000000       0.10000000    
  2.3599997        23890.635        0.0000000       0.10000000    
  2.3999996        15189.464        0.0000000       0.10000000    
  2.4400001        11997.980        0.0000000       0.10000000    
  2.4800000        13633.228        0.0000000       0.10000000    
  2.5200000        11059.639        0.0000000       0.10000000    
  2.5599999        14826.253        0.0000000       0.10000000    
  2.5999999        16946.240        0.0000000       0.10000000    
  2.6399999        19081.998        0.0000000       0.10000000    
  2.6799998        19985.760        0.0000000       0.10000000    
  2.7199998        15441.085        0.0000000       0.10000000    
  2.7599998        15765.298        0.0000000       0.10000000    
  2.7999997        12711.961        0.0000000       0.10000000    
  2.8399997        15148.241        0.0000000       0.10000000    
  2.8799996        20187.850        0.0000000       0.10000000    
  2.9200001        26708.078        0.0000000       0.10000000    
  2.9600000        34356.301        0.0000000       0.10000000    
  3.0000000        32054.268        0.0000000       0.10000000    
  3.0400000        24372.627        0.0000000       0.10000000    
  3.0799999        22046.006        0.0000000       0.10000000    
  3.1199999        18161.311        0.0000000       0.10000000    
  3.1599998        15110.496        0.0000000       0.10000000    
  3.1999998        21089.822        0.0000000       0.10000000    
  3.2399998        20294.658        0.0000000       0.10000000    
  3.2799997        32914.340        0.0000000       0.10000000    
  3.3199997        43812.711        0.0000000       0.10000000    
  3.3599997        40971.926        0.0000000       0.10000000    
  3.3999996        24380.207        0.0000000       0.10000000    
  3.4400001        17449.615        0.0000000       0.10000000    
  3.4800000        18536.686        0.0000000       0.10000000    
  3.5200000        13868.702        0.0000000       0.10000000    
  3.5599999        19210.082        0.0000000       0.10000000    
  3.5999999        23636.410        0.0000000       0.10000000    
  3.6399999        27566.590        0.0000000       0.10000000    
  3.6799998        31281.795        0.0000000       0.10000000    
  3.7199998        22748.676        0.0000000       0.10000000    
  3.7599998        23092.303        0.0000000       0.10000000    
  3.7999997        15826.168        0.0000000       0.10000000    
  3.8399997        18852.447        0.0000000       0.10000000    
  3.8799996        26123.863        0.0000000       0.10000000    
  3.9199996        36725.984        0.0000000       0.10000000    
  3.9600000        50101.496        0.0000000       0.10000000    
  4.0000000        48741.281        0.0000000       0.10000000    
  4.0400000        37793.969        0.0000000       0.10000000    
  4.0799999        33763.930        0.0000000       0.10000000    
  4.1199999        24433.268        0.0000000       0.10000000    
  4.1599998        16291.585        0.0000000       0.10000000    
  4.1999998        20371.369        0.0000000       0.10000000    
  4.2399998        18640.824        0.0000000       0.10000000    
  4.2799997        28448.721        0.0000000       0.10000000    
  4.3199997        39954.898        0.0000000       0.10000000    
  4.3599997        38383.145        0.0000000       0.10000000    
  4.3999996        23092.699        0.0000000       0.10000000    
  4.4399996        15656.985        0.0000000       0.10000000    
  4.4799995        15691.144        0.0000000       0.10000000    
  4.5199995        9531.9238        0.0000000       0.10000000    
  4.5599995        11805.247        0.0000000       0.10000000    
  4.5999994        11710.135        0.0000000       0.10000000    
  4.6399994        13816.866        0.0000000       0.10000000    
  4.6799994        15186.956        0.0000000       0.10000000    
  4.7200003        10945.849        0.0000000       0.10000000    
  4.7600002        10756.693        0.0000000       0.10000000    
  4.8000002        6694.1812        0.0000000       0.10000000    
  4.8400002        7122.5786        0.0000000       0.10000000    
  4.8800001        8128.1787        0.0000000       0.10000000    
  4.9200001        10999.113        0.0000000       0.10000000    
  4.9600000        14173.961        0.0000000       0.10000000    
  5.0000000        14253.926        0.0000000       0.10000000    
  5.0400000        11597.298        0.0000000       0.10000000    
  5.0799999        10670.046        0.0000000       0.10000000    
  5.1199999        7840.5879        0.0000000       0.10000000    
  5.1599998        4761.1143        0.0000000       0.10000000    
  5.1999998        5319.3545        0.0000000       0.10000000    
  5.2399998        4117.8149        0.0000000       0.10000000    
  5.2799997        4529.8276        0.0000000       0.10000000    
  5.3199997        5880.7129        0.0000000       0.10000000    
  5.3599997        5498.6626        0.0000000       0.10000000    
  5.3999996        3854.6777        0.0000000       0.10000000    
  5.4399996        2992.8174        0.0000000       0.10000000    
  5.4799995        3258.3149        0.0000000       0.10000000    
  5.5199995        2220.8496        0.0000000       0.10000000    
  5.5599995        2634.0215        0.0000000       0.10000000    
  5.5999994        2296.1565        0.0000000       0.10000000    
  5.6399994        2636.4587        0.0000000       0.10000000    
  5.6799994        2579.7583        0.0000000       0.10000000    
  5.7199993        2215.8643        0.0000000       0.10000000    
  5.7600002        2314.6201        0.0000000       0.10000000    
  5.8000002        1883.9934        0.0000000       0.10000000    
  5.8400002        2093.1262        0.0000000       0.10000000    
  5.8800001        2426.4456        0.0000000       0.10000000    
  5.9200001        3100.8513        0.0000000       0.10000000    
  5.9600000        3826.7700        0.0000000       0.10000000    
  6.0000000        3803.7646        0.0000000       0.10000000    
