# Supplementary material for: Quantitative analysis of diffuse electron scattering in the lithium-ion battery cathode material Li1.2Ni0.13Mn0.54Co0.13O2
Source: IUCrJ. 2022 Sep 1;9(Pt 5):695–704. doi: 10.1107/S2052252522007746 (PMC9438490; doi:10.1107/S2052252522007746)
Supplement: Supplementary file 1 [file m-09-00695-sup1.zip › Refinement 210/FINAL/final.0014]

#
#
 -4.0000000        18309.234        0.0000000       0.10000000    
 -3.9600000        14106.896        0.0000000       0.10000000    
 -3.9200001        11386.032        0.0000000       0.10000000    
 -3.8800001        10595.486        0.0000000       0.10000000    
 -3.8399999        7922.3643        0.0000000       0.10000000    
 -3.8000000        8162.1670        0.0000000       0.10000000    
 -3.7600000        7725.7324        0.0000000       0.10000000    
 -3.7200000        9782.5479        0.0000000       0.10000000    
 -3.6800001        14670.379        0.0000000       0.10000000    
 -3.6400001        11377.300        0.0000000       0.10000000    
 -3.5999999        11247.231        0.0000000       0.10000000    
 -3.5599999        7496.0220        0.0000000       0.10000000    
 -3.5200000        6270.8125        0.0000000       0.10000000    
 -3.4800000        5809.6519        0.0000000       0.10000000    
 -3.4400001        5407.9971        0.0000000       0.10000000    
 -3.4000001        7093.6045        0.0000000       0.10000000    
 -3.3600001        6865.2681        0.0000000       0.10000000    
 -3.3199999        7101.2104        0.0000000       0.10000000    
 -3.2800000        6011.6602        0.0000000       0.10000000    
 -3.2400000        4506.4595        0.0000000       0.10000000    
 -3.2000000        5691.1855        0.0000000       0.10000000    
 -3.1600001        3829.7971        0.0000000       0.10000000    
 -3.1199999        4169.5771        0.0000000       0.10000000    
 -3.0799999        3939.9976        0.0000000       0.10000000    
 -3.0400000        4840.1152        0.0000000       0.10000000    
 -3.0000000        5430.6426        0.0000000       0.10000000    
 -2.9600000        4487.6147        0.0000000       0.10000000    
 -2.9200001        4319.9414        0.0000000       0.10000000    
 -2.8800001        4551.5684        0.0000000       0.10000000    
 -2.8400002        3838.6543        0.0000000       0.10000000    
 -2.8000002        4205.1001        0.0000000       0.10000000    
 -2.7600000        3614.2827        0.0000000       0.10000000    
 -2.7200000        3617.5254        0.0000000       0.10000000    
 -2.6800001        4463.0430        0.0000000       0.10000000    
 -2.6399999        3860.4263        0.0000000       0.10000000    
 -2.5999999        4441.5264        0.0000000       0.10000000    
 -2.5599999        4418.3496        0.0000000       0.10000000    
 -2.5200000        4396.2168        0.0000000       0.10000000    
 -2.4800000        5506.5518        0.0000000       0.10000000    
 -2.4400001        6220.7192        0.0000000       0.10000000    
 -2.4000001        8093.1270        0.0000000       0.10000000    
 -2.3600001        8840.4180        0.0000000       0.10000000    
 -2.3200002        9133.5264        0.0000000       0.10000000    
 -2.2800002        7981.2896        0.0000000       0.10000000    
 -2.2400000        6831.2441        0.0000000       0.10000000    
 -2.2000000        9343.3135        0.0000000       0.10000000    
 -2.1600001        8917.0547        0.0000000       0.10000000    
 -2.1199999        11868.599        0.0000000       0.10000000    
 -2.0799999        14002.287        0.0000000       0.10000000    
 -2.0400000        17755.070        0.0000000       0.10000000    
 -2.0000000        21473.232        0.0000000       0.10000000    
 -1.9600000        15861.066        0.0000000       0.10000000    
 -1.9200001        13854.626        0.0000000       0.10000000    
 -1.8800001        14126.595        0.0000000       0.10000000    
 -1.8400002        12084.325        0.0000000       0.10000000    
 -1.8000000        15568.955        0.0000000       0.10000000    
 -1.7600000        18347.438        0.0000000       0.10000000    
 -1.7200000        25187.678        0.0000000       0.10000000    
 -1.6800001        36724.852        0.0000000       0.10000000    
 -1.6400001        25285.033        0.0000000       0.10000000    
 -1.6000001        23885.357        0.0000000       0.10000000    
 -1.5599999        17169.066        0.0000000       0.10000000    
 -1.5200000        15531.348        0.0000000       0.10000000    
 -1.4800000        19892.557        0.0000000       0.10000000    
 -1.4400001        22995.133        0.0000000       0.10000000    
 -1.4000001        31382.760        0.0000000       0.10000000    
 -1.3600001        38495.363        0.0000000       0.10000000    
 -1.3200002        38738.137        0.0000000       0.10000000    
 -1.2800000        32280.137        0.0000000       0.10000000    
 -1.2400000        23903.363        0.0000000       0.10000000    
 -1.2000000        31625.695        0.0000000       0.10000000    
 -1.1600001        27223.043        0.0000000       0.10000000    
 -1.1200001        36217.148        0.0000000       0.10000000    
 -1.0800002        46892.594        0.0000000       0.10000000    
 -1.0400000        60996.871        0.0000000       0.10000000    
 -1.0000000        80781.016        0.0000000       0.10000000    
-0.96000004        57524.320        0.0000000       0.10000000    
-0.92000008        44667.391        0.0000000       0.10000000    
-0.88000011        40746.496        0.0000000       0.10000000    
-0.84000015        31180.260        0.0000000       0.10000000    
-0.80000019        36202.242        0.0000000       0.10000000    
-0.75999999        41533.969        0.0000000       0.10000000    
-0.72000003        58950.023        0.0000000       0.10000000    
-0.68000007        89514.820        0.0000000       0.10000000    
-0.64000010        62393.285        0.0000000       0.10000000    
-0.60000014        57954.305        0.0000000       0.10000000    
-0.56000018        36333.789        0.0000000       0.10000000    
-0.51999998        30819.311        0.0000000       0.10000000    
-0.48000002        34158.527        0.0000000       0.10000000    
-0.44000006        37337.434        0.0000000       0.10000000    
-0.40000010        52386.023        0.0000000       0.10000000    
-0.36000013        64182.727        0.0000000       0.10000000    
-0.32000017        66373.102        0.0000000       0.10000000    
-0.27999997        56094.352        0.0000000       0.10000000    
-0.24000001        39982.973        0.0000000       0.10000000    
-0.20000005        52862.250        0.0000000       0.10000000    
-0.16000009        40048.734        0.0000000       0.10000000    
-0.12000012        51847.273        0.0000000       0.10000000    
-0.80000162E-01    68664.133        0.0000000       0.10000000    
-0.40000200E-01    93015.312        0.0000000       0.10000000    
  0.0000000        130850.92        0.0000000       0.10000000    
 0.39999962E-01    96523.852        0.0000000       0.10000000    
 0.79999924E-01    74694.094        0.0000000       0.10000000    
 0.11999989        66760.773        0.0000000       0.10000000    
 0.15999985        48146.590        0.0000000       0.10000000    
 0.19999981        49057.398        0.0000000       0.10000000    
 0.23999977        48005.922        0.0000000       0.10000000    
 0.27999973        62173.840        0.0000000       0.10000000    
 0.31999969        93789.328        0.0000000       0.10000000    
 0.36000013        69079.961        0.0000000       0.10000000    
 0.40000010        66036.594        0.0000000       0.10000000    
 0.44000006        40598.891        0.0000000       0.10000000    
 0.48000002        32681.561        0.0000000       0.10000000    
 0.51999998        29197.436        0.0000000       0.10000000    
 0.55999994        26621.285        0.0000000       0.10000000    
 0.59999990        35424.168        0.0000000       0.10000000    
 0.63999987        35498.941        0.0000000       0.10000000    
 0.67999983        36695.488        0.0000000       0.10000000    
 0.71999979        30636.086        0.0000000       0.10000000    
 0.75999975        21759.287        0.0000000       0.10000000    
 0.79999971        27180.352        0.0000000       0.10000000    
 0.83999968        16781.939        0.0000000       0.10000000    
 0.88000011        18049.582        0.0000000       0.10000000    
 0.92000008        18416.658        0.0000000       0.10000000    
 0.96000004        23776.027        0.0000000       0.10000000    
  1.0000000        29679.465        0.0000000       0.10000000    
  1.0400000        23633.762        0.0000000       0.10000000    
  1.0799999        20309.188        0.0000000       0.10000000    
  1.1199999        19414.371        0.0000000       0.10000000    
  1.1599998        14842.612        0.0000000       0.10000000    
  1.1999998        14479.187        0.0000000       0.10000000    
  1.2399998        11146.146        0.0000000       0.10000000    
  1.2799997        10346.285        0.0000000       0.10000000    
  1.3199997        12388.001        0.0000000       0.10000000    
  1.3599997        10473.017        0.0000000       0.10000000    
  1.4000001        11202.867        0.0000000       0.10000000    
  1.4400001        9804.8701        0.0000000       0.10000000    
  1.4800000        8899.0146        0.0000000       0.10000000    
  1.5200000        9343.8018        0.0000000       0.10000000    
  1.5599999        9407.3271        0.0000000       0.10000000    
  1.5999999        11466.269        0.0000000       0.10000000    
  1.6399999        10951.120        0.0000000       0.10000000    
  1.6799998        11195.870        0.0000000       0.10000000    
  1.7199998        9770.9521        0.0000000       0.10000000    
  1.7599998        8439.0898        0.0000000       0.10000000    
  1.7999997        11256.241        0.0000000       0.10000000    
  1.8399997        9788.5166        0.0000000       0.10000000    
  1.8799996        12163.706        0.0000000       0.10000000    
  1.9200001        12985.224        0.0000000       0.10000000    
  1.9600000        16087.316        0.0000000       0.10000000    
  2.0000000        18327.598        0.0000000       0.10000000    
  2.0400000        14138.749        0.0000000       0.10000000    
  2.0799999        13110.790        0.0000000       0.10000000    
  2.1199999        13772.652        0.0000000       0.10000000    
  2.1599998        11979.461        0.0000000       0.10000000    
  2.1999998        14762.713        0.0000000       0.10000000    
  2.2399998        15898.574        0.0000000       0.10000000    
  2.2799997        20172.287        0.0000000       0.10000000    
  2.3199997        27795.664        0.0000000       0.10000000    
  2.3599997        19211.111        0.0000000       0.10000000    
  2.3999996        18205.176        0.0000000       0.10000000    
  2.4400001        13720.196        0.0000000       0.10000000    
  2.4800000        12337.683        0.0000000       0.10000000    
  2.5200000        15069.018        0.0000000       0.10000000    
  2.5599999        16641.668        0.0000000       0.10000000    
  2.5999999        21222.463        0.0000000       0.10000000    
  2.6399999        24048.785        0.0000000       0.10000000    
  2.6799998        23239.586        0.0000000       0.10000000    
  2.7199998        18731.012        0.0000000       0.10000000    
  2.7599998        14093.466        0.0000000       0.10000000    
  2.7999997        18026.703        0.0000000       0.10000000    
  2.8399997        15870.706        0.0000000       0.10000000    
  2.8799996        20405.207        0.0000000       0.10000000    
  2.9200001        24604.705        0.0000000       0.10000000    
  2.9600000        30399.324        0.0000000       0.10000000    
  3.0000000        37245.004        0.0000000       0.10000000    
  3.0400000        25909.492        0.0000000       0.10000000    
  3.0799999        20634.791        0.0000000       0.10000000    
  3.1199999        19556.006        0.0000000       0.10000000    
  3.1599998        15695.848        0.0000000       0.10000000    
  3.1999998        19337.975        0.0000000       0.10000000    
  3.2399998        22656.346        0.0000000       0.10000000    
  3.2799997        31696.857        0.0000000       0.10000000    
  3.3199997        46328.090        0.0000000       0.10000000    
  3.3599997        31142.793        0.0000000       0.10000000    
  3.3999996        28597.742        0.0000000       0.10000000    
  3.4400001        18768.426        0.0000000       0.10000000    
  3.4800000        16198.911        0.0000000       0.10000000    
  3.5200000        19472.871        0.0000000       0.10000000    
  3.5599999        21886.400        0.0000000       0.10000000    
  3.5999999        29610.607        0.0000000       0.10000000    
  3.6399999        36047.145        0.0000000       0.10000000    
  3.6799998        35605.852        0.0000000       0.10000000    
  3.7199998        29116.332        0.0000000       0.10000000    
  3.7599998        20513.314        0.0000000       0.10000000    
  3.7999997        26139.273        0.0000000       0.10000000    
  3.8399997        20706.461        0.0000000       0.10000000    
  3.8799996        26635.109        0.0000000       0.10000000    
  3.9199996        34389.137        0.0000000       0.10000000    
  3.9600000        44504.129        0.0000000       0.10000000    
  4.0000000        59629.520        0.0000000       0.10000000    
  4.0400000        41912.070        0.0000000       0.10000000    
  4.0799999        31250.064        0.0000000       0.10000000    
  4.1199999        26985.092        0.0000000       0.10000000    
  4.1599998        19291.316        0.0000000       0.10000000    
  4.1999998        20136.852        0.0000000       0.10000000    
  4.2399998        20807.639        0.0000000       0.10000000    
  4.2799997        27754.779        0.0000000       0.10000000    
  4.3199997        41365.926        0.0000000       0.10000000    
  4.3599997        29040.244        0.0000000       0.10000000    
  4.3999996        26616.346        0.0000000       0.10000000    
  4.4399996        15837.129        0.0000000       0.10000000    
  4.4799995        12683.522        0.0000000       0.10000000    
  4.5199995        12057.165        0.0000000       0.10000000    
  4.5599995        11608.929        0.0000000       0.10000000    
  4.5999994        15804.916        0.0000000       0.10000000    
  4.6399994        17349.297        0.0000000       0.10000000    
  4.6799994        17598.496        0.0000000       0.10000000    
  4.7200003        14483.371        0.0000000       0.10000000    
  4.7600002        9812.9033        0.0000000       0.10000000    
  4.8000002        12245.982        0.0000000       0.10000000    
  4.8400002        7687.2749        0.0000000       0.10000000    
  4.8800001        8773.3877        0.0000000       0.10000000    
  4.9200001        10134.333        0.0000000       0.10000000    
  4.9600000        13265.045        0.0000000       0.10000000    
  5.0000000        17564.207        0.0000000       0.10000000    
  5.0400000        13002.987        0.0000000       0.10000000    
  5.0799999        10069.340        0.0000000       0.10000000    
  5.1199999        8903.6309        0.0000000       0.10000000    
  5.1599998        6254.6748        0.0000000       0.10000000    
  5.1999998        5789.6094        0.0000000       0.10000000    
  5.2399998        4525.0420        0.0000000       0.10000000    
  5.2799997        4626.5415        0.0000000       0.10000000    
  5.3199997        5999.0132        0.0000000       0.10000000    
  5.3599997        4677.3062        0.0000000       0.10000000    
  5.3999996        4566.9380        0.0000000       0.10000000    
  5.4399996        3312.4824        0.0000000       0.10000000    
  5.4799995        2765.5801        0.0000000       0.10000000    
  5.5199995        2629.4285        0.0000000       0.10000000    
  5.5599995        2511.7864        0.0000000       0.10000000    
  5.5999994        3104.7644        0.0000000       0.10000000    
  5.6399994        3038.5881        0.0000000       0.10000000    
  5.6799994        3127.5278        0.0000000       0.10000000    
  5.7199993        2679.3274        0.0000000       0.10000000    
  5.7600002        2126.9082        0.0000000       0.10000000    
  5.8000002        2770.7568        0.0000000       0.10000000    
  5.8400002        2130.4551        0.0000000       0.10000000    
  5.8800001        2557.3625        0.0000000       0.10000000    
  5.9200001        2799.9094        0.0000000       0.10000000    
  5.9600000        3557.4824        0.0000000       0.10000000    
  6.0000000        4414.5308        0.0000000       0.10000000    
