# Supplementary material for: Quantitative analysis of diffuse electron scattering in the lithium-ion battery cathode material Li1.2Ni0.13Mn0.54Co0.13O2
Source: IUCrJ. 2022 Sep 1;9(Pt 5):695–704. doi: 10.1107/S2052252522007746 (PMC9438490; doi:10.1107/S2052252522007746)
Supplement: Supplementary file 1 [file m-09-00695-sup1.zip › Refinement 210/FINAL/final.0015]

#
#
 -4.0000000        17538.070        0.0000000       0.10000000    
 -3.9600000        13544.281        0.0000000       0.10000000    
 -3.9200001        10737.481        0.0000000       0.10000000    
 -3.8800001        8451.2861        0.0000000       0.10000000    
 -3.8399999        6932.1064        0.0000000       0.10000000    
 -3.8000000        6375.8013        0.0000000       0.10000000    
 -3.7600000        7543.5874        0.0000000       0.10000000    
 -3.7200000        8802.3926        0.0000000       0.10000000    
 -3.6800001        13489.622        0.0000000       0.10000000    
 -3.6400001        13096.606        0.0000000       0.10000000    
 -3.5999999        7340.7676        0.0000000       0.10000000    
 -3.5599999        7804.8223        0.0000000       0.10000000    
 -3.5200000        6847.3989        0.0000000       0.10000000    
 -3.4800000        5277.9390        0.0000000       0.10000000    
 -3.4400001        5914.4414        0.0000000       0.10000000    
 -3.4000001        6339.8857        0.0000000       0.10000000    
 -3.3600001        6203.2485        0.0000000       0.10000000    
 -3.3199999        7063.3354        0.0000000       0.10000000    
 -3.2800000        5343.1807        0.0000000       0.10000000    
 -3.2400000        5646.7007        0.0000000       0.10000000    
 -3.2000000        4184.5752        0.0000000       0.10000000    
 -3.1600001        3387.0022        0.0000000       0.10000000    
 -3.1199999        3511.1313        0.0000000       0.10000000    
 -3.0799999        4269.8452        0.0000000       0.10000000    
 -3.0400000        4374.2578        0.0000000       0.10000000    
 -3.0000000        5361.8711        0.0000000       0.10000000    
 -2.9600000        4735.9736        0.0000000       0.10000000    
 -2.9200001        4027.7241        0.0000000       0.10000000    
 -2.8800001        4065.2061        0.0000000       0.10000000    
 -2.8400002        3603.8647        0.0000000       0.10000000    
 -2.8000002        3259.8135        0.0000000       0.10000000    
 -2.7600000        3555.2424        0.0000000       0.10000000    
 -2.7200000        3425.8865        0.0000000       0.10000000    
 -2.6800001        3740.2913        0.0000000       0.10000000    
 -2.6399999        3975.7654        0.0000000       0.10000000    
 -2.5999999        2953.0444        0.0000000       0.10000000    
 -2.5599999        3630.5383        0.0000000       0.10000000    
 -2.5200000        3913.6001        0.0000000       0.10000000    
 -2.4800000        4362.1079        0.0000000       0.10000000    
 -2.4400001        5720.7251        0.0000000       0.10000000    
 -2.4000001        7237.2319        0.0000000       0.10000000    
 -2.3600001        8345.4199        0.0000000       0.10000000    
 -2.3200002        8960.7939        0.0000000       0.10000000    
 -2.2800002        7350.7700        0.0000000       0.10000000    
 -2.2400000        8179.2520        0.0000000       0.10000000    
 -2.2000000        7442.0918        0.0000000       0.10000000    
 -2.1600001        7709.6812        0.0000000       0.10000000    
 -2.1199999        9107.0566        0.0000000       0.10000000    
 -2.0799999        15358.130        0.0000000       0.10000000    
 -2.0400000        18063.430        0.0000000       0.10000000    
 -2.0000000        21666.320        0.0000000       0.10000000    
 -1.9600000        16462.721        0.0000000       0.10000000    
 -1.9200001        13138.281        0.0000000       0.10000000    
 -1.8800001        12264.550        0.0000000       0.10000000    
 -1.8400002        13662.530        0.0000000       0.10000000    
 -1.8000000        14059.403        0.0000000       0.10000000    
 -1.7600000        19051.477        0.0000000       0.10000000    
 -1.7200000        23489.414        0.0000000       0.10000000    
 -1.6800001        34116.703        0.0000000       0.10000000    
 -1.6400001        30854.072        0.0000000       0.10000000    
 -1.6000001        16284.707        0.0000000       0.10000000    
 -1.5599999        15887.202        0.0000000       0.10000000    
 -1.5200000        14942.506        0.0000000       0.10000000    
 -1.4800000        14449.527        0.0000000       0.10000000    
 -1.4400001        19920.854        0.0000000       0.10000000    
 -1.4000001        28645.297        0.0000000       0.10000000    
 -1.3600001        37617.555        0.0000000       0.10000000    
 -1.3200002        37407.453        0.0000000       0.10000000    
 -1.2800000        28479.717        0.0000000       0.10000000    
 -1.2400000        28150.402        0.0000000       0.10000000    
 -1.2000000        23179.811        0.0000000       0.10000000    
 -1.1600001        22451.064        0.0000000       0.10000000    
 -1.1200001        27049.289        0.0000000       0.10000000    
 -1.0800002        49473.324        0.0000000       0.10000000    
 -1.0400000        63850.375        0.0000000       0.10000000    
 -1.0000000        78983.281        0.0000000       0.10000000    
-0.96000004        56171.773        0.0000000       0.10000000    
-0.92000008        42409.871        0.0000000       0.10000000    
-0.88000011        32928.547        0.0000000       0.10000000    
-0.84000015        32143.645        0.0000000       0.10000000    
-0.80000019        31801.475        0.0000000       0.10000000    
-0.75999999        42516.445        0.0000000       0.10000000    
-0.72000003        53967.148        0.0000000       0.10000000    
-0.68000007        84142.742        0.0000000       0.10000000    
-0.64000010        76512.617        0.0000000       0.10000000    
-0.60000014        38891.312        0.0000000       0.10000000    
-0.56000018        37527.738        0.0000000       0.10000000    
-0.51999998        33003.660        0.0000000       0.10000000    
-0.48000002        26602.123        0.0000000       0.10000000    
-0.44000006        34846.156        0.0000000       0.10000000    
-0.40000010        47921.191        0.0000000       0.10000000    
-0.36000013        62148.004        0.0000000       0.10000000    
-0.32000017        64275.055        0.0000000       0.10000000    
-0.27999997        48541.262        0.0000000       0.10000000    
-0.24000001        47795.387        0.0000000       0.10000000    
-0.20000005        36667.973        0.0000000       0.10000000    
-0.16000009        32598.359        0.0000000       0.10000000    
-0.12000012        39394.684        0.0000000       0.10000000    
-0.80000162E-01    70695.656        0.0000000       0.10000000    
-0.40000200E-01    96386.469        0.0000000       0.10000000    
  0.0000000        125551.70        0.0000000       0.10000000    
 0.39999962E-01    92047.297        0.0000000       0.10000000    
 0.79999924E-01    70619.664        0.0000000       0.10000000    
 0.11999989        52486.230        0.0000000       0.10000000    
 0.15999985        42827.711        0.0000000       0.10000000    
 0.19999981        39165.648        0.0000000       0.10000000    
 0.23999977        47252.625        0.0000000       0.10000000    
 0.27999973        55836.023        0.0000000       0.10000000    
 0.31999969        87220.844        0.0000000       0.10000000    
 0.36000013        81163.523        0.0000000       0.10000000    
 0.40000010        43222.637        0.0000000       0.10000000    
 0.44000006        43651.477        0.0000000       0.10000000    
 0.48000002        36832.203        0.0000000       0.10000000    
 0.51999998        26578.340        0.0000000       0.10000000    
 0.55999994        29447.152        0.0000000       0.10000000    
 0.59999990        31857.863        0.0000000       0.10000000    
 0.63999987        32394.328        0.0000000       0.10000000    
 0.67999983        36335.016        0.0000000       0.10000000    
 0.71999979        26722.561        0.0000000       0.10000000    
 0.75999975        27252.688        0.0000000       0.10000000    
 0.79999971        19117.660        0.0000000       0.10000000    
 0.83999968        14539.790        0.0000000       0.10000000    
 0.88000011        15173.013        0.0000000       0.10000000    
 0.92000008        19297.025        0.0000000       0.10000000    
 0.96000004        22198.793        0.0000000       0.10000000    
  1.0000000        28577.227        0.0000000       0.10000000    
  1.0400000        23687.643        0.0000000       0.10000000    
  1.0799999        18990.184        0.0000000       0.10000000    
  1.1199999        16495.199        0.0000000       0.10000000    
  1.1599998        12893.704        0.0000000       0.10000000    
  1.1999998        10774.817        0.0000000       0.10000000    
  1.2399998        10674.035        0.0000000       0.10000000    
  1.2799997        9529.7393        0.0000000       0.10000000    
  1.3199997        10428.190        0.0000000       0.10000000    
  1.3599997        10525.928        0.0000000       0.10000000    
  1.4000001        7263.7227        0.0000000       0.10000000    
  1.4400001        8564.5430        0.0000000       0.10000000    
  1.4800000        8319.2061        0.0000000       0.10000000    
  1.5200000        8010.2871        0.0000000       0.10000000    
  1.5599999        9326.7217        0.0000000       0.10000000    
  1.5999999        10140.551        0.0000000       0.10000000    
  1.6399999        9989.6895        0.0000000       0.10000000    
  1.6799998        11125.187        0.0000000       0.10000000    
  1.7199998        9077.9121        0.0000000       0.10000000    
  1.7599998        10314.216        0.0000000       0.10000000    
  1.7999997        8972.3672        0.0000000       0.10000000    
  1.8399997        8635.8154        0.0000000       0.10000000    
  1.8799996        9664.1865        0.0000000       0.10000000    
  1.9200001        14380.595        0.0000000       0.10000000    
  1.9600000        15690.169        0.0000000       0.10000000    
  2.0000000        18596.188        0.0000000       0.10000000    
  2.0400000        15037.393        0.0000000       0.10000000    
  2.0799999        12362.799        0.0000000       0.10000000    
  2.1199999        12239.722        0.0000000       0.10000000    
  2.1599998        13055.531        0.0000000       0.10000000    
  2.1999998        12888.308        0.0000000       0.10000000    
  2.2399998        16362.929        0.0000000       0.10000000    
  2.2799997        18898.145        0.0000000       0.10000000    
  2.3199997        25439.732        0.0000000       0.10000000    
  2.3599997        22790.512        0.0000000       0.10000000    
  2.3999996        12358.278        0.0000000       0.10000000    
  2.4400001        12248.942        0.0000000       0.10000000    
  2.4800000        11558.625        0.0000000       0.10000000    
  2.5200000        11238.785        0.0000000       0.10000000    
  2.5599999        14668.286        0.0000000       0.10000000    
  2.5999999        19241.844        0.0000000       0.10000000    
  2.6399999        23272.096        0.0000000       0.10000000    
  2.6799998        22553.643        0.0000000       0.10000000    
  2.7199998        16802.301        0.0000000       0.10000000    
  2.7599998        16677.979        0.0000000       0.10000000    
  2.7999997        13757.190        0.0000000       0.10000000    
  2.8399997        13377.512        0.0000000       0.10000000    
  2.8799996        15393.688        0.0000000       0.10000000    
  2.9200001        26480.242        0.0000000       0.10000000    
  2.9600000        31474.086        0.0000000       0.10000000    
  3.0000000        37041.789        0.0000000       0.10000000    
  3.0400000        26132.961        0.0000000       0.10000000    
  3.0799999        19598.844        0.0000000       0.10000000    
  3.1199999        16498.846        0.0000000       0.10000000    
  3.1599998        17481.242        0.0000000       0.10000000    
  3.1999998        17527.680        0.0000000       0.10000000    
  3.2399998        23514.279        0.0000000       0.10000000    
  3.2799997        29376.818        0.0000000       0.10000000    
  3.3199997        43383.754        0.0000000       0.10000000    
  3.3599997        38392.172        0.0000000       0.10000000    
  3.3999996        19429.322        0.0000000       0.10000000    
  3.4400001        18234.842        0.0000000       0.10000000    
  3.4800000        16305.104        0.0000000       0.10000000    
  3.5200000        14317.254        0.0000000       0.10000000    
  3.5599999        19284.037        0.0000000       0.10000000    
  3.5999999        27103.787        0.0000000       0.10000000    
  3.6399999        35238.219        0.0000000       0.10000000    
  3.6799998        34364.883        0.0000000       0.10000000    
  3.7199998        25394.936        0.0000000       0.10000000    
  3.7599998        24237.730        0.0000000       0.10000000    
  3.7999997        18563.793        0.0000000       0.10000000    
  3.8399997        16865.674        0.0000000       0.10000000    
  3.8799996        19934.006        0.0000000       0.10000000    
  3.9199996        35738.879        0.0000000       0.10000000    
  3.9600000        46559.324        0.0000000       0.10000000    
  4.0000000        57615.574        0.0000000       0.10000000    
  4.0400000        40185.297        0.0000000       0.10000000    
  4.0799999        29614.965        0.0000000       0.10000000    
  4.1199999        21293.930        0.0000000       0.10000000    
  4.1599998        18214.898        0.0000000       0.10000000    
  4.1999998        16814.164        0.0000000       0.10000000    
  4.2399998        20873.328        0.0000000       0.10000000    
  4.2799997        25112.162        0.0000000       0.10000000    
  4.3199997        38791.152        0.0000000       0.10000000    
  4.3599997        34979.758        0.0000000       0.10000000    
  4.3999996        17616.168        0.0000000       0.10000000    
  4.4399996        17018.408        0.0000000       0.10000000    
  4.4799995        14238.832        0.0000000       0.10000000    
  4.5199995        10276.384        0.0000000       0.10000000    
  4.5599995        11962.983        0.0000000       0.10000000    
  4.5999994        14370.795        0.0000000       0.10000000    
  4.6399994        16366.880        0.0000000       0.10000000    
  4.6799994        17216.494        0.0000000       0.10000000    
  4.7200003        12472.647        0.0000000       0.10000000    
  4.7600002        12055.065        0.0000000       0.10000000    
  4.8000002        8353.3115        0.0000000       0.10000000    
  4.8400002        6402.5864        0.0000000       0.10000000    
  4.8800001        7047.1045        0.0000000       0.10000000    
  4.9200001        10368.135        0.0000000       0.10000000    
  4.9600000        13136.628        0.0000000       0.10000000    
  5.0000000        16738.869        0.0000000       0.10000000    
  5.0400000        12545.058        0.0000000       0.10000000    
  5.0799999        9460.5361        0.0000000       0.10000000    
  5.1199999        7213.7432        0.0000000       0.10000000    
  5.1599998        5240.6484        0.0000000       0.10000000    
  5.1999998        4302.0532        0.0000000       0.10000000    
  5.2399998        4317.0684        0.0000000       0.10000000    
  5.2799997        4166.9590        0.0000000       0.10000000    
  5.3199997        5317.5923        0.0000000       0.10000000    
  5.3599997        5033.6367        0.0000000       0.10000000    
  5.3999996        2955.1375        0.0000000       0.10000000    
  5.4399996        3178.9189        0.0000000       0.10000000    
  5.4799995        2792.8335        0.0000000       0.10000000    
  5.5199995        2324.5129        0.0000000       0.10000000    
  5.5599995        2591.3337        0.0000000       0.10000000    
  5.5999994        2762.0813        0.0000000       0.10000000    
  5.6399994        2783.9922        0.0000000       0.10000000    
  5.6799994        3095.8467        0.0000000       0.10000000    
  5.7199993        2417.9495        0.0000000       0.10000000    
  5.7600002        2610.5264        0.0000000       0.10000000    
  5.8000002        2085.6665        0.0000000       0.10000000    
  5.8400002        1847.5559        0.0000000       0.10000000    
  5.8800001        2046.5171        0.0000000       0.10000000    
  5.9200001        3011.0002        0.0000000       0.10000000    
  5.9600000        3480.3223        0.0000000       0.10000000    
  6.0000000        4347.9961        0.0000000       0.10000000    
