# Supplementary material for: Quantitative analysis of diffuse electron scattering in the lithium-ion battery cathode material Li1.2Ni0.13Mn0.54Co0.13O2
Source: IUCrJ. 2022 Sep 1;9(Pt 5):695–704. doi: 10.1107/S2052252522007746 (PMC9438490; doi:10.1107/S2052252522007746)
Supplement: Supplementary file 1 [file m-09-00695-sup1.zip › Refinement 210/FINAL/final.0016]

#
#
 -4.0000000        17354.543        0.0000000       0.10000000    
 -3.9600000        12533.945        0.0000000       0.10000000    
 -3.9200001        9716.7891        0.0000000       0.10000000    
 -3.8800001        6936.1816        0.0000000       0.10000000    
 -3.8399999        8045.3354        0.0000000       0.10000000    
 -3.8000000        5218.1040        0.0000000       0.10000000    
 -3.7600000        6840.4683        0.0000000       0.10000000    
 -3.7200000        8827.4863        0.0000000       0.10000000    
 -3.6800001        11263.735        0.0000000       0.10000000    
 -3.6400001        12465.692        0.0000000       0.10000000    
 -3.5999999        8851.2578        0.0000000       0.10000000    
 -3.5599999        8436.7158        0.0000000       0.10000000    
 -3.5200000        6600.0220        0.0000000       0.10000000    
 -3.4800000        4580.6709        0.0000000       0.10000000    
 -3.4400001        4392.7339        0.0000000       0.10000000    
 -3.4000001        5069.6616        0.0000000       0.10000000    
 -3.3600001        7752.6030        0.0000000       0.10000000    
 -3.3199999        6686.8970        0.0000000       0.10000000    
 -3.2800000        6283.9224        0.0000000       0.10000000    
 -3.2400000        5178.3223        0.0000000       0.10000000    
 -3.2000000        4100.1348        0.0000000       0.10000000    
 -3.1600001        3536.4844        0.0000000       0.10000000    
 -3.1199999        4034.7871        0.0000000       0.10000000    
 -3.0799999        3530.5667        0.0000000       0.10000000    
 -3.0400000        4820.1484        0.0000000       0.10000000    
 -3.0000000        5194.9976        0.0000000       0.10000000    
 -2.9600000        4252.2725        0.0000000       0.10000000    
 -2.9200001        3725.4712        0.0000000       0.10000000    
 -2.8800001        3180.7622        0.0000000       0.10000000    
 -2.8400002        4144.1421        0.0000000       0.10000000    
 -2.8000002        2851.6191        0.0000000       0.10000000    
 -2.7600000        3117.0178        0.0000000       0.10000000    
 -2.7200000        3263.7734        0.0000000       0.10000000    
 -2.6800001        3550.6807        0.0000000       0.10000000    
 -2.6399999        3471.9165        0.0000000       0.10000000    
 -2.5999999        3994.3362        0.0000000       0.10000000    
 -2.5599999        4140.0742        0.0000000       0.10000000    
 -2.5200000        4849.0615        0.0000000       0.10000000    
 -2.4800000        4050.3503        0.0000000       0.10000000    
 -2.4400001        4906.2598        0.0000000       0.10000000    
 -2.4000001        6658.3438        0.0000000       0.10000000    
 -2.3600001        10174.663        0.0000000       0.10000000    
 -2.3200002        8386.8164        0.0000000       0.10000000    
 -2.2800002        8019.7476        0.0000000       0.10000000    
 -2.2400000        7992.0068        0.0000000       0.10000000    
 -2.2000000        7196.0869        0.0000000       0.10000000    
 -2.1600001        7161.3354        0.0000000       0.10000000    
 -2.1199999        10693.972        0.0000000       0.10000000    
 -2.0799999        11510.151        0.0000000       0.10000000    
 -2.0400000        20334.162        0.0000000       0.10000000    
 -2.0000000        20992.238        0.0000000       0.10000000    
 -1.9600000        14691.611        0.0000000       0.10000000    
 -1.9200001        11370.376        0.0000000       0.10000000    
 -1.8800001        9931.7021        0.0000000       0.10000000    
 -1.8400002        14710.041        0.0000000       0.10000000    
 -1.8000000        10083.331        0.0000000       0.10000000    
 -1.7600000        17718.068        0.0000000       0.10000000    
 -1.7200000        23504.668        0.0000000       0.10000000    
 -1.6800001        27832.768        0.0000000       0.10000000    
 -1.6400001        28253.742        0.0000000       0.10000000    
 -1.6000001        19348.529        0.0000000       0.10000000    
 -1.5599999        18372.459        0.0000000       0.10000000    
 -1.5200000        17806.803        0.0000000       0.10000000    
 -1.4800000        13332.219        0.0000000       0.10000000    
 -1.4400001        18126.029        0.0000000       0.10000000    
 -1.4000001        28826.990        0.0000000       0.10000000    
 -1.3600001        48403.535        0.0000000       0.10000000    
 -1.3200002        40947.988        0.0000000       0.10000000    
 -1.2800000        36350.953        0.0000000       0.10000000    
 -1.2400000        28821.420        0.0000000       0.10000000    
 -1.2000000        23766.305        0.0000000       0.10000000    
 -1.1600001        22622.078        0.0000000       0.10000000    
 -1.1200001        33313.254        0.0000000       0.10000000    
 -1.0800002        38677.688        0.0000000       0.10000000    
 -1.0400000        74045.695        0.0000000       0.10000000    
 -1.0000000        77660.141        0.0000000       0.10000000    
-0.96000004        51382.719        0.0000000       0.10000000    
-0.92000008        37148.762        0.0000000       0.10000000    
-0.88000011        27280.846        0.0000000       0.10000000    
-0.84000015        35333.195        0.0000000       0.10000000    
-0.80000019        22847.848        0.0000000       0.10000000    
-0.75999999        39696.887        0.0000000       0.10000000    
-0.72000003        54593.660        0.0000000       0.10000000    
-0.68000007        67664.617        0.0000000       0.10000000    
-0.64000010        71871.719        0.0000000       0.10000000    
-0.60000014        44928.500        0.0000000       0.10000000    
-0.56000018        41993.750        0.0000000       0.10000000    
-0.51999998        34336.285        0.0000000       0.10000000    
-0.48000002        23632.953        0.0000000       0.10000000    
-0.44000006        29805.432        0.0000000       0.10000000    
-0.40000010        46393.469        0.0000000       0.10000000    
-0.36000013        81186.688        0.0000000       0.10000000    
-0.32000017        71891.734        0.0000000       0.10000000    
-0.27999997        64912.754        0.0000000       0.10000000    
-0.24000001        48180.590        0.0000000       0.10000000    
-0.20000005        38456.801        0.0000000       0.10000000    
-0.16000009        35518.789        0.0000000       0.10000000    
-0.12000012        49302.266        0.0000000       0.10000000    
-0.80000162E-01    57943.984        0.0000000       0.10000000    
-0.40000200E-01    113053.89        0.0000000       0.10000000    
  0.0000000        124324.07        0.0000000       0.10000000    
 0.39999962E-01    85289.789        0.0000000       0.10000000    
 0.79999924E-01    63397.023        0.0000000       0.10000000    
 0.11999989        43451.859        0.0000000       0.10000000    
 0.15999985        49310.023        0.0000000       0.10000000    
 0.19999981        30989.314        0.0000000       0.10000000    
 0.23999977        43285.105        0.0000000       0.10000000    
 0.27999973        56389.945        0.0000000       0.10000000    
 0.31999969        71595.734        0.0000000       0.10000000    
 0.36000013        77562.289        0.0000000       0.10000000    
 0.40000010        51074.238        0.0000000       0.10000000    
 0.44000006        47133.855        0.0000000       0.10000000    
 0.48000002        34432.539        0.0000000       0.10000000    
 0.51999998        22803.953        0.0000000       0.10000000    
 0.55999994        21721.537        0.0000000       0.10000000    
 0.59999990        25842.006        0.0000000       0.10000000    
 0.63999987        41432.262        0.0000000       0.10000000    
 0.67999983        36458.191        0.0000000       0.10000000    
 0.71999979        33447.301        0.0000000       0.10000000    
 0.75999975        25235.668        0.0000000       0.10000000    
 0.79999971        19226.088        0.0000000       0.10000000    
 0.83999968        16124.718        0.0000000       0.10000000    
 0.88000011        17887.273        0.0000000       0.10000000    
 0.92000008        16605.594        0.0000000       0.10000000    
 0.96000004        25224.477        0.0000000       0.10000000    
  1.0000000        28066.307        0.0000000       0.10000000    
  1.0400000        21673.492        0.0000000       0.10000000    
  1.0799999        17583.703        0.0000000       0.10000000    
  1.1199999        13116.037        0.0000000       0.10000000    
  1.1599998        15148.671        0.0000000       0.10000000    
  1.1999998        9663.8672        0.0000000       0.10000000    
  1.2399998        9295.9414        0.0000000       0.10000000    
  1.2799997        9142.7549        0.0000000       0.10000000    
  1.3199997        9903.5859        0.0000000       0.10000000    
  1.3599997        9564.0664        0.0000000       0.10000000    
  1.4000001        9812.3467        0.0000000       0.10000000    
  1.4400001        9440.2412        0.0000000       0.10000000    
  1.4800000        9492.9346        0.0000000       0.10000000    
  1.5200000        7303.8481        0.0000000       0.10000000    
  1.5599999        7478.5908        0.0000000       0.10000000    
  1.5999999        8523.2305        0.0000000       0.10000000    
  1.6399999        11814.090        0.0000000       0.10000000    
  1.6799998        9502.0127        0.0000000       0.10000000    
  1.7199998        9375.2510        0.0000000       0.10000000    
  1.7599998        9704.6602        0.0000000       0.10000000    
  1.7999997        8550.7207        0.0000000       0.10000000    
  1.8399997        8120.9775        0.0000000       0.10000000    
  1.8799996        11120.736        0.0000000       0.10000000    
  1.9200001        10918.454        0.0000000       0.10000000    
  1.9600000        17372.979        0.0000000       0.10000000    
  2.0000000        17922.449        0.0000000       0.10000000    
  2.0400000        13344.969        0.0000000       0.10000000    
  2.0799999        10897.656        0.0000000       0.10000000    
  2.1199999        9760.7598        0.0000000       0.10000000    
  2.1599998        14258.171        0.0000000       0.10000000    
  2.1999998        9712.7617        0.0000000       0.10000000    
  2.2399998        15040.144        0.0000000       0.10000000    
  2.2799997        18742.283        0.0000000       0.10000000    
  2.3199997        21219.912        0.0000000       0.10000000    
  2.3599997        20679.289        0.0000000       0.10000000    
  2.3999996        15126.707        0.0000000       0.10000000    
  2.4400001        14130.829        0.0000000       0.10000000    
  2.4800000        13989.312        0.0000000       0.10000000    
  2.5200000        10401.140        0.0000000       0.10000000    
  2.5599999        13114.589        0.0000000       0.10000000    
  2.5999999        18868.541        0.0000000       0.10000000    
  2.6399999        29447.018        0.0000000       0.10000000    
  2.6799998        23475.172        0.0000000       0.10000000    
  2.7199998        20251.994        0.0000000       0.10000000    
  2.7599998        16800.033        0.0000000       0.10000000    
  2.7999997        13733.465        0.0000000       0.10000000    
  2.8399997        12902.527        0.0000000       0.10000000    
  2.8799996        18531.266        0.0000000       0.10000000    
  2.9200001        20200.807        0.0000000       0.10000000    
  2.9600000        35983.934        0.0000000       0.10000000    
  3.0000000        36148.934        0.0000000       0.10000000    
  3.0400000        23581.154        0.0000000       0.10000000    
  3.0799999        16979.592        0.0000000       0.10000000    
  3.1199999        13506.506        0.0000000       0.10000000    
  3.1599998        18851.709        0.0000000       0.10000000    
  3.1999998        12375.848        0.0000000       0.10000000    
  3.2399998        21971.385        0.0000000       0.10000000    
  3.2799997        29563.152        0.0000000       0.10000000    
  3.3199997        35008.535        0.0000000       0.10000000    
  3.3599997        35519.844        0.0000000       0.10000000    
  3.3999996        22656.135        0.0000000       0.10000000    
  3.4400001        20871.824        0.0000000       0.10000000    
  3.4800000        18478.760        0.0000000       0.10000000    
  3.5200000        13035.384        0.0000000       0.10000000    
  3.5599999        17317.869        0.0000000       0.10000000    
  3.5999999        27183.830        0.0000000       0.10000000    
  3.6399999        45781.684        0.0000000       0.10000000    
  3.6799998        38432.145        0.0000000       0.10000000    
  3.7199998        33456.844        0.0000000       0.10000000    
  3.7599998        24817.314        0.0000000       0.10000000    
  3.7999997        19348.775        0.0000000       0.10000000    
  3.8399997        17711.803        0.0000000       0.10000000    
  3.8799996        24885.711        0.0000000       0.10000000    
  3.9199996        28626.447        0.0000000       0.10000000    
  3.9600000        54455.895        0.0000000       0.10000000    
  4.0000000        56929.906        0.0000000       0.10000000    
  4.0400000        37098.773        0.0000000       0.10000000    
  4.0799999        26297.812        0.0000000       0.10000000    
  4.1199999        17690.748        0.0000000       0.10000000    
  4.1599998        20553.414        0.0000000       0.10000000    
  4.1999998        12657.164        0.0000000       0.10000000    
  4.2399998        19338.807        0.0000000       0.10000000    
  4.2799997        25438.645        0.0000000       0.10000000    
  4.3199997        31387.973        0.0000000       0.10000000    
  4.3599997        33238.234        0.0000000       0.10000000    
  4.3999996        20456.914        0.0000000       0.10000000    
  4.4399996        18623.449        0.0000000       0.10000000    
  4.4799995        13679.888        0.0000000       0.10000000    
  4.5199995        8887.9951        0.0000000       0.10000000    
  4.5599995        9396.7139        0.0000000       0.10000000    
  4.5999994        12784.858        0.0000000       0.10000000    
  4.6399994        21361.588        0.0000000       0.10000000    
  4.6799994        18625.568        0.0000000       0.10000000    
  4.7200003        16541.639        0.0000000       0.10000000    
  4.7600002        11620.175        0.0000000       0.10000000    
  4.8000002        8674.3398        0.0000000       0.10000000    
  4.8400002        7302.5049        0.0000000       0.10000000    
  4.8800001        8649.0098        0.0000000       0.10000000    
  4.9200001        8889.5127        0.0000000       0.10000000    
  4.9600000        15318.004        0.0000000       0.10000000    
  5.0000000        16576.055        0.0000000       0.10000000    
  5.0400000        11620.480        0.0000000       0.10000000    
  5.0799999        8680.2920        0.0000000       0.10000000    
  5.1199999        5850.6323        0.0000000       0.10000000    
  5.1599998        6198.3184        0.0000000       0.10000000    
  5.1999998        3771.5142        0.0000000       0.10000000    
  5.2399998        3816.3679        0.0000000       0.10000000    
  5.2799997        4100.3999        0.0000000       0.10000000    
  5.3199997        4696.7305        0.0000000       0.10000000    
  5.3599997        4737.7720        0.0000000       0.10000000    
  5.3999996        3769.8787        0.0000000       0.10000000    
  5.4399996        3449.2124        0.0000000       0.10000000    
  5.4799995        2917.5811        0.0000000       0.10000000    
  5.5199995        2073.2280        0.0000000       0.10000000    
  5.5599995        2014.0024        0.0000000       0.10000000    
  5.5999994        2299.0232        0.0000000       0.10000000    
  5.6399994        3402.3188        0.0000000       0.10000000    
  5.6799994        2876.4341        0.0000000       0.10000000    
  5.7199993        2753.1230        0.0000000       0.10000000    
  5.7600002        2468.3530        0.0000000       0.10000000    
  5.8000002        2047.0991        0.0000000       0.10000000    
  5.8400002        1860.3895        0.0000000       0.10000000    
  5.8800001        2405.0151        0.0000000       0.10000000    
  5.9200001        2398.8728        0.0000000       0.10000000    
  5.9600000        3937.1655        0.0000000       0.10000000    
  6.0000000        4243.7363        0.0000000       0.10000000    
