# Supplementary material for: Quantitative analysis of diffuse electron scattering in the lithium-ion battery cathode material Li1.2Ni0.13Mn0.54Co0.13O2
Source: IUCrJ. 2022 Sep 1;9(Pt 5):695–704. doi: 10.1107/S2052252522007746 (PMC9438490; doi:10.1107/S2052252522007746)
Supplement: Supplementary file 1 [file m-09-00695-sup1.zip › Refinement 210/FINAL/final.0017]

#
#
 -4.0000000        14789.463        0.0000000       0.10000000    
 -3.9600000        10769.246        0.0000000       0.10000000    
 -3.9200001        9884.4180        0.0000000       0.10000000    
 -3.8800001        9006.8291        0.0000000       0.10000000    
 -3.8399999        6571.5171        0.0000000       0.10000000    
 -3.8000000        8417.7744        0.0000000       0.10000000    
 -3.7600000        9130.0039        0.0000000       0.10000000    
 -3.7200000        10405.968        0.0000000       0.10000000    
 -3.6800001        14887.048        0.0000000       0.10000000    
 -3.6400001        14125.773        0.0000000       0.10000000    
 -3.5999999        11379.745        0.0000000       0.10000000    
 -3.5599999        9349.6885        0.0000000       0.10000000    
 -3.5200000        6232.1987        0.0000000       0.10000000    
 -3.4800000        6802.2896        0.0000000       0.10000000    
 -3.4400001        6739.9351        0.0000000       0.10000000    
 -3.4000001        6007.2329        0.0000000       0.10000000    
 -3.3600001        7584.4624        0.0000000       0.10000000    
 -3.3199999        7145.8394        0.0000000       0.10000000    
 -3.2800000        6359.7476        0.0000000       0.10000000    
 -3.2400000        4832.6484        0.0000000       0.10000000    
 -3.2000000        4660.6279        0.0000000       0.10000000    
 -3.1600001        3731.4016        0.0000000       0.10000000    
 -3.1199999        3739.2322        0.0000000       0.10000000    
 -3.0799999        4245.0093        0.0000000       0.10000000    
 -3.0400000        5342.4932        0.0000000       0.10000000    
 -3.0000000        4958.1064        0.0000000       0.10000000    
 -2.9600000        4121.4824        0.0000000       0.10000000    
 -2.9200001        4108.9004        0.0000000       0.10000000    
 -2.8800001        4148.0957        0.0000000       0.10000000    
 -2.8400002        3540.3093        0.0000000       0.10000000    
 -2.8000002        4238.2871        0.0000000       0.10000000    
 -2.7600000        4186.1016        0.0000000       0.10000000    
 -2.7200000        4013.8457        0.0000000       0.10000000    
 -2.6800001        4748.9795        0.0000000       0.10000000    
 -2.6399999        3702.0969        0.0000000       0.10000000    
 -2.5999999        4041.2585        0.0000000       0.10000000    
 -2.5599999        4377.4468        0.0000000       0.10000000    
 -2.5200000        4566.1919        0.0000000       0.10000000    
 -2.4800000        5880.9043        0.0000000       0.10000000    
 -2.4400001        7146.5498        0.0000000       0.10000000    
 -2.4000001        6869.3975        0.0000000       0.10000000    
 -2.3600001        8772.1963        0.0000000       0.10000000    
 -2.3200002        9345.6055        0.0000000       0.10000000    
 -2.2800002        7921.2939        0.0000000       0.10000000    
 -2.2400000        6849.9663        0.0000000       0.10000000    
 -2.2000000        9195.1602        0.0000000       0.10000000    
 -2.1600001        7759.3892        0.0000000       0.10000000    
 -2.1199999        10671.057        0.0000000       0.10000000    
 -2.0799999        13046.496        0.0000000       0.10000000    
 -2.0400000        21440.693        0.0000000       0.10000000    
 -2.0000000        19375.457        0.0000000       0.10000000    
 -1.9600000        13864.334        0.0000000       0.10000000    
 -1.9200001        13117.309        0.0000000       0.10000000    
 -1.8800001        14324.598        0.0000000       0.10000000    
 -1.8400002        11889.460        0.0000000       0.10000000    
 -1.8000000        20567.088        0.0000000       0.10000000    
 -1.7600000        23588.312        0.0000000       0.10000000    
 -1.7200000        27086.840        0.0000000       0.10000000    
 -1.6800001        37083.422        0.0000000       0.10000000    
 -1.6400001        32004.564        0.0000000       0.10000000    
 -1.6000001        24301.180        0.0000000       0.10000000    
 -1.5599999        20269.240        0.0000000       0.10000000    
 -1.5200000        15693.446        0.0000000       0.10000000    
 -1.4800000        21136.695        0.0000000       0.10000000    
 -1.4400001        27214.215        0.0000000       0.10000000    
 -1.4000001        24062.699        0.0000000       0.10000000    
 -1.3600001        36359.352        0.0000000       0.10000000    
 -1.3200002        36760.109        0.0000000       0.10000000    
 -1.2800000        30458.113        0.0000000       0.10000000    
 -1.2400000        22044.467        0.0000000       0.10000000    
 -1.2000000        27347.650        0.0000000       0.10000000    
 -1.1600001        21866.277        0.0000000       0.10000000    
 -1.1200001        31911.857        0.0000000       0.10000000    
 -1.0800002        40788.426        0.0000000       0.10000000    
 -1.0400000        74982.961        0.0000000       0.10000000    
 -1.0000000        67304.617        0.0000000       0.10000000    
-0.96000004        44971.824        0.0000000       0.10000000    
-0.92000008        39651.855        0.0000000       0.10000000    
-0.88000011        38000.711        0.0000000       0.10000000    
-0.84000015        28124.895        0.0000000       0.10000000    
-0.80000019        45834.859        0.0000000       0.10000000    
-0.75999999        52791.250        0.0000000       0.10000000    
-0.72000003        62687.273        0.0000000       0.10000000    
-0.68000007        89779.453        0.0000000       0.10000000    
-0.64000010        82200.320        0.0000000       0.10000000    
-0.60000014        60393.148        0.0000000       0.10000000    
-0.56000018        47086.586        0.0000000       0.10000000    
-0.51999998        30425.160        0.0000000       0.10000000    
-0.48000002        37990.180        0.0000000       0.10000000    
-0.44000006        45928.504        0.0000000       0.10000000    
-0.40000010        39614.516        0.0000000       0.10000000    
-0.36000013        62619.797        0.0000000       0.10000000    
-0.32000017        61956.102        0.0000000       0.10000000    
-0.27999997        53866.621        0.0000000       0.10000000    
-0.24000001        37292.586        0.0000000       0.10000000    
-0.20000005        40767.117        0.0000000       0.10000000    
-0.16000009        32473.250        0.0000000       0.10000000    
-0.12000012        45156.141        0.0000000       0.10000000    
-0.80000162E-01    59830.664        0.0000000       0.10000000    
-0.40000200E-01    113202.00        0.0000000       0.10000000    
  0.0000000        105166.73        0.0000000       0.10000000    
 0.39999962E-01    72535.172        0.0000000       0.10000000    
 0.79999924E-01    64355.680        0.0000000       0.10000000    
 0.11999989        57068.488        0.0000000       0.10000000    
 0.15999985        39794.000        0.0000000       0.10000000    
 0.19999981        52702.836        0.0000000       0.10000000    
 0.23999977        57682.488        0.0000000       0.10000000    
 0.27999973        65837.109        0.0000000       0.10000000    
 0.31999969        94602.258        0.0000000       0.10000000    
 0.36000013        88414.227        0.0000000       0.10000000    
 0.40000010        67848.938        0.0000000       0.10000000    
 0.44000006        52653.988        0.0000000       0.10000000    
 0.48000002        32156.510        0.0000000       0.10000000    
 0.51999998        34592.090        0.0000000       0.10000000    
 0.55999994        33870.879        0.0000000       0.10000000    
 0.59999990        29107.881        0.0000000       0.10000000    
 0.63999987        38936.957        0.0000000       0.10000000    
 0.67999983        35896.734        0.0000000       0.10000000    
 0.71999979        32020.914        0.0000000       0.10000000    
 0.75999975        22867.484        0.0000000       0.10000000    
 0.79999971        20465.637        0.0000000       0.10000000    
 0.83999968        16066.925        0.0000000       0.10000000    
 0.88000011        15966.244        0.0000000       0.10000000    
 0.92000008        18999.561        0.0000000       0.10000000    
 0.96000004        26788.949        0.0000000       0.10000000    
  1.0000000        25184.539        0.0000000       0.10000000    
  1.0400000        19748.668        0.0000000       0.10000000    
  1.0799999        18424.883        0.0000000       0.10000000    
  1.1199999        16709.033        0.0000000       0.10000000    
  1.1599998        12840.683        0.0000000       0.10000000    
  1.1999998        13553.762        0.0000000       0.10000000    
  1.2399998        12487.240        0.0000000       0.10000000    
  1.2799997        11342.515        0.0000000       0.10000000    
  1.3199997        13149.546        0.0000000       0.10000000    
  1.3599997        10298.133        0.0000000       0.10000000    
  1.4000001        10276.365        0.0000000       0.10000000    
  1.4400001        10023.937        0.0000000       0.10000000    
  1.4800000        9198.4336        0.0000000       0.10000000    
  1.5200000        10286.376        0.0000000       0.10000000    
  1.5599999        10877.321        0.0000000       0.10000000    
  1.5999999        10220.771        0.0000000       0.10000000    
  1.6399999        11537.151        0.0000000       0.10000000    
  1.6799998        11858.820        0.0000000       0.10000000    
  1.7199998        10129.997        0.0000000       0.10000000    
  1.7599998        8900.8965        0.0000000       0.10000000    
  1.7999997        10897.051        0.0000000       0.10000000    
  1.8399997        9011.7705        0.0000000       0.10000000    
  1.8799996        10995.331        0.0000000       0.10000000    
  1.9200001        12880.875        0.0000000       0.10000000    
  1.9600000        18837.426        0.0000000       0.10000000    
  2.0000000        17071.008        0.0000000       0.10000000    
  2.0400000        12984.443        0.0000000       0.10000000    
  2.0799999        12634.454        0.0000000       0.10000000    
  2.1199999        13755.157        0.0000000       0.10000000    
  2.1599998        11731.068        0.0000000       0.10000000    
  2.1999998        18405.066        0.0000000       0.10000000    
  2.2399998        20057.977        0.0000000       0.10000000    
  2.2799997        21827.301        0.0000000       0.10000000    
  2.3199997        28299.213        0.0000000       0.10000000    
  2.3599997        23206.797        0.0000000       0.10000000    
  2.3999996        18083.455        0.0000000       0.10000000    
  2.4400001        15416.068        0.0000000       0.10000000    
  2.4800000        12581.669        0.0000000       0.10000000    
  2.5200000        16018.975        0.0000000       0.10000000    
  2.5599999        19484.564        0.0000000       0.10000000    
  2.5999999        16844.381        0.0000000       0.10000000    
  2.6399999        23028.062        0.0000000       0.10000000    
  2.6799998        22641.516        0.0000000       0.10000000    
  2.7199998        17953.555        0.0000000       0.10000000    
  2.7599998        13418.298        0.0000000       0.10000000    
  2.7999997        16648.420        0.0000000       0.10000000    
  2.8399997        13194.389        0.0000000       0.10000000    
  2.8799996        18166.898        0.0000000       0.10000000    
  2.9200001        22052.578        0.0000000       0.10000000    
  2.9600000        37133.484        0.0000000       0.10000000    
  3.0000000        32336.740        0.0000000       0.10000000    
  3.0400000        21490.033        0.0000000       0.10000000    
  3.0799999        19023.703        0.0000000       0.10000000    
  3.1199999        19381.262        0.0000000       0.10000000    
  3.1599998        15093.866        0.0000000       0.10000000    
  3.1999998        25734.463        0.0000000       0.10000000    
  3.2399998        29225.990        0.0000000       0.10000000    
  3.2799997        33915.156        0.0000000       0.10000000    
  3.3199997        46576.352        0.0000000       0.10000000    
  3.3599997        40470.738        0.0000000       0.10000000    
  3.3999996        29546.822        0.0000000       0.10000000    
  3.4400001        23240.748        0.0000000       0.10000000    
  3.4800000        16189.465        0.0000000       0.10000000    
  3.5200000        20983.143        0.0000000       0.10000000    
  3.5599999        26302.070        0.0000000       0.10000000    
  3.5999999        22346.418        0.0000000       0.10000000    
  3.6399999        34265.172        0.0000000       0.10000000    
  3.6799998        33347.215        0.0000000       0.10000000    
  3.7199998        27491.438        0.0000000       0.10000000    
  3.7599998        18793.014        0.0000000       0.10000000    
  3.7999997        21288.965        0.0000000       0.10000000    
  3.8399997        16475.221        0.0000000       0.10000000    
  3.8799996        23296.385        0.0000000       0.10000000    
  3.9199996        29633.635        0.0000000       0.10000000    
  3.9600000        54605.898        0.0000000       0.10000000    
  4.0000000        48445.184        0.0000000       0.10000000    
  4.0400000        31740.324        0.0000000       0.10000000    
  4.0799999        27119.580        0.0000000       0.10000000    
  4.1199999        23815.352        0.0000000       0.10000000    
  4.1599998        16427.082        0.0000000       0.10000000    
  4.1999998        23411.578        0.0000000       0.10000000    
  4.2399998        25735.006        0.0000000       0.10000000    
  4.2799997        29395.090        0.0000000       0.10000000    
  4.3199997        41542.547        0.0000000       0.10000000    
  4.3599997        38023.594        0.0000000       0.10000000    
  4.3999996        27673.920        0.0000000       0.10000000    
  4.4399996        20911.564        0.0000000       0.10000000    
  4.4799995        12430.432        0.0000000       0.10000000    
  4.5199995        13980.581        0.0000000       0.10000000    
  4.5599995        14693.270        0.0000000       0.10000000    
  4.5999994        12308.276        0.0000000       0.10000000    
  4.6399994        17966.199        0.0000000       0.10000000    
  4.6799994        16629.084        0.0000000       0.10000000    
  4.7200003        14518.558        0.0000000       0.10000000    
  4.7600002        9719.5322        0.0000000       0.10000000    
  4.8000002        8869.9854        0.0000000       0.10000000    
  4.8400002        6789.2974        0.0000000       0.10000000    
  4.8800001        7647.8481        0.0000000       0.10000000    
  4.9200001        9489.0947        0.0000000       0.10000000    
  4.9600000        15588.671        0.0000000       0.10000000    
  5.0000000        14192.657        0.0000000       0.10000000    
  5.0400000        10068.772        0.0000000       0.10000000    
  5.0799999        8795.8438        0.0000000       0.10000000    
  5.1199999        7428.2783        0.0000000       0.10000000    
  5.1599998        5158.6890        0.0000000       0.10000000    
  5.1999998        5426.2051        0.0000000       0.10000000    
  5.2399998        5111.9990        0.0000000       0.10000000    
  5.2799997        4972.1567        0.0000000       0.10000000    
  5.3199997        6207.2173        0.0000000       0.10000000    
  5.3599997        5265.8193        0.0000000       0.10000000    
  5.3999996        4417.2861        0.0000000       0.10000000    
  5.4399996        3743.5759        0.0000000       0.10000000    
  5.4799995        2808.2444        0.0000000       0.10000000    
  5.5199995        2977.8318        0.0000000       0.10000000    
  5.5599995        2994.4844        0.0000000       0.10000000    
  5.5999994        2691.5579        0.0000000       0.10000000    
  5.6399994        3227.9419        0.0000000       0.10000000    
  5.6799994        3190.6975        0.0000000       0.10000000    
  5.7199993        2756.5835        0.0000000       0.10000000    
  5.7600002        2204.5315        0.0000000       0.10000000    
  5.8000002        2416.9067        0.0000000       0.10000000    
  5.8400002        1945.2993        0.0000000       0.10000000    
  5.8800001        2284.4971        0.0000000       0.10000000    
  5.9200001        2732.3193        0.0000000       0.10000000    
  5.9600000        4161.5054        0.0000000       0.10000000    
  6.0000000        3853.9163        0.0000000       0.10000000    
