# Supplementary material for: Quantitative analysis of diffuse electron scattering in the lithium-ion battery cathode material Li1.2Ni0.13Mn0.54Co0.13O2
Source: IUCrJ. 2022 Sep 1;9(Pt 5):695–704. doi: 10.1107/S2052252522007746 (PMC9438490; doi:10.1107/S2052252522007746)
Supplement: Supplementary file 1 [file m-09-00695-sup1.zip › Refinement 210/FINAL/final.0018]

#
#
 -4.0000000        16005.843        0.0000000       0.10000000    
 -3.9600000        14309.921        0.0000000       0.10000000    
 -3.9200001        11030.148        0.0000000       0.10000000    
 -3.8800001        9978.9150        0.0000000       0.10000000    
 -3.8399999        7008.7764        0.0000000       0.10000000    
 -3.8000000        7177.0293        0.0000000       0.10000000    
 -3.7600000        7043.5864        0.0000000       0.10000000    
 -3.7200000        8774.8623        0.0000000       0.10000000    
 -3.6800001        11094.196        0.0000000       0.10000000    
 -3.6400001        11108.253        0.0000000       0.10000000    
 -3.5999999        7876.4775        0.0000000       0.10000000    
 -3.5599999        5922.3691        0.0000000       0.10000000    
 -3.5200000        7589.5000        0.0000000       0.10000000    
 -3.4800000        6486.5464        0.0000000       0.10000000    
 -3.4400001        6022.2139        0.0000000       0.10000000    
 -3.4000001        6221.8169        0.0000000       0.10000000    
 -3.3600001        7204.6787        0.0000000       0.10000000    
 -3.3199999        6249.8257        0.0000000       0.10000000    
 -3.2800000        8163.6963        0.0000000       0.10000000    
 -3.2400000        5615.3486        0.0000000       0.10000000    
 -3.2000000        4914.7188        0.0000000       0.10000000    
 -3.1600001        4369.1655        0.0000000       0.10000000    
 -3.1199999        5278.2070        0.0000000       0.10000000    
 -3.0799999        4111.6074        0.0000000       0.10000000    
 -3.0400000        5482.9062        0.0000000       0.10000000    
 -3.0000000        5360.9971        0.0000000       0.10000000    
 -2.9600000        4789.8418        0.0000000       0.10000000    
 -2.9200001        4225.3945        0.0000000       0.10000000    
 -2.8800001        4336.2900        0.0000000       0.10000000    
 -2.8400002        3867.0215        0.0000000       0.10000000    
 -2.8000002        3758.1172        0.0000000       0.10000000    
 -2.7600000        3418.3679        0.0000000       0.10000000    
 -2.7200000        4123.9336        0.0000000       0.10000000    
 -2.6800001        3720.4126        0.0000000       0.10000000    
 -2.6399999        3931.3184        0.0000000       0.10000000    
 -2.5999999        4246.9678        0.0000000       0.10000000    
 -2.5599999        4054.5645        0.0000000       0.10000000    
 -2.5200000        5257.3398        0.0000000       0.10000000    
 -2.4800000        6030.1973        0.0000000       0.10000000    
 -2.4400001        7090.3374        0.0000000       0.10000000    
 -2.4000001        7386.9194        0.0000000       0.10000000    
 -2.3600001        9469.1436        0.0000000       0.10000000    
 -2.3200002        8326.1973        0.0000000       0.10000000    
 -2.2800002        11150.753        0.0000000       0.10000000    
 -2.2400000        8978.8916        0.0000000       0.10000000    
 -2.2000000        9871.3066        0.0000000       0.10000000    
 -2.1600001        9891.9180        0.0000000       0.10000000    
 -2.1199999        14600.979        0.0000000       0.10000000    
 -2.0799999        14130.229        0.0000000       0.10000000    
 -2.0400000        21737.818        0.0000000       0.10000000    
 -2.0000000        19630.705        0.0000000       0.10000000    
 -1.9600000        16593.375        0.0000000       0.10000000    
 -1.9200001        12804.296        0.0000000       0.10000000    
 -1.8800001        12872.415        0.0000000       0.10000000    
 -1.8400002        11795.277        0.0000000       0.10000000    
 -1.8000000        13436.558        0.0000000       0.10000000    
 -1.7600000        16660.588        0.0000000       0.10000000    
 -1.7200000        21531.006        0.0000000       0.10000000    
 -1.6800001        27013.762        0.0000000       0.10000000    
 -1.6400001        25023.418        0.0000000       0.10000000    
 -1.6000001        18525.920        0.0000000       0.10000000    
 -1.5599999        14181.111        0.0000000       0.10000000    
 -1.5200000        17912.906        0.0000000       0.10000000    
 -1.4800000        19275.244        0.0000000       0.10000000    
 -1.4400001        24804.863        0.0000000       0.10000000    
 -1.4000001        25191.648        0.0000000       0.10000000    
 -1.3600001        43972.551        0.0000000       0.10000000    
 -1.3200002        34600.637        0.0000000       0.10000000    
 -1.2800000        45762.336        0.0000000       0.10000000    
 -1.2400000        29839.582        0.0000000       0.10000000    
 -1.2000000        31866.932        0.0000000       0.10000000    
 -1.1600001        31724.314        0.0000000       0.10000000    
 -1.1200001        45680.570        0.0000000       0.10000000    
 -1.0800002        47159.516        0.0000000       0.10000000    
 -1.0400000        77812.219        0.0000000       0.10000000    
 -1.0000000        70253.797        0.0000000       0.10000000    
-0.96000004        58530.012        0.0000000       0.10000000    
-0.92000008        41991.699        0.0000000       0.10000000    
-0.88000011        37416.484        0.0000000       0.10000000    
-0.84000015        28079.801        0.0000000       0.10000000    
-0.80000019        31176.410        0.0000000       0.10000000    
-0.75999999        37345.289        0.0000000       0.10000000    
-0.72000003        48085.246        0.0000000       0.10000000    
-0.68000007        65196.613        0.0000000       0.10000000    
-0.64000010        60982.160        0.0000000       0.10000000    
-0.60000014        40006.359        0.0000000       0.10000000    
-0.56000018        27908.332        0.0000000       0.10000000    
-0.51999998        35905.586        0.0000000       0.10000000    
-0.48000002        33189.402        0.0000000       0.10000000    
-0.44000006        39531.793        0.0000000       0.10000000    
-0.40000010        40599.828        0.0000000       0.10000000    
-0.36000013        73483.180        0.0000000       0.10000000    
-0.32000017        58395.102        0.0000000       0.10000000    
-0.27999997        78887.555        0.0000000       0.10000000    
-0.24000001        48287.637        0.0000000       0.10000000    
-0.20000005        48644.340        0.0000000       0.10000000    
-0.16000009        48130.148        0.0000000       0.10000000    
-0.12000012        66835.023        0.0000000       0.10000000    
-0.80000162E-01    69490.062        0.0000000       0.10000000    
-0.40000200E-01    119186.70        0.0000000       0.10000000    
  0.0000000        112952.81        0.0000000       0.10000000    
 0.39999962E-01    97460.148        0.0000000       0.10000000    
 0.79999924E-01    71929.039        0.0000000       0.10000000    
 0.11999989        62519.762        0.0000000       0.10000000    
 0.15999985        41803.004        0.0000000       0.10000000    
 0.19999981        42874.270        0.0000000       0.10000000    
 0.23999977        43435.273        0.0000000       0.10000000    
 0.27999973        53281.887        0.0000000       0.10000000    
 0.31999969        69868.906        0.0000000       0.10000000    
 0.36000013        67205.055        0.0000000       0.10000000    
 0.40000010        44383.648        0.0000000       0.10000000    
 0.44000006        31084.303        0.0000000       0.10000000    
 0.48000002        39382.828        0.0000000       0.10000000    
 0.51999998        31836.418        0.0000000       0.10000000    
 0.55999994        29046.330        0.0000000       0.10000000    
 0.59999990        29722.266        0.0000000       0.10000000    
 0.63999987        38129.754        0.0000000       0.10000000    
 0.67999983        31958.537        0.0000000       0.10000000    
 0.71999979        41728.656        0.0000000       0.10000000    
 0.75999975        26390.512        0.0000000       0.10000000    
 0.79999971        22338.348        0.0000000       0.10000000    
 0.83999968        19753.736        0.0000000       0.10000000    
 0.88000011        23329.412        0.0000000       0.10000000    
 0.92000008        19193.217        0.0000000       0.10000000    
 0.96000004        28070.330        0.0000000       0.10000000    
  1.0000000        27725.893        0.0000000       0.10000000    
  1.0400000        24586.721        0.0000000       0.10000000    
  1.0799999        19980.240        0.0000000       0.10000000    
  1.1199999        18541.646        0.0000000       0.10000000    
  1.1599998        14176.066        0.0000000       0.10000000    
  1.1999998        12957.503        0.0000000       0.10000000    
  1.2399998        10496.265        0.0000000       0.10000000    
  1.2799997        11724.744        0.0000000       0.10000000    
  1.3199997        10392.671        0.0000000       0.10000000    
  1.3599997        10521.843        0.0000000       0.10000000    
  1.4000001        9977.6875        0.0000000       0.10000000    
  1.4400001        8830.9570        0.0000000       0.10000000    
  1.4800000        10842.410        0.0000000       0.10000000    
  1.5200000        10842.650        0.0000000       0.10000000    
  1.5599999        10949.086        0.0000000       0.10000000    
  1.5999999        11019.921        0.0000000       0.10000000    
  1.6399999        11179.795        0.0000000       0.10000000    
  1.6799998        10213.666        0.0000000       0.10000000    
  1.7199998        13429.363        0.0000000       0.10000000    
  1.7599998        11117.103        0.0000000       0.10000000    
  1.7999997        11342.441        0.0000000       0.10000000    
  1.8399997        10782.956        0.0000000       0.10000000    
  1.8799996        14974.316        0.0000000       0.10000000    
  1.9200001        13238.296        0.0000000       0.10000000    
  1.9600000        19001.641        0.0000000       0.10000000    
  2.0000000        17444.203        0.0000000       0.10000000    
  2.0400000        15017.594        0.0000000       0.10000000    
  2.0799999        12290.214        0.0000000       0.10000000    
  2.1199999        12708.702        0.0000000       0.10000000    
  2.1599998        11960.010        0.0000000       0.10000000    
  2.1999998        12863.317        0.0000000       0.10000000    
  2.2399998        14577.854        0.0000000       0.10000000    
  2.2799997        18250.121        0.0000000       0.10000000    
  2.3199997        20853.150        0.0000000       0.10000000    
  2.3599997        19128.592        0.0000000       0.10000000    
  2.3999996        14899.756        0.0000000       0.10000000    
  2.4400001        11709.196        0.0000000       0.10000000    
  2.4800000        14387.188        0.0000000       0.10000000    
  2.5200000        15199.754        0.0000000       0.10000000    
  2.5599999        18285.930        0.0000000       0.10000000    
  2.5999999        17816.850        0.0000000       0.10000000    
  2.6399999        26943.730        0.0000000       0.10000000    
  2.6799998        20918.352        0.0000000       0.10000000    
  2.7199998        26436.500        0.0000000       0.10000000    
  2.7599998        18008.855        0.0000000       0.10000000    
  2.7999997        18700.498        0.0000000       0.10000000    
  2.8399997        18048.654        0.0000000       0.10000000    
  2.8799996        25395.893        0.0000000       0.10000000    
  2.9200001        24759.260        0.0000000       0.10000000    
  2.9600000        38072.656        0.0000000       0.10000000    
  3.0000000        33147.078        0.0000000       0.10000000    
  3.0400000        26736.098        0.0000000       0.10000000    
  3.0799999        19144.986        0.0000000       0.10000000    
  3.1199999        17809.260        0.0000000       0.10000000    
  3.1599998        14877.103        0.0000000       0.10000000    
  3.1999998        16627.990        0.0000000       0.10000000    
  3.2399998        20458.736        0.0000000       0.10000000    
  3.2799997        26287.068        0.0000000       0.10000000    
  3.3199997        33786.949        0.0000000       0.10000000    
  3.3599997        30651.619        0.0000000       0.10000000    
  3.3999996        21001.623        0.0000000       0.10000000    
  3.4400001        14963.201        0.0000000       0.10000000    
  3.4800000        18665.018        0.0000000       0.10000000    
  3.5200000        18600.523        0.0000000       0.10000000    
  3.5599999        23318.664        0.0000000       0.10000000    
  3.5999999        23160.346        0.0000000       0.10000000    
  3.6399999        41449.984        0.0000000       0.10000000    
  3.6799998        31572.867        0.0000000       0.10000000    
  3.7199998        41211.871        0.0000000       0.10000000    
  3.7599998        25139.324        0.0000000       0.10000000    
  3.7999997        25323.367        0.0000000       0.10000000    
  3.8399997        24579.605        0.0000000       0.10000000    
  3.8799996        33999.426        0.0000000       0.10000000    
  3.9199996        34649.586        0.0000000       0.10000000    
  3.9600000        57179.816        0.0000000       0.10000000    
  4.0000000        51389.453        0.0000000       0.10000000    
  4.0400000        42356.906        0.0000000       0.10000000    
  4.0799999        29797.322        0.0000000       0.10000000    
  4.1199999        25051.082        0.0000000       0.10000000    
  4.1599998        16841.887        0.0000000       0.10000000    
  4.1999998        17461.398        0.0000000       0.10000000    
  4.2399998        18729.770        0.0000000       0.10000000    
  4.2799997        22944.287        0.0000000       0.10000000    
  4.3199997        30377.346        0.0000000       0.10000000    
  4.3599997        28269.578        0.0000000       0.10000000    
  4.3999996        17769.713        0.0000000       0.10000000    
  4.4399996        11954.697        0.0000000       0.10000000    
  4.4799995        15044.536        0.0000000       0.10000000    
  4.5199995        12340.716        0.0000000       0.10000000    
  4.5599995        12351.558        0.0000000       0.10000000    
  4.5999994        12489.305        0.0000000       0.10000000    
  4.6399994        19417.760        0.0000000       0.10000000    
  4.6799994        15319.959        0.0000000       0.10000000    
  4.7200003        20028.041        0.0000000       0.10000000    
  4.7600002        11704.707        0.0000000       0.10000000    
  4.8000002        10268.408        0.0000000       0.10000000    
  4.8400002        9293.0303        0.0000000       0.10000000    
  4.8800001        11455.951        0.0000000       0.10000000    
  4.9200001        10412.432        0.0000000       0.10000000    
  4.9600000        16502.908        0.0000000       0.10000000    
  5.0000000        15580.749        0.0000000       0.10000000    
  5.0400000        13252.412        0.0000000       0.10000000    
  5.0799999        9867.4180        0.0000000       0.10000000    
  5.1199999        8465.5908        0.0000000       0.10000000    
  5.1599998        5654.6079        0.0000000       0.10000000    
  5.1999998        5150.1343        0.0000000       0.10000000    
  5.2399998        4194.2549        0.0000000       0.10000000    
  5.2799997        4678.6865        0.0000000       0.10000000    
  5.3199997        4766.0767        0.0000000       0.10000000    
  5.3599997        4613.5557        0.0000000       0.10000000    
  5.3999996        3558.5837        0.0000000       0.10000000    
  5.4399996        2806.3516        0.0000000       0.10000000    
  5.4799995        3369.1008        0.0000000       0.10000000    
  5.5199995        3019.1482        0.0000000       0.10000000    
  5.5599995        2871.7871        0.0000000       0.10000000    
  5.5999994        2853.1143        0.0000000       0.10000000    
  5.6399994        3179.3262        0.0000000       0.10000000    
  5.6799994        2801.2166        0.0000000       0.10000000    
  5.7199993        3682.8887        0.0000000       0.10000000    
  5.7600002        2702.7798        0.0000000       0.10000000    
  5.8000002        2597.7292        0.0000000       0.10000000    
  5.8400002        2422.8950        0.0000000       0.10000000    
  5.8800001        3214.9138        0.0000000       0.10000000    
  5.9200001        2865.8291        0.0000000       0.10000000    
  5.9600000        4285.5132        0.0000000       0.10000000    
  6.0000000        4072.6470        0.0000000       0.10000000    
