# Supplementary material for: Quantitative analysis of diffuse electron scattering in the lithium-ion battery cathode material Li1.2Ni0.13Mn0.54Co0.13O2
Source: IUCrJ. 2022 Sep 1;9(Pt 5):695–704. doi: 10.1107/S2052252522007746 (PMC9438490; doi:10.1107/S2052252522007746)
Supplement: Supplementary file 1 [file m-09-00695-sup1.zip › Refinement 210/FINAL/final.0019]

#
#
 -4.0000000        17865.314        0.0000000       0.10000000    
 -3.9600000        13722.228        0.0000000       0.10000000    
 -3.9200001        8134.5308        0.0000000       0.10000000    
 -3.8800001        7313.8906        0.0000000       0.10000000    
 -3.8399999        5922.3467        0.0000000       0.10000000    
 -3.8000000        5825.9858        0.0000000       0.10000000    
 -3.7600000        5958.3818        0.0000000       0.10000000    
 -3.7200000        9245.6553        0.0000000       0.10000000    
 -3.6800001        13326.840        0.0000000       0.10000000    
 -3.6400001        10550.171        0.0000000       0.10000000    
 -3.5999999        10797.678        0.0000000       0.10000000    
 -3.5599999        7171.8350        0.0000000       0.10000000    
 -3.5200000        5870.6431        0.0000000       0.10000000    
 -3.4800000        5468.4751        0.0000000       0.10000000    
 -3.4400001        5149.8486        0.0000000       0.10000000    
 -3.4000001        4924.6055        0.0000000       0.10000000    
 -3.3600001        7254.1494        0.0000000       0.10000000    
 -3.3199999        7319.1968        0.0000000       0.10000000    
 -3.2800000        7317.2983        0.0000000       0.10000000    
 -3.2400000        4513.3140        0.0000000       0.10000000    
 -3.2000000        5080.5806        0.0000000       0.10000000    
 -3.1600001        4062.5305        0.0000000       0.10000000    
 -3.1199999        3318.3340        0.0000000       0.10000000    
 -3.0799999        3844.1521        0.0000000       0.10000000    
 -3.0400000        4820.8364        0.0000000       0.10000000    
 -3.0000000        5343.7300        0.0000000       0.10000000    
 -2.9600000        4204.0039        0.0000000       0.10000000    
 -2.9200001        3488.4893        0.0000000       0.10000000    
 -2.8800001        3528.4985        0.0000000       0.10000000    
 -2.8400002        3039.4170        0.0000000       0.10000000    
 -2.8000002        3117.9199        0.0000000       0.10000000    
 -2.7600000        2990.1309        0.0000000       0.10000000    
 -2.7200000        3456.8196        0.0000000       0.10000000    
 -2.6800001        3654.9697        0.0000000       0.10000000    
 -2.6399999        3199.5315        0.0000000       0.10000000    
 -2.5999999        4058.2251        0.0000000       0.10000000    
 -2.5599999        4007.3721        0.0000000       0.10000000    
 -2.5200000        4787.7280        0.0000000       0.10000000    
 -2.4800000        5560.5073        0.0000000       0.10000000    
 -2.4400001        5666.4248        0.0000000       0.10000000    
 -2.4000001        6373.4087        0.0000000       0.10000000    
 -2.3600001        9507.1436        0.0000000       0.10000000    
 -2.3200002        9857.2852        0.0000000       0.10000000    
 -2.2800002        8965.4961        0.0000000       0.10000000    
 -2.2400000        6875.7744        0.0000000       0.10000000    
 -2.2000000        8061.7739        0.0000000       0.10000000    
 -2.1600001        8128.6943        0.0000000       0.10000000    
 -2.1199999        8996.0820        0.0000000       0.10000000    
 -2.0799999        13643.867        0.0000000       0.10000000    
 -2.0400000        19404.832        0.0000000       0.10000000    
 -2.0000000        21219.000        0.0000000       0.10000000    
 -1.9600000        14938.651        0.0000000       0.10000000    
 -1.9200001        10043.203        0.0000000       0.10000000    
 -1.8800001        10689.744        0.0000000       0.10000000    
 -1.8400002        9974.1133        0.0000000       0.10000000    
 -1.8000000        13214.077        0.0000000       0.10000000    
 -1.7600000        16252.276        0.0000000       0.10000000    
 -1.7200000        25586.660        0.0000000       0.10000000    
 -1.6800001        34313.461        0.0000000       0.10000000    
 -1.6400001        24017.750        0.0000000       0.10000000    
 -1.6000001        22791.131        0.0000000       0.10000000    
 -1.5599999        16571.734        0.0000000       0.10000000    
 -1.5200000        17766.830        0.0000000       0.10000000    
 -1.4800000        19837.674        0.0000000       0.10000000    
 -1.4400001        20902.449        0.0000000       0.10000000    
 -1.4000001        27817.943        0.0000000       0.10000000    
 -1.3600001        49167.086        0.0000000       0.10000000    
 -1.3200002        46323.512        0.0000000       0.10000000    
 -1.2800000        41268.102        0.0000000       0.10000000    
 -1.2400000        24673.572        0.0000000       0.10000000    
 -1.2000000        28829.045        0.0000000       0.10000000    
 -1.1600001        25323.279        0.0000000       0.10000000    
 -1.1200001        28496.355        0.0000000       0.10000000    
 -1.0800002        45738.031        0.0000000       0.10000000    
 -1.0400000        69708.938        0.0000000       0.10000000    
 -1.0000000        79195.102        0.0000000       0.10000000    
-0.96000004        55551.449        0.0000000       0.10000000    
-0.92000008        30877.828        0.0000000       0.10000000    
-0.88000011        28603.248        0.0000000       0.10000000    
-0.84000015        24480.512        0.0000000       0.10000000    
-0.80000019        29270.062        0.0000000       0.10000000    
-0.75999999        35153.707        0.0000000       0.10000000    
-0.72000003        58793.137        0.0000000       0.10000000    
-0.68000007        84348.828        0.0000000       0.10000000    
-0.64000010        60148.785        0.0000000       0.10000000    
-0.60000014        56077.059        0.0000000       0.10000000    
-0.56000018        35764.277        0.0000000       0.10000000    
-0.51999998        32433.738        0.0000000       0.10000000    
-0.48000002        32900.191        0.0000000       0.10000000    
-0.44000006        34590.152        0.0000000       0.10000000    
-0.40000010        45045.012        0.0000000       0.10000000    
-0.36000013        83368.648        0.0000000       0.10000000    
-0.32000017        79241.812        0.0000000       0.10000000    
-0.27999997        74796.922        0.0000000       0.10000000    
-0.24000001        41407.922        0.0000000       0.10000000    
-0.20000005        49426.035        0.0000000       0.10000000    
-0.16000009        39743.977        0.0000000       0.10000000    
-0.12000012        42207.816        0.0000000       0.10000000    
-0.80000162E-01    67029.875        0.0000000       0.10000000    
-0.40000200E-01    106644.90        0.0000000       0.10000000    
  0.0000000        127721.58        0.0000000       0.10000000    
 0.39999962E-01    94106.602        0.0000000       0.10000000    
 0.79999924E-01    52241.621        0.0000000       0.10000000    
 0.11999989        45430.449        0.0000000       0.10000000    
 0.15999985        35947.730        0.0000000       0.10000000    
 0.19999981        35572.254        0.0000000       0.10000000    
 0.23999977        37328.281        0.0000000       0.10000000    
 0.27999973        59320.500        0.0000000       0.10000000    
 0.31999969        86471.258        0.0000000       0.10000000    
 0.36000013        65102.977        0.0000000       0.10000000    
 0.40000010        63800.387        0.0000000       0.10000000    
 0.44000006        39354.668        0.0000000       0.10000000    
 0.48000002        30303.295        0.0000000       0.10000000    
 0.51999998        27099.072        0.0000000       0.10000000    
 0.55999994        25513.328        0.0000000       0.10000000    
 0.59999990        25218.711        0.0000000       0.10000000    
 0.63999987        40122.148        0.0000000       0.10000000    
 0.67999983        39217.363        0.0000000       0.10000000    
 0.71999979        39216.816        0.0000000       0.10000000    
 0.75999975        21987.365        0.0000000       0.10000000    
 0.79999971        24876.227        0.0000000       0.10000000    
 0.83999968        18435.881        0.0000000       0.10000000    
 0.88000011        14823.616        0.0000000       0.10000000    
 0.92000008        17984.016        0.0000000       0.10000000    
 0.96000004        24791.818        0.0000000       0.10000000    
  1.0000000        29018.025        0.0000000       0.10000000    
  1.0400000        22619.605        0.0000000       0.10000000    
  1.0799999        15707.301        0.0000000       0.10000000    
  1.1199999        14286.817        0.0000000       0.10000000    
  1.1599998        11335.742        0.0000000       0.10000000    
  1.1999998        10128.235        0.0000000       0.10000000    
  1.2399998        8603.5352        0.0000000       0.10000000    
  1.2799997        9432.6904        0.0000000       0.10000000    
  1.3199997        10052.477        0.0000000       0.10000000    
  1.3599997        8679.4238        0.0000000       0.10000000    
  1.4000001        10323.305        0.0000000       0.10000000    
  1.4400001        8863.8867        0.0000000       0.10000000    
  1.4800000        8994.4287        0.0000000       0.10000000    
  1.5200000        9299.8809        0.0000000       0.10000000    
  1.5599999        8677.7324        0.0000000       0.10000000    
  1.5999999        8146.4814        0.0000000       0.10000000    
  1.6399999        10346.541        0.0000000       0.10000000    
  1.6799998        11199.055        0.0000000       0.10000000    
  1.7199998        10543.807        0.0000000       0.10000000    
  1.7599998        8400.2578        0.0000000       0.10000000    
  1.7999997        9643.4521        0.0000000       0.10000000    
  1.8399997        9292.7168        0.0000000       0.10000000    
  1.8799996        9245.5938        0.0000000       0.10000000    
  1.9200001        12652.418        0.0000000       0.10000000    
  1.9600000        16869.535        0.0000000       0.10000000    
  2.0000000        18144.008        0.0000000       0.10000000    
  2.0400000        13182.506        0.0000000       0.10000000    
  2.0799999        9964.5215        0.0000000       0.10000000    
  2.1199999        10661.563        0.0000000       0.10000000    
  2.1599998        9848.7783        0.0000000       0.10000000    
  2.1999998        12197.355        0.0000000       0.10000000    
  2.2399998        13973.522        0.0000000       0.10000000    
  2.2799997        20341.133        0.0000000       0.10000000    
  2.3199997        25499.340        0.0000000       0.10000000    
  2.3599997        17819.074        0.0000000       0.10000000    
  2.3999996        17201.996        0.0000000       0.10000000    
  2.4400001        13010.247        0.0000000       0.10000000    
  2.4800000        13934.485        0.0000000       0.10000000    
  2.5200000        15098.688        0.0000000       0.10000000    
  2.5599999        15127.438        0.0000000       0.10000000    
  2.5999999        18158.348        0.0000000       0.10000000    
  2.6399999        29199.037        0.0000000       0.10000000    
  2.6799998        26913.064        0.0000000       0.10000000    
  2.7199998        22847.828        0.0000000       0.10000000    
  2.7599998        14404.215        0.0000000       0.10000000    
  2.7999997        16030.584        0.0000000       0.10000000    
  2.8399997        14530.749        0.0000000       0.10000000    
  2.8799996        15735.138        0.0000000       0.10000000    
  2.9200001        23985.635        0.0000000       0.10000000    
  2.9600000        34058.988        0.0000000       0.10000000    
  3.0000000        36670.879        0.0000000       0.10000000    
  3.0400000        24693.748        0.0000000       0.10000000    
  3.0799999        14565.482        0.0000000       0.10000000    
  3.1199999        14368.134        0.0000000       0.10000000    
  3.1599998        12787.959        0.0000000       0.10000000    
  3.1999998        16350.147        0.0000000       0.10000000    
  3.2399998        19897.223        0.0000000       0.10000000    
  3.2799997        32119.377        0.0000000       0.10000000    
  3.3199997        43634.355        0.0000000       0.10000000    
  3.3599997        29934.357        0.0000000       0.10000000    
  3.3999996        27497.775        0.0000000       0.10000000    
  3.4400001        18346.082        0.0000000       0.10000000    
  3.4800000        18141.139        0.0000000       0.10000000    
  3.5200000        19180.549        0.0000000       0.10000000    
  3.5599999        20006.740        0.0000000       0.10000000    
  3.5999999        26300.422        0.0000000       0.10000000    
  3.6399999        46982.996        0.0000000       0.10000000    
  3.6799998        42945.980        0.0000000       0.10000000    
  3.7199998        38243.602        0.0000000       0.10000000    
  3.7599998        21265.010        0.0000000       0.10000000    
  3.7999997        24220.939        0.0000000       0.10000000    
  3.8399997        19784.238        0.0000000       0.10000000    
  3.8799996        21347.445        0.0000000       0.10000000    
  3.9199996        33557.973        0.0000000       0.10000000    
  3.9600000        51217.637        0.0000000       0.10000000    
  4.0000000        58298.980        0.0000000       0.10000000    
  4.0400000        40766.934        0.0000000       0.10000000    
  4.0799999        21601.398        0.0000000       0.10000000    
  4.1199999        18455.414        0.0000000       0.10000000    
  4.1599998        14654.520        0.0000000       0.10000000    
  4.1999998        15318.199        0.0000000       0.10000000    
  4.2399998        16808.666        0.0000000       0.10000000    
  4.2799997        27065.664        0.0000000       0.10000000    
  4.3199997        38679.699        0.0000000       0.10000000    
  4.3599997        27785.756        0.0000000       0.10000000    
  4.3999996        25798.252        0.0000000       0.10000000    
  4.4399996        15542.376        0.0000000       0.10000000    
  4.4799995        12342.354        0.0000000       0.10000000    
  4.5199995        11296.451        0.0000000       0.10000000    
  4.5599995        10985.959        0.0000000       0.10000000    
  4.5999994        12469.348        0.0000000       0.10000000    
  4.6399994        21589.988        0.0000000       0.10000000    
  4.6799994        20112.529        0.0000000       0.10000000    
  4.7200003        19310.949        0.0000000       0.10000000    
  4.7600002        10065.198        0.0000000       0.10000000    
  4.8000002        11455.121        0.0000000       0.10000000    
  4.8400002        8253.9473        0.0000000       0.10000000    
  4.8800001        7300.5015        0.0000000       0.10000000    
  4.9200001        9898.5225        0.0000000       0.10000000    
  4.9600000        14684.120        0.0000000       0.10000000    
  5.0000000        17123.953        0.0000000       0.10000000    
  5.0400000        12627.119        0.0000000       0.10000000    
  5.0799999        7402.0532        0.0000000       0.10000000    
  5.1199999        6239.8096        0.0000000       0.10000000    
  5.1599998        4656.3159        0.0000000       0.10000000    
  5.1999998        3961.8481        0.0000000       0.10000000    
  5.2399998        3377.4695        0.0000000       0.10000000    
  5.2799997        4220.8418        0.0000000       0.10000000    
  5.3199997        5180.5073        0.0000000       0.10000000    
  5.3599997        4119.9014        0.0000000       0.10000000    
  5.3999996        4306.2114        0.0000000       0.10000000    
  5.4399996        3070.7400        0.0000000       0.10000000    
  5.4799995        2672.6506        0.0000000       0.10000000    
  5.5199995        2554.8982        0.0000000       0.10000000    
  5.5599995        2346.5408        0.0000000       0.10000000    
  5.5999994        2212.7512        0.0000000       0.10000000    
  5.6399994        3123.6812        0.0000000       0.10000000    
  5.6799994        3260.8679        0.0000000       0.10000000    
  5.7199993        3152.3481        0.0000000       0.10000000    
  5.7600002        2138.7615        0.0000000       0.10000000    
  5.8000002        2456.4688        0.0000000       0.10000000    
  5.8400002        2120.8601        0.0000000       0.10000000    
  5.8800001        2008.3925        0.0000000       0.10000000    
  5.9200001        2730.6470        0.0000000       0.10000000    
  5.9600000        3806.5259        0.0000000       0.10000000    
  6.0000000        4338.5444        0.0000000       0.10000000    
