# Supplementary material for: Quantitative analysis of diffuse electron scattering in the lithium-ion battery cathode material Li1.2Ni0.13Mn0.54Co0.13O2
Source: IUCrJ. 2022 Sep 1;9(Pt 5):695–704. doi: 10.1107/S2052252522007746 (PMC9438490; doi:10.1107/S2052252522007746)
Supplement: Supplementary file 1 [file m-09-00695-sup1.zip › Refinement 210/FINAL/final.0020]

#
#
 -4.0000000        14122.759        0.0000000       0.10000000    
 -3.9600000        13801.423        0.0000000       0.10000000    
 -3.9200001        9323.9189        0.0000000       0.10000000    
 -3.8800001        7503.0776        0.0000000       0.10000000    
 -3.8399999        6920.1445        0.0000000       0.10000000    
 -3.8000000        5829.9512        0.0000000       0.10000000    
 -3.7600000        7622.5186        0.0000000       0.10000000    
 -3.7200000        9765.3252        0.0000000       0.10000000    
 -3.6800001        10068.398        0.0000000       0.10000000    
 -3.6400001        12967.692        0.0000000       0.10000000    
 -3.5999999        11370.286        0.0000000       0.10000000    
 -3.5599999        7573.7632        0.0000000       0.10000000    
 -3.5200000        6841.3057        0.0000000       0.10000000    
 -3.4800000        5544.9067        0.0000000       0.10000000    
 -3.4400001        5618.0356        0.0000000       0.10000000    
 -3.4000001        4816.9082        0.0000000       0.10000000    
 -3.3600001        6887.7144        0.0000000       0.10000000    
 -3.3199999        5713.4771        0.0000000       0.10000000    
 -3.2800000        6110.7520        0.0000000       0.10000000    
 -3.2400000        4387.3804        0.0000000       0.10000000    
 -3.2000000        3965.6831        0.0000000       0.10000000    
 -3.1600001        4427.4873        0.0000000       0.10000000    
 -3.1199999        3735.9922        0.0000000       0.10000000    
 -3.0799999        3705.2690        0.0000000       0.10000000    
 -3.0400000        5207.5220        0.0000000       0.10000000    
 -3.0000000        5117.4683        0.0000000       0.10000000    
 -2.9600000        4386.2036        0.0000000       0.10000000    
 -2.9200001        3734.2991        0.0000000       0.10000000    
 -2.8800001        3463.6799        0.0000000       0.10000000    
 -2.8400002        3573.1963        0.0000000       0.10000000    
 -2.8000002        3151.3804        0.0000000       0.10000000    
 -2.7600000        3393.8071        0.0000000       0.10000000    
 -2.7200000        3285.0684        0.0000000       0.10000000    
 -2.6800001        3399.6860        0.0000000       0.10000000    
 -2.6399999        4299.8369        0.0000000       0.10000000    
 -2.5999999        4150.0215        0.0000000       0.10000000    
 -2.5599999        4516.0083        0.0000000       0.10000000    
 -2.5200000        4935.0854        0.0000000       0.10000000    
 -2.4800000        5876.0293        0.0000000       0.10000000    
 -2.4400001        5528.0337        0.0000000       0.10000000    
 -2.4000001        5403.9858        0.0000000       0.10000000    
 -2.3600001        8075.4639        0.0000000       0.10000000    
 -2.3200002        7001.2559        0.0000000       0.10000000    
 -2.2800002        8118.3062        0.0000000       0.10000000    
 -2.2400000        6794.8506        0.0000000       0.10000000    
 -2.2000000        7427.7373        0.0000000       0.10000000    
 -2.1600001        9068.1553        0.0000000       0.10000000    
 -2.1199999        11113.701        0.0000000       0.10000000    
 -2.0799999        13061.250        0.0000000       0.10000000    
 -2.0400000        20827.242        0.0000000       0.10000000    
 -2.0000000        18860.881        0.0000000       0.10000000    
 -1.9600000        15773.383        0.0000000       0.10000000    
 -1.9200001        11991.921        0.0000000       0.10000000    
 -1.8800001        10998.722        0.0000000       0.10000000    
 -1.8400002        12349.755        0.0000000       0.10000000    
 -1.8000000        14530.369        0.0000000       0.10000000    
 -1.7600000        18834.508        0.0000000       0.10000000    
 -1.7200000        25297.141        0.0000000       0.10000000    
 -1.6800001        25108.850        0.0000000       0.10000000    
 -1.6400001        28933.676        0.0000000       0.10000000    
 -1.6000001        24077.430        0.0000000       0.10000000    
 -1.5599999        17513.262        0.0000000       0.10000000    
 -1.5200000        17541.238        0.0000000       0.10000000    
 -1.4800000        20176.047        0.0000000       0.10000000    
 -1.4400001        19004.945        0.0000000       0.10000000    
 -1.4000001        19986.969        0.0000000       0.10000000    
 -1.3600001        31373.113        0.0000000       0.10000000    
 -1.3200002        29543.523        0.0000000       0.10000000    
 -1.2800000        32054.883        0.0000000       0.10000000    
 -1.2400000        22578.648        0.0000000       0.10000000    
 -1.2000000        22430.984        0.0000000       0.10000000    
 -1.1600001        26855.037        0.0000000       0.10000000    
 -1.1200001        33541.625        0.0000000       0.10000000    
 -1.0800002        42735.746        0.0000000       0.10000000    
 -1.0400000        72628.797        0.0000000       0.10000000    
 -1.0000000        63697.625        0.0000000       0.10000000    
-0.96000004        56775.238        0.0000000       0.10000000    
-0.92000008        37150.328        0.0000000       0.10000000    
-0.88000011        29906.967        0.0000000       0.10000000    
-0.84000015        29807.238        0.0000000       0.10000000    
-0.80000019        31558.980        0.0000000       0.10000000    
-0.75999999        42857.266        0.0000000       0.10000000    
-0.72000003        60192.609        0.0000000       0.10000000    
-0.68000007        60154.547        0.0000000       0.10000000    
-0.64000010        71653.016        0.0000000       0.10000000    
-0.60000014        59601.250        0.0000000       0.10000000    
-0.56000018        36834.301        0.0000000       0.10000000    
-0.51999998        34234.309        0.0000000       0.10000000    
-0.48000002        32665.113        0.0000000       0.10000000    
-0.44000006        32931.406        0.0000000       0.10000000    
-0.40000010        33414.742        0.0000000       0.10000000    
-0.36000013        53368.605        0.0000000       0.10000000    
-0.32000017        51465.645        0.0000000       0.10000000    
-0.27999997        55503.863        0.0000000       0.10000000    
-0.24000001        37017.180        0.0000000       0.10000000    
-0.20000005        34368.457        0.0000000       0.10000000    
-0.16000009        40973.488        0.0000000       0.10000000    
-0.12000012        47073.621        0.0000000       0.10000000    
-0.80000162E-01    61915.320        0.0000000       0.10000000    
-0.40000200E-01    109559.33        0.0000000       0.10000000    
  0.0000000        99399.742        0.0000000       0.10000000    
 0.39999962E-01    94585.391        0.0000000       0.10000000    
 0.79999924E-01    60929.273        0.0000000       0.10000000    
 0.11999989        47061.680        0.0000000       0.10000000    
 0.15999985        42251.156        0.0000000       0.10000000    
 0.19999981        36053.484        0.0000000       0.10000000    
 0.23999977        48077.520        0.0000000       0.10000000    
 0.27999973        62901.809        0.0000000       0.10000000    
 0.31999969        63562.285        0.0000000       0.10000000    
 0.36000013        78995.625        0.0000000       0.10000000    
 0.40000010        67474.398        0.0000000       0.10000000    
 0.44000006        40967.188        0.0000000       0.10000000    
 0.48000002        35567.285        0.0000000       0.10000000    
 0.51999998        27020.742        0.0000000       0.10000000    
 0.55999994        27817.355        0.0000000       0.10000000    
 0.59999990        23775.994        0.0000000       0.10000000    
 0.63999987        34593.898        0.0000000       0.10000000    
 0.67999983        29582.994        0.0000000       0.10000000    
 0.71999979        30873.602        0.0000000       0.10000000    
 0.75999975        20721.324        0.0000000       0.10000000    
 0.79999971        17719.139        0.0000000       0.10000000    
 0.83999968        19558.869        0.0000000       0.10000000    
 0.88000011        15933.051        0.0000000       0.10000000    
 0.92000008        16991.639        0.0000000       0.10000000    
 0.96000004        26037.838        0.0000000       0.10000000    
  1.0000000        25224.660        0.0000000       0.10000000    
  1.0400000        23023.678        0.0000000       0.10000000    
  1.0799999        17053.242        0.0000000       0.10000000    
  1.1199999        14188.258        0.0000000       0.10000000    
  1.1599998        13129.142        0.0000000       0.10000000    
  1.1999998        9897.9600        0.0000000       0.10000000    
  1.2399998        10375.569        0.0000000       0.10000000    
  1.2799997        9481.0098        0.0000000       0.10000000    
  1.3199997        9339.2998        0.0000000       0.10000000    
  1.3599997        11673.492        0.0000000       0.10000000    
  1.4000001        10571.260        0.0000000       0.10000000    
  1.4400001        9980.3770        0.0000000       0.10000000    
  1.4800000        9861.2266        0.0000000       0.10000000    
  1.5200000        9890.2822        0.0000000       0.10000000    
  1.5599999        9019.8809        0.0000000       0.10000000    
  1.5999999        7877.2324        0.0000000       0.10000000    
  1.6399999        10950.086        0.0000000       0.10000000    
  1.6799998        8733.9287        0.0000000       0.10000000    
  1.7199998        10048.678        0.0000000       0.10000000    
  1.7599998        8495.8271        0.0000000       0.10000000    
  1.7999997        8896.7490        0.0000000       0.10000000    
  1.8399997        10440.014        0.0000000       0.10000000    
  1.8799996        11290.421        0.0000000       0.10000000    
  1.9200001        12233.255        0.0000000       0.10000000    
  1.9600000        18334.494        0.0000000       0.10000000    
  2.0000000        17054.008        0.0000000       0.10000000    
  2.0400000        14019.938        0.0000000       0.10000000    
  2.0799999        11459.862        0.0000000       0.10000000    
  2.1199999        10775.990        0.0000000       0.10000000    
  2.1599998        12048.012        0.0000000       0.10000000    
  2.1999998        13194.780        0.0000000       0.10000000    
  2.2399998        16026.215        0.0000000       0.10000000    
  2.2799997        19912.939        0.0000000       0.10000000    
  2.3199997        19344.008        0.0000000       0.10000000    
  2.3599997        21873.928        0.0000000       0.10000000    
  2.3999996        18046.689        0.0000000       0.10000000    
  2.4400001        14006.526        0.0000000       0.10000000    
  2.4800000        13913.586        0.0000000       0.10000000    
  2.5200000        15556.009        0.0000000       0.10000000    
  2.5599999        14057.560        0.0000000       0.10000000    
  2.5999999        13726.304        0.0000000       0.10000000    
  2.6399999        20309.209        0.0000000       0.10000000    
  2.6799998        17731.779        0.0000000       0.10000000    
  2.7199998        18760.713        0.0000000       0.10000000    
  2.7599998        13610.972        0.0000000       0.10000000    
  2.7999997        13530.920        0.0000000       0.10000000    
  2.8399997        15803.112        0.0000000       0.10000000    
  2.8799996        19034.477        0.0000000       0.10000000    
  2.9200001        22680.373        0.0000000       0.10000000    
  2.9600000        36016.340        0.0000000       0.10000000    
  3.0000000        31000.027        0.0000000       0.10000000    
  3.0400000        25693.867        0.0000000       0.10000000    
  3.0799999        17571.744        0.0000000       0.10000000    
  3.1199999        14923.254        0.0000000       0.10000000    
  3.1599998        15815.876        0.0000000       0.10000000    
  3.1999998        17985.826        0.0000000       0.10000000    
  3.2399998        23423.645        0.0000000       0.10000000    
  3.2799997        32141.971        0.0000000       0.10000000    
  3.3199997        31358.262        0.0000000       0.10000000    
  3.3599997        35729.531        0.0000000       0.10000000    
  3.3999996        29169.033        0.0000000       0.10000000    
  3.4400001        19102.473        0.0000000       0.10000000    
  3.4800000        18206.926        0.0000000       0.10000000    
  3.5200000        19275.186        0.0000000       0.10000000    
  3.5599999        18311.039        0.0000000       0.10000000    
  3.5999999        18770.506        0.0000000       0.10000000    
  3.6399999        29254.881        0.0000000       0.10000000    
  3.6799998        27296.910        0.0000000       0.10000000    
  3.7199998        28804.436        0.0000000       0.10000000    
  3.7599998        19111.988        0.0000000       0.10000000    
  3.7999997        17675.932        0.0000000       0.10000000    
  3.8399997        20602.322        0.0000000       0.10000000    
  3.8799996        24449.797        0.0000000       0.10000000    
  3.9199996        31107.943        0.0000000       0.10000000    
  3.9600000        52852.426        0.0000000       0.10000000    
  4.0000000        45658.816        0.0000000       0.10000000    
  4.0400000        41187.047        0.0000000       0.10000000    
  4.0799999        25620.832        0.0000000       0.10000000    
  4.1199999        19249.617        0.0000000       0.10000000    
  4.1599998        17484.354        0.0000000       0.10000000    
  4.1999998        15991.437        0.0000000       0.10000000    
  4.2399998        21203.088        0.0000000       0.10000000    
  4.2799997        28311.102        0.0000000       0.10000000    
  4.3199997        27820.340        0.0000000       0.10000000    
  4.3599997        33305.074        0.0000000       0.10000000    
  4.3999996        27384.803        0.0000000       0.10000000    
  4.4399996        16001.565        0.0000000       0.10000000    
  4.4799995        13900.566        0.0000000       0.10000000    
  4.5199995        11141.554        0.0000000       0.10000000    
  4.5599995        11268.022        0.0000000       0.10000000    
  4.5999994        10301.836        0.0000000       0.10000000    
  4.6399994        15498.850        0.0000000       0.10000000    
  4.6799994        13957.240        0.0000000       0.10000000    
  4.7200003        14420.839        0.0000000       0.10000000    
  4.7600002        9125.0654        0.0000000       0.10000000    
  4.8000002        7675.7373        0.0000000       0.10000000    
  4.8400002        8520.0967        0.0000000       0.10000000    
  4.8800001        7780.9951        0.0000000       0.10000000    
  4.9200001        9169.9756        0.0000000       0.10000000    
  4.9600000        15105.286        0.0000000       0.10000000    
  5.0000000        13723.009        0.0000000       0.10000000    
  5.0400000        12676.685        0.0000000       0.10000000    
  5.0799999        8269.9932        0.0000000       0.10000000    
  5.1199999        6309.2754        0.0000000       0.10000000    
  5.1599998        5370.0327        0.0000000       0.10000000    
  5.1999998        3838.4858        0.0000000       0.10000000    
  5.2399998        4304.6528        0.0000000       0.10000000    
  5.2799997        4445.5122        0.0000000       0.10000000    
  5.3199997        4283.9233        0.0000000       0.10000000    
  5.3599997        5276.1650        0.0000000       0.10000000    
  5.3999996        4475.4067        0.0000000       0.10000000    
  5.4399996        3357.7546        0.0000000       0.10000000    
  5.4799995        3037.6082        0.0000000       0.10000000    
  5.5199995        2668.5571        0.0000000       0.10000000    
  5.5599995        2487.2581        0.0000000       0.10000000    
  5.5999994        2115.0513        0.0000000       0.10000000    
  5.6399994        2979.7429        0.0000000       0.10000000    
  5.6799994        2464.0156        0.0000000       0.10000000    
  5.7199993        2723.8284        0.0000000       0.10000000    
  5.7600002        2082.7188        0.0000000       0.10000000    
  5.8000002        2013.5570        0.0000000       0.10000000    
  5.8400002        2313.3591        0.0000000       0.10000000    
  5.8800001        2335.1443        0.0000000       0.10000000    
  5.9200001        2599.3469        0.0000000       0.10000000    
  5.9600000        4043.4109        0.0000000       0.10000000    
  6.0000000        3800.5703        0.0000000       0.10000000    
