# Supplementary material for: Quantitative analysis of diffuse electron scattering in the lithium-ion battery cathode material Li1.2Ni0.13Mn0.54Co0.13O2
Source: IUCrJ. 2022 Sep 1;9(Pt 5):695–704. doi: 10.1107/S2052252522007746 (PMC9438490; doi:10.1107/S2052252522007746)
Supplement: Supplementary file 1 [file m-09-00695-sup1.zip › Refinement 210/FINAL/final.0021]

#
#
 -4.0000000        16911.369        0.0000000       0.10000000    
 -3.9600000        15142.284        0.0000000       0.10000000    
 -3.9200001        10560.645        0.0000000       0.10000000    
 -3.8800001        7381.6182        0.0000000       0.10000000    
 -3.8399999        6412.2651        0.0000000       0.10000000    
 -3.8000000        6135.0786        0.0000000       0.10000000    
 -3.7600000        7856.4712        0.0000000       0.10000000    
 -3.7200000        9639.5742        0.0000000       0.10000000    
 -3.6800001        13412.290        0.0000000       0.10000000    
 -3.6400001        7723.0732        0.0000000       0.10000000    
 -3.5999999        9750.3203        0.0000000       0.10000000    
 -3.5599999        6813.6426        0.0000000       0.10000000    
 -3.5200000        6672.6143        0.0000000       0.10000000    
 -3.4800000        5344.0952        0.0000000       0.10000000    
 -3.4400001        5670.0332        0.0000000       0.10000000    
 -3.4000001        5646.2930        0.0000000       0.10000000    
 -3.3600001        6710.8481        0.0000000       0.10000000    
 -3.3199999        6375.3638        0.0000000       0.10000000    
 -3.2800000        6631.8950        0.0000000       0.10000000    
 -3.2400000        4919.1201        0.0000000       0.10000000    
 -3.2000000        5080.6953        0.0000000       0.10000000    
 -3.1600001        3874.6562        0.0000000       0.10000000    
 -3.1199999        3903.7793        0.0000000       0.10000000    
 -3.0799999        3789.1687        0.0000000       0.10000000    
 -3.0400000        5908.7231        0.0000000       0.10000000    
 -3.0000000        5117.6987        0.0000000       0.10000000    
 -2.9600000        4848.2178        0.0000000       0.10000000    
 -2.9200001        4056.0410        0.0000000       0.10000000    
 -2.8800001        3515.3428        0.0000000       0.10000000    
 -2.8400002        3299.3960        0.0000000       0.10000000    
 -2.8000002        3345.7253        0.0000000       0.10000000    
 -2.7600000        3749.5012        0.0000000       0.10000000    
 -2.7200000        3776.7588        0.0000000       0.10000000    
 -2.6800001        3967.3953        0.0000000       0.10000000    
 -2.6399999        3468.1799        0.0000000       0.10000000    
 -2.5999999        3741.5510        0.0000000       0.10000000    
 -2.5599999        3389.0667        0.0000000       0.10000000    
 -2.5200000        5050.3223        0.0000000       0.10000000    
 -2.4800000        5515.0420        0.0000000       0.10000000    
 -2.4400001        6515.5952        0.0000000       0.10000000    
 -2.4000001        7534.8989        0.0000000       0.10000000    
 -2.3600001        8480.3477        0.0000000       0.10000000    
 -2.3200002        8360.0059        0.0000000       0.10000000    
 -2.2800002        8413.1025        0.0000000       0.10000000    
 -2.2400000        7057.5898        0.0000000       0.10000000    
 -2.2000000        8883.8818        0.0000000       0.10000000    
 -2.1600001        8671.5186        0.0000000       0.10000000    
 -2.1199999        9885.1006        0.0000000       0.10000000    
 -2.0799999        12862.469        0.0000000       0.10000000    
 -2.0400000        23734.086        0.0000000       0.10000000    
 -2.0000000        20202.652        0.0000000       0.10000000    
 -1.9600000        16822.301        0.0000000       0.10000000    
 -1.9200001        12213.841        0.0000000       0.10000000    
 -1.8800001        11100.751        0.0000000       0.10000000    
 -1.8400002        10723.759        0.0000000       0.10000000    
 -1.8000000        10994.174        0.0000000       0.10000000    
 -1.7600000        20775.324        0.0000000       0.10000000    
 -1.7200000        24868.260        0.0000000       0.10000000    
 -1.6800001        33810.551        0.0000000       0.10000000    
 -1.6400001        18749.635        0.0000000       0.10000000    
 -1.6000001        21472.303        0.0000000       0.10000000    
 -1.5599999        14316.713        0.0000000       0.10000000    
 -1.5200000        17616.496        0.0000000       0.10000000    
 -1.4800000        19789.064        0.0000000       0.10000000    
 -1.4400001        24125.891        0.0000000       0.10000000    
 -1.4000001        31965.328        0.0000000       0.10000000    
 -1.3600001        39154.797        0.0000000       0.10000000    
 -1.3200002        37200.828        0.0000000       0.10000000    
 -1.2800000        38689.449        0.0000000       0.10000000    
 -1.2400000        26221.305        0.0000000       0.10000000    
 -1.2000000        28813.375        0.0000000       0.10000000    
 -1.1600001        25702.393        0.0000000       0.10000000    
 -1.1200001        31166.020        0.0000000       0.10000000    
 -1.0800002        42650.840        0.0000000       0.10000000    
 -1.0400000        85028.250        0.0000000       0.10000000    
 -1.0000000        74996.336        0.0000000       0.10000000    
-0.96000004        61258.988        0.0000000       0.10000000    
-0.92000008        40081.484        0.0000000       0.10000000    
-0.88000011        29592.029        0.0000000       0.10000000    
-0.84000015        26339.920        0.0000000       0.10000000    
-0.80000019        25325.332        0.0000000       0.10000000    
-0.75999999        45802.273        0.0000000       0.10000000    
-0.72000003        57480.016        0.0000000       0.10000000    
-0.68000007        82636.281        0.0000000       0.10000000    
-0.64000010        42362.281        0.0000000       0.10000000    
-0.60000014        51976.477        0.0000000       0.10000000    
-0.56000018        32822.441        0.0000000       0.10000000    
-0.51999998        33508.090        0.0000000       0.10000000    
-0.48000002        32611.609        0.0000000       0.10000000    
-0.44000006        39198.500        0.0000000       0.10000000    
-0.40000010        50997.984        0.0000000       0.10000000    
-0.36000013        66192.352        0.0000000       0.10000000    
-0.32000017        63718.203        0.0000000       0.10000000    
-0.27999997        69329.484        0.0000000       0.10000000    
-0.24000001        45308.750        0.0000000       0.10000000    
-0.20000005        46452.871        0.0000000       0.10000000    
-0.16000009        37872.406        0.0000000       0.10000000    
-0.12000012        47074.195        0.0000000       0.10000000    
-0.80000162E-01    62824.172        0.0000000       0.10000000    
-0.40000200E-01    129955.65        0.0000000       0.10000000    
  0.0000000        120783.88        0.0000000       0.10000000    
 0.39999962E-01    103395.73        0.0000000       0.10000000    
 0.79999924E-01    68800.242        0.0000000       0.10000000    
 0.11999989        46135.160        0.0000000       0.10000000    
 0.15999985        38865.602        0.0000000       0.10000000    
 0.19999981        36101.738        0.0000000       0.10000000    
 0.23999977        49445.602        0.0000000       0.10000000    
 0.27999973        60773.441        0.0000000       0.10000000    
 0.31999969        86098.258        0.0000000       0.10000000    
 0.36000013        45536.953        0.0000000       0.10000000    
 0.40000010        57743.859        0.0000000       0.10000000    
 0.44000006        37789.738        0.0000000       0.10000000    
 0.48000002        34376.203        0.0000000       0.10000000    
 0.51999998        26457.586        0.0000000       0.10000000    
 0.55999994        27928.562        0.0000000       0.10000000    
 0.59999990        28504.840        0.0000000       0.10000000    
 0.63999987        35524.574        0.0000000       0.10000000    
 0.67999983        33488.242        0.0000000       0.10000000    
 0.71999979        35498.703        0.0000000       0.10000000    
 0.75999975        24424.295        0.0000000       0.10000000    
 0.79999971        23660.359        0.0000000       0.10000000    
 0.83999968        16845.352        0.0000000       0.10000000    
 0.88000011        17533.654        0.0000000       0.10000000    
 0.92000008        17606.029        0.0000000       0.10000000    
 0.96000004        30304.775        0.0000000       0.10000000    
  1.0000000        27627.314        0.0000000       0.10000000    
  1.0400000        25536.705        0.0000000       0.10000000    
  1.0799999        19172.920        0.0000000       0.10000000    
  1.1199999        14202.633        0.0000000       0.10000000    
  1.1599998        12316.679        0.0000000       0.10000000    
  1.1999998        11556.506        0.0000000       0.10000000    
  1.2399998        11006.037        0.0000000       0.10000000    
  1.2799997        10708.278        0.0000000       0.10000000    
  1.3199997        10994.492        0.0000000       0.10000000    
  1.3599997        8699.4678        0.0000000       0.10000000    
  1.4000001        9275.5596        0.0000000       0.10000000    
  1.4400001        7848.8398        0.0000000       0.10000000    
  1.4800000        9999.4512        0.0000000       0.10000000    
  1.5200000        9161.3574        0.0000000       0.10000000    
  1.5599999        9847.2803        0.0000000       0.10000000    
  1.5999999        9731.5029        0.0000000       0.10000000    
  1.6399999        10167.541        0.0000000       0.10000000    
  1.6799998        9910.7686        0.0000000       0.10000000    
  1.7199998        9776.3252        0.0000000       0.10000000    
  1.7599998        8673.3311        0.0000000       0.10000000    
  1.7999997        10632.108        0.0000000       0.10000000    
  1.8399997        9714.7217        0.0000000       0.10000000    
  1.8799996        10384.722        0.0000000       0.10000000    
  1.9200001        12117.970        0.0000000       0.10000000    
  1.9600000        20665.826        0.0000000       0.10000000    
  2.0000000        17337.867        0.0000000       0.10000000    
  2.0400000        15062.518        0.0000000       0.10000000    
  2.0799999        11744.733        0.0000000       0.10000000    
  2.1199999        10937.235        0.0000000       0.10000000    
  2.1599998        10617.474        0.0000000       0.10000000    
  2.1999998        10785.125        0.0000000       0.10000000    
  2.2399998        17751.967        0.0000000       0.10000000    
  2.2799997        20126.316        0.0000000       0.10000000    
  2.3199997        25460.490        0.0000000       0.10000000    
  2.3599997        14863.974        0.0000000       0.10000000    
  2.3999996        16148.764        0.0000000       0.10000000    
  2.4400001        11150.929        0.0000000       0.10000000    
  2.4800000        14065.179        0.0000000       0.10000000    
  2.5200000        15036.969        0.0000000       0.10000000    
  2.5599999        17449.656        0.0000000       0.10000000    
  2.5999999        21057.551        0.0000000       0.10000000    
  2.6399999        24017.342        0.0000000       0.10000000    
  2.6799998        21980.035        0.0000000       0.10000000    
  2.7199998        21450.461        0.0000000       0.10000000    
  2.7599998        15062.015        0.0000000       0.10000000    
  2.7999997        16781.285        0.0000000       0.10000000    
  2.8399997        15176.265        0.0000000       0.10000000    
  2.8799996        17202.359        0.0000000       0.10000000    
  2.9200001        22456.609        0.0000000       0.10000000    
  2.9600000        41598.414        0.0000000       0.10000000    
  3.0000000        34815.699        0.0000000       0.10000000    
  3.0400000        27509.689        0.0000000       0.10000000    
  3.0799999        18256.885        0.0000000       0.10000000    
  3.1199999        14949.043        0.0000000       0.10000000    
  3.1599998        13741.452        0.0000000       0.10000000    
  3.1999998        13470.767        0.0000000       0.10000000    
  3.2399998        25598.547        0.0000000       0.10000000    
  3.2799997        31091.758        0.0000000       0.10000000    
  3.3199997        42754.695        0.0000000       0.10000000    
  3.3599997        22188.869        0.0000000       0.10000000    
  3.3999996        25798.814        0.0000000       0.10000000    
  3.4400001        16208.205        0.0000000       0.10000000    
  3.4800000        18093.520        0.0000000       0.10000000    
  3.5200000        19110.090        0.0000000       0.10000000    
  3.5599999        22970.600        0.0000000       0.10000000    
  3.5999999        29999.783        0.0000000       0.10000000    
  3.6399999        37034.461        0.0000000       0.10000000    
  3.6799998        34341.656        0.0000000       0.10000000    
  3.7199998        35702.551        0.0000000       0.10000000    
  3.7599998        22929.973        0.0000000       0.10000000    
  3.7999997        23369.533        0.0000000       0.10000000    
  3.8399997        19471.291        0.0000000       0.10000000    
  3.8799996        23501.875        0.0000000       0.10000000    
  3.9199996        31305.404        0.0000000       0.10000000    
  3.9600000        62427.516        0.0000000       0.10000000    
  4.0000000        55140.500        0.0000000       0.10000000    
  4.0400000        44779.574        0.0000000       0.10000000    
  4.0799999        28468.582        0.0000000       0.10000000    
  4.1199999        18907.131        0.0000000       0.10000000    
  4.1599998        15807.881        0.0000000       0.10000000    
  4.1999998        14424.519        0.0000000       0.10000000    
  4.2399998        22140.607        0.0000000       0.10000000    
  4.2799997        27029.848        0.0000000       0.10000000    
  4.3199997        38117.277        0.0000000       0.10000000    
  4.3599997        19159.701        0.0000000       0.10000000    
  4.3999996        23592.305        0.0000000       0.10000000    
  4.4399996        14732.295        0.0000000       0.10000000    
  4.4799995        13441.826        0.0000000       0.10000000    
  4.5199995        11101.169        0.0000000       0.10000000    
  4.5599995        12186.673        0.0000000       0.10000000    
  4.5999994        14015.341        0.0000000       0.10000000    
  4.6399994        17801.141        0.0000000       0.10000000    
  4.6799994        16558.502        0.0000000       0.10000000    
  4.7200003        17649.492        0.0000000       0.10000000    
  4.7600002        11220.878        0.0000000       0.10000000    
  4.8000002        10553.160        0.0000000       0.10000000    
  4.8400002        7484.8076        0.0000000       0.10000000    
  4.8800001        8441.1348        0.0000000       0.10000000    
  4.9200001        9468.1738        0.0000000       0.10000000    
  4.9600000        17906.455        0.0000000       0.10000000    
  5.0000000        16225.106        0.0000000       0.10000000    
  5.0400000        14008.144        0.0000000       0.10000000    
  5.0799999        9456.6904        0.0000000       0.10000000    
  5.1199999        6233.4927        0.0000000       0.10000000    
  5.1599998        5055.0371        0.0000000       0.10000000    
  5.1999998        4525.4341        0.0000000       0.10000000    
  5.2399998        4422.7476        0.0000000       0.10000000    
  5.2799997        4656.4946        0.0000000       0.10000000    
  5.3199997        5411.7100        0.0000000       0.10000000    
  5.3599997        3431.2139        0.0000000       0.10000000    
  5.3999996        3857.6079        0.0000000       0.10000000    
  5.4399996        2835.7988        0.0000000       0.10000000    
  5.4799995        3025.3860        0.0000000       0.10000000    
  5.5199995        2507.3762        0.0000000       0.10000000    
  5.5599995        2630.8860        0.0000000       0.10000000    
  5.5999994        2594.6960        0.0000000       0.10000000    
  5.6399994        2912.7085        0.0000000       0.10000000    
  5.6799994        2820.7664        0.0000000       0.10000000    
  5.7199993        2898.8359        0.0000000       0.10000000    
  5.7600002        2277.1931        0.0000000       0.10000000    
  5.8000002        2526.9146        0.0000000       0.10000000    
  5.8400002        2105.2107        0.0000000       0.10000000    
  5.8800001        2284.8284        0.0000000       0.10000000    
  5.9200001        2617.8506        0.0000000       0.10000000    
  5.9600000        4654.3833        0.0000000       0.10000000    
  6.0000000        4129.7363        0.0000000       0.10000000    
