# Supplementary material for: Quantitative analysis of diffuse electron scattering in the lithium-ion battery cathode material Li1.2Ni0.13Mn0.54Co0.13O2
Source: IUCrJ. 2022 Sep 1;9(Pt 5):695–704. doi: 10.1107/S2052252522007746 (PMC9438490; doi:10.1107/S2052252522007746)
Supplement: Supplementary file 1 [file m-09-00695-sup1.zip › Refinement 210/FINAL/final.0022]

#
#
 -4.0000000        19274.854        0.0000000       0.10000000    
 -3.9600000        13243.513        0.0000000       0.10000000    
 -3.9200001        9417.9053        0.0000000       0.10000000    
 -3.8800001        7845.5381        0.0000000       0.10000000    
 -3.8399999        6889.1592        0.0000000       0.10000000    
 -3.8000000        6806.6230        0.0000000       0.10000000    
 -3.7600000        6349.9233        0.0000000       0.10000000    
 -3.7200000        9186.6885        0.0000000       0.10000000    
 -3.6800001        13296.900        0.0000000       0.10000000    
 -3.6400001        14047.659        0.0000000       0.10000000    
 -3.5999999        8317.5586        0.0000000       0.10000000    
 -3.5599999        7975.8970        0.0000000       0.10000000    
 -3.5200000        5465.4331        0.0000000       0.10000000    
 -3.4800000        5879.6265        0.0000000       0.10000000    
 -3.4400001        4822.4951        0.0000000       0.10000000    
 -3.4000001        6873.4312        0.0000000       0.10000000    
 -3.3600001        5913.3818        0.0000000       0.10000000    
 -3.3199999        6394.1577        0.0000000       0.10000000    
 -3.2800000        4524.3125        0.0000000       0.10000000    
 -3.2400000        5184.1709        0.0000000       0.10000000    
 -3.2000000        3595.7288        0.0000000       0.10000000    
 -3.1600001        3513.6909        0.0000000       0.10000000    
 -3.1199999        3709.0479        0.0000000       0.10000000    
 -3.0799999        5129.5552        0.0000000       0.10000000    
 -3.0400000        4465.7017        0.0000000       0.10000000    
 -3.0000000        5423.3936        0.0000000       0.10000000    
 -2.9600000        4111.4517        0.0000000       0.10000000    
 -2.9200001        3911.4695        0.0000000       0.10000000    
 -2.8800001        3402.1274        0.0000000       0.10000000    
 -2.8400002        3509.6084        0.0000000       0.10000000    
 -2.8000002        3341.7571        0.0000000       0.10000000    
 -2.7600000        2817.7842        0.0000000       0.10000000    
 -2.7200000        3424.1907        0.0000000       0.10000000    
 -2.6800001        3810.7693        0.0000000       0.10000000    
 -2.6399999        3339.6846        0.0000000       0.10000000    
 -2.5999999        3846.2903        0.0000000       0.10000000    
 -2.5599999        3716.2278        0.0000000       0.10000000    
 -2.5200000        3621.8240        0.0000000       0.10000000    
 -2.4800000        5024.2539        0.0000000       0.10000000    
 -2.4400001        5555.3730        0.0000000       0.10000000    
 -2.4000001        8902.1172        0.0000000       0.10000000    
 -2.3600001        7761.0581        0.0000000       0.10000000    
 -2.3200002        8389.5449        0.0000000       0.10000000    
 -2.2800002        6730.1445        0.0000000       0.10000000    
 -2.2400000        7881.9438        0.0000000       0.10000000    
 -2.2000000        7412.0127        0.0000000       0.10000000    
 -2.1600001        7668.5464        0.0000000       0.10000000    
 -2.1199999        9729.1348        0.0000000       0.10000000    
 -2.0799999        20111.914        0.0000000       0.10000000    
 -2.0400000        19190.238        0.0000000       0.10000000    
 -2.0000000        22817.082        0.0000000       0.10000000    
 -1.9600000        15012.753        0.0000000       0.10000000    
 -1.9200001        12146.710        0.0000000       0.10000000    
 -1.8800001        11004.259        0.0000000       0.10000000    
 -1.8400002        12375.943        0.0000000       0.10000000    
 -1.8000000        13135.357        0.0000000       0.10000000    
 -1.7600000        15466.520        0.0000000       0.10000000    
 -1.7200000        23725.760        0.0000000       0.10000000    
 -1.6800001        33541.328        0.0000000       0.10000000    
 -1.6400001        32390.391        0.0000000       0.10000000    
 -1.6000001        17880.166        0.0000000       0.10000000    
 -1.5599999        16081.824        0.0000000       0.10000000    
 -1.5200000        12403.331        0.0000000       0.10000000    
 -1.4800000        16540.672        0.0000000       0.10000000    
 -1.4400001        20309.375        0.0000000       0.10000000    
 -1.4000001        36336.234        0.0000000       0.10000000    
 -1.3600001        32333.598        0.0000000       0.10000000    
 -1.3200002        38246.727        0.0000000       0.10000000    
 -1.2800000        25831.039        0.0000000       0.10000000    
 -1.2400000        28632.357        0.0000000       0.10000000    
 -1.2000000        22234.516        0.0000000       0.10000000    
 -1.1600001        21983.990        0.0000000       0.10000000    
 -1.1200001        27592.227        0.0000000       0.10000000    
 -1.0800002        68421.180        0.0000000       0.10000000    
 -1.0400000        68738.086        0.0000000       0.10000000    
 -1.0000000        86429.492        0.0000000       0.10000000    
-0.96000004        54569.461        0.0000000       0.10000000    
-0.92000008        37134.996        0.0000000       0.10000000    
-0.88000011        31071.877        0.0000000       0.10000000    
-0.84000015        29977.555        0.0000000       0.10000000    
-0.80000019        31000.766        0.0000000       0.10000000    
-0.75999999        35330.586        0.0000000       0.10000000    
-0.72000003        55400.621        0.0000000       0.10000000    
-0.68000007        82372.094        0.0000000       0.10000000    
-0.64000010        83901.820        0.0000000       0.10000000    
-0.60000014        41367.641        0.0000000       0.10000000    
-0.56000018        38053.277        0.0000000       0.10000000    
-0.51999998        25512.020        0.0000000       0.10000000    
-0.48000002        29885.127        0.0000000       0.10000000    
-0.44000006        32902.801        0.0000000       0.10000000    
-0.40000010        58197.176        0.0000000       0.10000000    
-0.36000013        53219.270        0.0000000       0.10000000    
-0.32000017        65701.031        0.0000000       0.10000000    
-0.27999997        42724.629        0.0000000       0.10000000    
-0.24000001        48208.602        0.0000000       0.10000000    
-0.20000005        32668.830        0.0000000       0.10000000    
-0.16000009        32232.301        0.0000000       0.10000000    
-0.12000012        39066.590        0.0000000       0.10000000    
-0.80000162E-01    98831.750        0.0000000       0.10000000    
-0.40000200E-01    103700.94        0.0000000       0.10000000    
  0.0000000        138860.30        0.0000000       0.10000000    
 0.39999962E-01    91005.758        0.0000000       0.10000000    
 0.79999924E-01    61143.996        0.0000000       0.10000000    
 0.11999989        49607.156        0.0000000       0.10000000    
 0.15999985        42227.086        0.0000000       0.10000000    
 0.19999981        41397.625        0.0000000       0.10000000    
 0.23999977        39989.129        0.0000000       0.10000000    
 0.27999973        58347.672        0.0000000       0.10000000    
 0.31999969        85649.102        0.0000000       0.10000000    
 0.36000013        88900.641        0.0000000       0.10000000    
 0.40000010        47687.352        0.0000000       0.10000000    
 0.44000006        44543.461        0.0000000       0.10000000    
 0.48000002        28530.062        0.0000000       0.10000000    
 0.51999998        29428.303        0.0000000       0.10000000    
 0.55999994        23655.375        0.0000000       0.10000000    
 0.59999990        34334.352        0.0000000       0.10000000    
 0.63999987        30029.010        0.0000000       0.10000000    
 0.67999983        33898.008        0.0000000       0.10000000    
 0.71999979        22361.365        0.0000000       0.10000000    
 0.75999975        25379.955        0.0000000       0.10000000    
 0.79999971        15700.457        0.0000000       0.10000000    
 0.83999968        15099.148        0.0000000       0.10000000    
 0.88000011        15567.144        0.0000000       0.10000000    
 0.92000008        24219.643        0.0000000       0.10000000    
 0.96000004        23032.982        0.0000000       0.10000000    
  1.0000000        30167.977        0.0000000       0.10000000    
  1.0400000        21817.018        0.0000000       0.10000000    
  1.0799999        17645.422        0.0000000       0.10000000    
  1.1199999        14325.644        0.0000000       0.10000000    
  1.1599998        12916.460        0.0000000       0.10000000    
  1.1999998        11591.063        0.0000000       0.10000000    
  1.2399998        8674.0762        0.0000000       0.10000000    
  1.2799997        9764.6426        0.0000000       0.10000000    
  1.3199997        10597.161        0.0000000       0.10000000    
  1.3599997        9303.7529        0.0000000       0.10000000    
  1.4000001        9504.6621        0.0000000       0.10000000    
  1.4400001        8801.7803        0.0000000       0.10000000    
  1.4800000        7577.9360        0.0000000       0.10000000    
  1.5200000        9153.1514        0.0000000       0.10000000    
  1.5599999        8444.3838        0.0000000       0.10000000    
  1.5999999        11860.655        0.0000000       0.10000000    
  1.6399999        9823.6973        0.0000000       0.10000000    
  1.6799998        9798.1865        0.0000000       0.10000000    
  1.7199998        8154.7837        0.0000000       0.10000000    
  1.7599998        9590.1201        0.0000000       0.10000000    
  1.7999997        8654.4814        0.0000000       0.10000000    
  1.8399997        8735.8984        0.0000000       0.10000000    
  1.8799996        10421.940        0.0000000       0.10000000    
  1.9200001        18081.170        0.0000000       0.10000000    
  1.9600000        16420.082        0.0000000       0.10000000    
  2.0000000        19090.984        0.0000000       0.10000000    
  2.0400000        13240.193        0.0000000       0.10000000    
  2.0799999        11770.896        0.0000000       0.10000000    
  2.1199999        10639.826        0.0000000       0.10000000    
  2.1599998        12000.780        0.0000000       0.10000000    
  2.1999998        12237.603        0.0000000       0.10000000    
  2.2399998        13181.446        0.0000000       0.10000000    
  2.2799997        19020.984        0.0000000       0.10000000    
  2.3199997        25136.283        0.0000000       0.10000000    
  2.3599997        23118.998        0.0000000       0.10000000    
  2.3999996        14115.418        0.0000000       0.10000000    
  2.4400001        12432.758        0.0000000       0.10000000    
  2.4800000        9938.5723        0.0000000       0.10000000    
  2.5200000        12897.080        0.0000000       0.10000000    
  2.5599999        14749.793        0.0000000       0.10000000    
  2.5999999        24219.982        0.0000000       0.10000000    
  2.6399999        20499.648        0.0000000       0.10000000    
  2.6799998        22423.828        0.0000000       0.10000000    
  2.7199998        15331.079        0.0000000       0.10000000    
  2.7599998        16633.619        0.0000000       0.10000000    
  2.7999997        13505.312        0.0000000       0.10000000    
  2.8399997        13179.955        0.0000000       0.10000000    
  2.8799996        16085.461        0.0000000       0.10000000    
  2.9200001        35723.609        0.0000000       0.10000000    
  2.9600000        33698.727        0.0000000       0.10000000    
  3.0000000        39793.742        0.0000000       0.10000000    
  3.0400000        24584.783        0.0000000       0.10000000    
  3.0799999        17666.033        0.0000000       0.10000000    
  3.1199999        15160.074        0.0000000       0.10000000    
  3.1599998        15894.605        0.0000000       0.10000000    
  3.1999998        16467.611        0.0000000       0.10000000    
  3.2399998        19244.305        0.0000000       0.10000000    
  3.2799997        29829.908        0.0000000       0.10000000    
  3.3199997        42533.379        0.0000000       0.10000000    
  3.3599997        41265.926        0.0000000       0.10000000    
  3.3999996        20841.799        0.0000000       0.10000000    
  3.4400001        18450.002        0.0000000       0.10000000    
  3.4800000        13044.647        0.0000000       0.10000000    
  3.5200000        16273.887        0.0000000       0.10000000    
  3.5599999        19289.432        0.0000000       0.10000000    
  3.5999999        34015.809        0.0000000       0.10000000    
  3.6399999        30029.859        0.0000000       0.10000000    
  3.6799998        35419.934        0.0000000       0.10000000    
  3.7199998        22767.529        0.0000000       0.10000000    
  3.7599998        24742.598        0.0000000       0.10000000    
  3.7999997        17244.359        0.0000000       0.10000000    
  3.8399997        16532.887        0.0000000       0.10000000    
  3.8799996        19968.270        0.0000000       0.10000000    
  3.9199996        50027.297        0.0000000       0.10000000    
  3.9600000        50200.645        0.0000000       0.10000000    
  4.0000000        63624.184        0.0000000       0.10000000    
  4.0400000        39654.715        0.0000000       0.10000000    
  4.0799999        25615.447        0.0000000       0.10000000    
  4.1199999        20253.561        0.0000000       0.10000000    
  4.1599998        17540.510        0.0000000       0.10000000    
  4.1999998        17161.148        0.0000000       0.10000000    
  4.2399998        17562.461        0.0000000       0.10000000    
  4.2799997        26056.408        0.0000000       0.10000000    
  4.3199997        37993.246        0.0000000       0.10000000    
  4.3599997        38622.328        0.0000000       0.10000000    
  4.3999996        18942.287        0.0000000       0.10000000    
  4.4399996        17312.270        0.0000000       0.10000000    
  4.4799995        10849.773        0.0000000       0.10000000    
  4.5199995        11407.741        0.0000000       0.10000000    
  4.5599995        10254.948        0.0000000       0.10000000    
  4.5999994        16351.589        0.0000000       0.10000000    
  4.6399994        14417.605        0.0000000       0.10000000    
  4.6799994        16973.914        0.0000000       0.10000000    
  4.7200003        10606.619        0.0000000       0.10000000    
  4.7600002        11690.247        0.0000000       0.10000000    
  4.8000002        6909.9067        0.0000000       0.10000000    
  4.8400002        6516.6294        0.0000000       0.10000000    
  4.8800001        7002.4614        0.0000000       0.10000000    
  4.9200001        13974.836        0.0000000       0.10000000    
  4.9600000        13941.782        0.0000000       0.10000000    
  5.0000000        18280.680        0.0000000       0.10000000    
  5.0400000        12128.633        0.0000000       0.10000000    
  5.0799999        8427.3994        0.0000000       0.10000000    
  5.1199999        6541.5806        0.0000000       0.10000000    
  5.1599998        5311.2148        0.0000000       0.10000000    
  5.1999998        4724.4761        0.0000000       0.10000000    
  5.2399998        3604.1575        0.0000000       0.10000000    
  5.2799997        4350.4312        0.0000000       0.10000000    
  5.3199997        5305.6143        0.0000000       0.10000000    
  5.3599997        5039.7710        0.0000000       0.10000000    
  5.3999996        3603.2285        0.0000000       0.10000000    
  5.4399996        3260.2246        0.0000000       0.10000000    
  5.4799995        2390.4797        0.0000000       0.10000000    
  5.5199995        2626.3118        0.0000000       0.10000000    
  5.5599995        2248.5190        0.0000000       0.10000000    
  5.5999994        3148.1265        0.0000000       0.10000000    
  5.6399994        2662.7039        0.0000000       0.10000000    
  5.6799994        2823.7388        0.0000000       0.10000000    
  5.7199993        2121.0686        0.0000000       0.10000000    
  5.7600002        2456.8123        0.0000000       0.10000000    
  5.8000002        1904.6179        0.0000000       0.10000000    
  5.8400002        1876.0068        0.0000000       0.10000000    
  5.8800001        2148.6147        0.0000000       0.10000000    
  5.9200001        3872.3579        0.0000000       0.10000000    
  5.9600000        3660.0867        0.0000000       0.10000000    
  6.0000000        4590.9058        0.0000000       0.10000000    
