# Supplementary material for: Quantitative analysis of diffuse electron scattering in the lithium-ion battery cathode material Li1.2Ni0.13Mn0.54Co0.13O2
Source: IUCrJ. 2022 Sep 1;9(Pt 5):695–704. doi: 10.1107/S2052252522007746 (PMC9438490; doi:10.1107/S2052252522007746)
Supplement: Supplementary file 1 [file m-09-00695-sup1.zip › Refinement 210/FINAL/final.0023]

#
#
 -4.0000000        15454.885        0.0000000       0.10000000    
 -3.9600000        14842.303        0.0000000       0.10000000    
 -3.9200001        11747.031        0.0000000       0.10000000    
 -3.8800001        9912.6992        0.0000000       0.10000000    
 -3.8399999        7825.9390        0.0000000       0.10000000    
 -3.8000000        6793.5083        0.0000000       0.10000000    
 -3.7600000        8962.5684        0.0000000       0.10000000    
 -3.7200000        10590.572        0.0000000       0.10000000    
 -3.6800001        13265.985        0.0000000       0.10000000    
 -3.6400001        12587.247        0.0000000       0.10000000    
 -3.5999999        10646.074        0.0000000       0.10000000    
 -3.5599999        7985.7192        0.0000000       0.10000000    
 -3.5200000        5148.6982        0.0000000       0.10000000    
 -3.4800000        5016.8418        0.0000000       0.10000000    
 -3.4400001        5888.0181        0.0000000       0.10000000    
 -3.4000001        5566.8213        0.0000000       0.10000000    
 -3.3600001        6331.8076        0.0000000       0.10000000    
 -3.3199999        5723.3574        0.0000000       0.10000000    
 -3.2800000        6285.0537        0.0000000       0.10000000    
 -3.2400000        4805.0703        0.0000000       0.10000000    
 -3.2000000        4489.1699        0.0000000       0.10000000    
 -3.1600001        3913.2410        0.0000000       0.10000000    
 -3.1199999        4136.1187        0.0000000       0.10000000    
 -3.0799999        4415.0786        0.0000000       0.10000000    
 -3.0400000        4387.7061        0.0000000       0.10000000    
 -3.0000000        4704.8237        0.0000000       0.10000000    
 -2.9600000        4985.7246        0.0000000       0.10000000    
 -2.9200001        4441.6050        0.0000000       0.10000000    
 -2.8800001        4357.7593        0.0000000       0.10000000    
 -2.8400002        3944.0674        0.0000000       0.10000000    
 -2.8000002        3467.1104        0.0000000       0.10000000    
 -2.7600000        3825.2375        0.0000000       0.10000000    
 -2.7200000        3932.0759        0.0000000       0.10000000    
 -2.6800001        3653.2588        0.0000000       0.10000000    
 -2.6399999        3883.7244        0.0000000       0.10000000    
 -2.5999999        4543.2446        0.0000000       0.10000000    
 -2.5599999        4422.8657        0.0000000       0.10000000    
 -2.5200000        4369.0620        0.0000000       0.10000000    
 -2.4800000        4935.9863        0.0000000       0.10000000    
 -2.4400001        6641.2983        0.0000000       0.10000000    
 -2.4000001        6137.3994        0.0000000       0.10000000    
 -2.3600001        8332.4023        0.0000000       0.10000000    
 -2.3200002        7506.7969        0.0000000       0.10000000    
 -2.2800002        8675.0254        0.0000000       0.10000000    
 -2.2400000        7925.0127        0.0000000       0.10000000    
 -2.2000000        7495.2104        0.0000000       0.10000000    
 -2.1600001        10190.008        0.0000000       0.10000000    
 -2.1199999        12462.496        0.0000000       0.10000000    
 -2.0799999        13489.197        0.0000000       0.10000000    
 -2.0400000        17746.158        0.0000000       0.10000000    
 -2.0000000        19188.832        0.0000000       0.10000000    
 -1.9600000        17110.688        0.0000000       0.10000000    
 -1.9200001        14179.195        0.0000000       0.10000000    
 -1.8800001        13409.282        0.0000000       0.10000000    
 -1.8400002        12776.697        0.0000000       0.10000000    
 -1.8000000        14812.159        0.0000000       0.10000000    
 -1.7600000        23243.092        0.0000000       0.10000000    
 -1.7200000        27090.561        0.0000000       0.10000000    
 -1.6800001        32136.900        0.0000000       0.10000000    
 -1.6400001        28297.633        0.0000000       0.10000000    
 -1.6000001        22989.023        0.0000000       0.10000000    
 -1.5599999        17607.881        0.0000000       0.10000000    
 -1.5200000        14075.345        0.0000000       0.10000000    
 -1.4800000        16247.242        0.0000000       0.10000000    
 -1.4400001        24674.322        0.0000000       0.10000000    
 -1.4000001        22498.727        0.0000000       0.10000000    
 -1.3600001        31183.807        0.0000000       0.10000000    
 -1.3200002        33347.773        0.0000000       0.10000000    
 -1.2800000        34286.590        0.0000000       0.10000000    
 -1.2400000        26372.092        0.0000000       0.10000000    
 -1.2000000        23830.289        0.0000000       0.10000000    
 -1.1600001        29982.148        0.0000000       0.10000000    
 -1.1200001        37932.453        0.0000000       0.10000000    
 -1.0800002        43469.871        0.0000000       0.10000000    
 -1.0400000        62333.379        0.0000000       0.10000000    
 -1.0000000        69857.258        0.0000000       0.10000000    
-0.96000004        60458.820        0.0000000       0.10000000    
-0.92000008        45921.195        0.0000000       0.10000000    
-0.88000011        38153.441        0.0000000       0.10000000    
-0.84000015        31844.650        0.0000000       0.10000000    
-0.80000019        33596.664        0.0000000       0.10000000    
-0.75999999        52903.371        0.0000000       0.10000000    
-0.72000003        63445.844        0.0000000       0.10000000    
-0.68000007        80292.883        0.0000000       0.10000000    
-0.64000010        70900.594        0.0000000       0.10000000    
-0.60000014        54403.398        0.0000000       0.10000000    
-0.56000018        38439.703        0.0000000       0.10000000    
-0.51999998        25123.395        0.0000000       0.10000000    
-0.48000002        27186.510        0.0000000       0.10000000    
-0.44000006        40429.695        0.0000000       0.10000000    
-0.40000010        37867.840        0.0000000       0.10000000    
-0.36000013        50381.531        0.0000000       0.10000000    
-0.32000017        57099.477        0.0000000       0.10000000    
-0.27999997        58551.398        0.0000000       0.10000000    
-0.24000001        42164.238        0.0000000       0.10000000    
-0.20000005        38935.348        0.0000000       0.10000000    
-0.16000009        41615.652        0.0000000       0.10000000    
-0.12000012        53276.211        0.0000000       0.10000000    
-0.80000162E-01    64882.969        0.0000000       0.10000000    
-0.40000200E-01    94171.883        0.0000000       0.10000000    
  0.0000000        110766.06        0.0000000       0.10000000    
 0.39999962E-01    100971.58        0.0000000       0.10000000    
 0.79999924E-01    77055.758        0.0000000       0.10000000    
 0.11999989        62264.750        0.0000000       0.10000000    
 0.15999985        47518.262        0.0000000       0.10000000    
 0.19999981        41670.094        0.0000000       0.10000000    
 0.23999977        57365.301        0.0000000       0.10000000    
 0.27999973        67202.031        0.0000000       0.10000000    
 0.31999969        85331.172        0.0000000       0.10000000    
 0.36000013        77401.719        0.0000000       0.10000000    
 0.40000010        61897.488        0.0000000       0.10000000    
 0.44000006        43623.766        0.0000000       0.10000000    
 0.48000002        25711.186        0.0000000       0.10000000    
 0.51999998        24529.430        0.0000000       0.10000000    
 0.55999994        29115.857        0.0000000       0.10000000    
 0.59999990        27480.332        0.0000000       0.10000000    
 0.63999987        30930.277        0.0000000       0.10000000    
 0.67999983        30040.107        0.0000000       0.10000000    
 0.71999979        31652.676        0.0000000       0.10000000    
 0.75999975        22484.922        0.0000000       0.10000000    
 0.79999971        20881.703        0.0000000       0.10000000    
 0.83999968        16393.762        0.0000000       0.10000000    
 0.88000011        17704.086        0.0000000       0.10000000    
 0.92000008        20201.807        0.0000000       0.10000000    
 0.96000004        22101.580        0.0000000       0.10000000    
  1.0000000        25079.490        0.0000000       0.10000000    
  1.0400000        25590.811        0.0000000       0.10000000    
  1.0799999        20940.689        0.0000000       0.10000000    
  1.1199999        18403.205        0.0000000       0.10000000    
  1.1599998        14876.925        0.0000000       0.10000000    
  1.1999998        11502.664        0.0000000       0.10000000    
  1.2399998        11505.429        0.0000000       0.10000000    
  1.2799997        11282.634        0.0000000       0.10000000    
  1.3199997        10548.187        0.0000000       0.10000000    
  1.3599997        10599.648        0.0000000       0.10000000    
  1.4000001        11278.276        0.0000000       0.10000000    
  1.4400001        9987.4062        0.0000000       0.10000000    
  1.4800000        8596.9434        0.0000000       0.10000000    
  1.5200000        8632.7715        0.0000000       0.10000000    
  1.5599999        10067.925        0.0000000       0.10000000    
  1.5999999        9027.5547        0.0000000       0.10000000    
  1.6399999        11163.057        0.0000000       0.10000000    
  1.6799998        8906.6123        0.0000000       0.10000000    
  1.7199998        10604.259        0.0000000       0.10000000    
  1.7599998        9718.5488        0.0000000       0.10000000    
  1.7999997        9161.7939        0.0000000       0.10000000    
  1.8399997        10962.928        0.0000000       0.10000000    
  1.8799996        12583.949        0.0000000       0.10000000    
  1.9200001        13218.119        0.0000000       0.10000000    
  1.9600000        15534.150        0.0000000       0.10000000    
  2.0000000        16435.850        0.0000000       0.10000000    
  2.0400000        15522.490        0.0000000       0.10000000    
  2.0799999        13422.438        0.0000000       0.10000000    
  2.1199999        13146.438        0.0000000       0.10000000    
  2.1599998        12631.418        0.0000000       0.10000000    
  2.1999998        13599.878        0.0000000       0.10000000    
  2.2399998        19450.836        0.0000000       0.10000000    
  2.2799997        21729.510        0.0000000       0.10000000    
  2.3199997        24046.395        0.0000000       0.10000000    
  2.3599997        21093.545        0.0000000       0.10000000    
  2.3999996        17777.617        0.0000000       0.10000000    
  2.4400001        13961.682        0.0000000       0.10000000    
  2.4800000        11545.305        0.0000000       0.10000000    
  2.5200000        12694.290        0.0000000       0.10000000    
  2.5599999        17821.467        0.0000000       0.10000000    
  2.5999999        15495.393        0.0000000       0.10000000    
  2.6399999        20496.555        0.0000000       0.10000000    
  2.6799998        19711.447        0.0000000       0.10000000    
  2.7199998        20083.016        0.0000000       0.10000000    
  2.7599998        15926.671        0.0000000       0.10000000    
  2.7999997        13973.358        0.0000000       0.10000000    
  2.8399997        17866.332        0.0000000       0.10000000    
  2.8799996        21442.967        0.0000000       0.10000000    
  2.9200001        23134.488        0.0000000       0.10000000    
  2.9600000        30805.152        0.0000000       0.10000000    
  3.0000000        32796.031        0.0000000       0.10000000    
  3.0400000        27579.367        0.0000000       0.10000000    
  3.0799999        21153.814        0.0000000       0.10000000    
  3.1199999        18456.264        0.0000000       0.10000000    
  3.1599998        16445.520        0.0000000       0.10000000    
  3.1999998        18463.676        0.0000000       0.10000000    
  3.2399998        29059.428        0.0000000       0.10000000    
  3.2799997        34077.270        0.0000000       0.10000000    
  3.3199997        40972.234        0.0000000       0.10000000    
  3.3599997        35222.957        0.0000000       0.10000000    
  3.3999996        27175.873        0.0000000       0.10000000    
  3.4400001        19497.186        0.0000000       0.10000000    
  3.4800000        14025.020        0.0000000       0.10000000    
  3.5200000        15597.896        0.0000000       0.10000000    
  3.5599999        23561.814        0.0000000       0.10000000    
  3.5999999        21159.170        0.0000000       0.10000000    
  3.6399999        28460.203        0.0000000       0.10000000    
  3.6799998        30770.779        0.0000000       0.10000000    
  3.7199998        30656.217        0.0000000       0.10000000    
  3.7599998        22127.312        0.0000000       0.10000000    
  3.7999997        19368.449        0.0000000       0.10000000    
  3.8399997        22207.252        0.0000000       0.10000000    
  3.8799996        27693.020        0.0000000       0.10000000    
  3.9199996        31938.082        0.0000000       0.10000000    
  3.9600000        45428.156        0.0000000       0.10000000    
  4.0000000        50897.355        0.0000000       0.10000000    
  4.0400000        43822.746        0.0000000       0.10000000    
  4.0799999        32202.227        0.0000000       0.10000000    
  4.1199999        25170.295        0.0000000       0.10000000    
  4.1599998        19263.002        0.0000000       0.10000000    
  4.1999998        17826.914        0.0000000       0.10000000    
  4.2399998        25783.090        0.0000000       0.10000000    
  4.2799997        29928.189        0.0000000       0.10000000    
  4.3199997        37494.910        0.0000000       0.10000000    
  4.3599997        32877.992        0.0000000       0.10000000    
  4.3999996        24861.512        0.0000000       0.10000000    
  4.4399996        16982.900        0.0000000       0.10000000    
  4.4799995        9896.9512        0.0000000       0.10000000    
  4.5199995        9742.7510        0.0000000       0.10000000    
  4.5599995        12665.438        0.0000000       0.10000000    
  4.5999994        11804.285        0.0000000       0.10000000    
  4.6399994        13998.795        0.0000000       0.10000000    
  4.6799994        14839.492        0.0000000       0.10000000    
  4.7200003        14941.035        0.0000000       0.10000000    
  4.7600002        10052.330        0.0000000       0.10000000    
  4.8000002        9116.1992        0.0000000       0.10000000    
  4.8400002        7519.9004        0.0000000       0.10000000    
  4.8800001        8737.4570        0.0000000       0.10000000    
  4.9200001        10290.354        0.0000000       0.10000000    
  4.9600000        12930.818        0.0000000       0.10000000    
  5.0000000        14723.179        0.0000000       0.10000000    
  5.0400000        13770.770        0.0000000       0.10000000    
  5.0799999        10397.889        0.0000000       0.10000000    
  5.1199999        8359.1846        0.0000000       0.10000000    
  5.1599998        6161.0352        0.0000000       0.10000000    
  5.1999998        4596.8872        0.0000000       0.10000000    
  5.2399998        4867.2070        0.0000000       0.10000000    
  5.2799997        5032.3545        0.0000000       0.10000000    
  5.3199997        5341.5605        0.0000000       0.10000000    
  5.3599997        4973.8140        0.0000000       0.10000000    
  5.3999996        4441.0664        0.0000000       0.10000000    
  5.4399996        3455.9155        0.0000000       0.10000000    
  5.4799995        2485.4436        0.0000000       0.10000000    
  5.5199995        2370.3975        0.0000000       0.10000000    
  5.5599995        2706.4758        0.0000000       0.10000000    
  5.5999994        2430.5144        0.0000000       0.10000000    
  5.6399994        2905.9519        0.0000000       0.10000000    
  5.6799994        2532.3491        0.0000000       0.10000000    
  5.7199993        2848.3831        0.0000000       0.10000000    
  5.7600002        2345.4053        0.0000000       0.10000000    
  5.8000002        2183.9814        0.0000000       0.10000000    
  5.8400002        2278.3564        0.0000000       0.10000000    
  5.8800001        2607.5461        0.0000000       0.10000000    
  5.9200001        2861.6956        0.0000000       0.10000000    
  5.9600000        3439.2568        0.0000000       0.10000000    
  6.0000000        3833.6526        0.0000000       0.10000000    
