# Supplementary material for: Quantitative analysis of diffuse electron scattering in the lithium-ion battery cathode material Li1.2Ni0.13Mn0.54Co0.13O2
Source: IUCrJ. 2022 Sep 1;9(Pt 5):695–704. doi: 10.1107/S2052252522007746 (PMC9438490; doi:10.1107/S2052252522007746)
Supplement: Supplementary file 1 [file m-09-00695-sup1.zip › Refinement 210/FINAL/final.0024]

#
#
 -4.0000000        16477.453        0.0000000       0.10000000    
 -3.9600000        14019.603        0.0000000       0.10000000    
 -3.9200001        10761.475        0.0000000       0.10000000    
 -3.8800001        8753.2510        0.0000000       0.10000000    
 -3.8399999        8515.2930        0.0000000       0.10000000    
 -3.8000000        4918.6035        0.0000000       0.10000000    
 -3.7600000        7876.9858        0.0000000       0.10000000    
 -3.7200000        10679.482        0.0000000       0.10000000    
 -3.6800001        12028.499        0.0000000       0.10000000    
 -3.6400001        11306.696        0.0000000       0.10000000    
 -3.5999999        12423.324        0.0000000       0.10000000    
 -3.5599999        6559.6606        0.0000000       0.10000000    
 -3.5200000        6314.5654        0.0000000       0.10000000    
 -3.4800000        5506.4336        0.0000000       0.10000000    
 -3.4400001        5000.2363        0.0000000       0.10000000    
 -3.4000001        4609.7974        0.0000000       0.10000000    
 -3.3600001        5545.3257        0.0000000       0.10000000    
 -3.3199999        5626.2017        0.0000000       0.10000000    
 -3.2800000        5579.2905        0.0000000       0.10000000    
 -3.2400000        4067.2488        0.0000000       0.10000000    
 -3.2000000        3955.5168        0.0000000       0.10000000    
 -3.1600001        3168.3674        0.0000000       0.10000000    
 -3.1199999        3207.1450        0.0000000       0.10000000    
 -3.0799999        4320.7070        0.0000000       0.10000000    
 -3.0400000        5796.9688        0.0000000       0.10000000    
 -3.0000000        5092.3149        0.0000000       0.10000000    
 -2.9600000        4554.7891        0.0000000       0.10000000    
 -2.9200001        3929.1538        0.0000000       0.10000000    
 -2.8800001        3743.0640        0.0000000       0.10000000    
 -2.8400002        4032.9141        0.0000000       0.10000000    
 -2.8000002        2480.6436        0.0000000       0.10000000    
 -2.7600000        3425.1165        0.0000000       0.10000000    
 -2.7200000        4071.5830        0.0000000       0.10000000    
 -2.6800001        3460.9651        0.0000000       0.10000000    
 -2.6399999        3448.5518        0.0000000       0.10000000    
 -2.5999999        3893.8428        0.0000000       0.10000000    
 -2.5599999        3713.5410        0.0000000       0.10000000    
 -2.5200000        4219.6021        0.0000000       0.10000000    
 -2.4800000        4728.7026        0.0000000       0.10000000    
 -2.4400001        5393.1606        0.0000000       0.10000000    
 -2.4000001        5683.2461        0.0000000       0.10000000    
 -2.3600001        7350.6895        0.0000000       0.10000000    
 -2.3200002        7479.0430        0.0000000       0.10000000    
 -2.2800002        7924.0474        0.0000000       0.10000000    
 -2.2400000        6808.5796        0.0000000       0.10000000    
 -2.2000000        7465.4487        0.0000000       0.10000000    
 -2.1600001        8499.2051        0.0000000       0.10000000    
 -2.1199999        9869.6680        0.0000000       0.10000000    
 -2.0799999        16161.176        0.0000000       0.10000000    
 -2.0400000        23576.887        0.0000000       0.10000000    
 -2.0000000        20229.561        0.0000000       0.10000000    
 -1.9600000        16090.390        0.0000000       0.10000000    
 -1.9200001        13019.903        0.0000000       0.10000000    
 -1.8800001        11228.247        0.0000000       0.10000000    
 -1.8400002        11407.550        0.0000000       0.10000000    
 -1.8000000        9621.4453        0.0000000       0.10000000    
 -1.7600000        20389.973        0.0000000       0.10000000    
 -1.7200000        27471.207        0.0000000       0.10000000    
 -1.6800001        29296.857        0.0000000       0.10000000    
 -1.6400001        25766.615        0.0000000       0.10000000    
 -1.6000001        26009.881        0.0000000       0.10000000    
 -1.5599999        13682.593        0.0000000       0.10000000    
 -1.5200000        15423.691        0.0000000       0.10000000    
 -1.4800000        15050.633        0.0000000       0.10000000    
 -1.4400001        18459.146        0.0000000       0.10000000    
 -1.4000001        21797.168        0.0000000       0.10000000    
 -1.3600001        30801.553        0.0000000       0.10000000    
 -1.3200002        31623.598        0.0000000       0.10000000    
 -1.2800000        30008.367        0.0000000       0.10000000    
 -1.2400000        20934.238        0.0000000       0.10000000    
 -1.2000000        23134.270        0.0000000       0.10000000    
 -1.1600001        23561.805        0.0000000       0.10000000    
 -1.1200001        30572.297        0.0000000       0.10000000    
 -1.0800002        53078.715        0.0000000       0.10000000    
 -1.0400000        82059.750        0.0000000       0.10000000    
 -1.0000000        73780.828        0.0000000       0.10000000    
-0.96000004        57476.422        0.0000000       0.10000000    
-0.92000008        42578.156        0.0000000       0.10000000    
-0.88000011        32902.809        0.0000000       0.10000000    
-0.84000015        30919.432        0.0000000       0.10000000    
-0.80000019        22422.018        0.0000000       0.10000000    
-0.75999999        46222.398        0.0000000       0.10000000    
-0.72000003        63907.199        0.0000000       0.10000000    
-0.68000007        72596.352        0.0000000       0.10000000    
-0.64000010        64446.605        0.0000000       0.10000000    
-0.60000014        66736.633        0.0000000       0.10000000    
-0.56000018        29896.197        0.0000000       0.10000000    
-0.51999998        31346.428        0.0000000       0.10000000    
-0.48000002        27107.207        0.0000000       0.10000000    
-0.44000006        30553.660        0.0000000       0.10000000    
-0.40000010        35209.895        0.0000000       0.10000000    
-0.36000013        50569.316        0.0000000       0.10000000    
-0.32000017        53546.211        0.0000000       0.10000000    
-0.27999997        50352.055        0.0000000       0.10000000    
-0.24000001        32529.115        0.0000000       0.10000000    
-0.20000005        35655.051        0.0000000       0.10000000    
-0.16000009        31270.920        0.0000000       0.10000000    
-0.12000012        43085.148        0.0000000       0.10000000    
-0.80000162E-01    75967.242        0.0000000       0.10000000    
-0.40000200E-01    123236.88        0.0000000       0.10000000    
  0.0000000        117698.64        0.0000000       0.10000000    
 0.39999962E-01    95811.969        0.0000000       0.10000000    
 0.79999924E-01    71020.742        0.0000000       0.10000000    
 0.11999989        54988.074        0.0000000       0.10000000    
 0.15999985        51300.156        0.0000000       0.10000000    
 0.19999981        29794.510        0.0000000       0.10000000    
 0.23999977        50246.129        0.0000000       0.10000000    
 0.27999973        67571.508        0.0000000       0.10000000    
 0.31999969        77082.992        0.0000000       0.10000000    
 0.36000013        69742.711        0.0000000       0.10000000    
 0.40000010        75030.297        0.0000000       0.10000000    
 0.44000006        35391.297        0.0000000       0.10000000    
 0.48000002        33262.973        0.0000000       0.10000000    
 0.51999998        27364.670        0.0000000       0.10000000    
 0.55999994        24357.783        0.0000000       0.10000000    
 0.59999990        22692.818        0.0000000       0.10000000    
 0.63999987        28191.678        0.0000000       0.10000000    
 0.67999983        28961.740        0.0000000       0.10000000    
 0.71999979        27578.568        0.0000000       0.10000000    
 0.75999975        18403.963        0.0000000       0.10000000    
 0.79999971        17844.912        0.0000000       0.10000000    
 0.83999968        12692.852        0.0000000       0.10000000    
 0.88000011        13853.276        0.0000000       0.10000000    
 0.92000008        19802.260        0.0000000       0.10000000    
 0.96000004        28960.832        0.0000000       0.10000000    
  1.0000000        27081.580        0.0000000       0.10000000    
  1.0400000        23690.000        0.0000000       0.10000000    
  1.0799999        18743.613        0.0000000       0.10000000    
  1.1199999        16105.005        0.0000000       0.10000000    
  1.1599998        16091.500        0.0000000       0.10000000    
  1.1999998        8520.6924        0.0000000       0.10000000    
  1.2399998        10284.653        0.0000000       0.10000000    
  1.2799997        11604.394        0.0000000       0.10000000    
  1.3199997        9880.8340        0.0000000       0.10000000    
  1.3599997        9342.1396        0.0000000       0.10000000    
  1.4000001        10174.181        0.0000000       0.10000000    
  1.4400001        8567.4277        0.0000000       0.10000000    
  1.4800000        8574.6279        0.0000000       0.10000000    
  1.5200000        8715.9365        0.0000000       0.10000000    
  1.5599999        8601.4443        0.0000000       0.10000000    
  1.5999999        7937.0498        0.0000000       0.10000000    
  1.6399999        9248.4619        0.0000000       0.10000000    
  1.6799998        9093.4404        0.0000000       0.10000000    
  1.7199998        9792.3379        0.0000000       0.10000000    
  1.7599998        8540.9795        0.0000000       0.10000000    
  1.7999997        8852.3926        0.0000000       0.10000000    
  1.8399997        9227.9902        0.0000000       0.10000000    
  1.8799996        9855.9502        0.0000000       0.10000000    
  1.9200001        14884.974        0.0000000       0.10000000    
  1.9600000        20677.117        0.0000000       0.10000000    
  2.0000000        17442.406        0.0000000       0.10000000    
  2.0400000        14415.692        0.0000000       0.10000000    
  2.0799999        12149.334        0.0000000       0.10000000    
  2.1199999        11030.271        0.0000000       0.10000000    
  2.1599998        11595.687        0.0000000       0.10000000    
  2.1999998        9009.9463        0.0000000       0.10000000    
  2.2399998        17135.346        0.0000000       0.10000000    
  2.2799997        22127.777        0.0000000       0.10000000    
  2.3199997        22053.020        0.0000000       0.10000000    
  2.3599997        19134.008        0.0000000       0.10000000    
  2.3999996        18946.969        0.0000000       0.10000000    
  2.4400001        11088.616        0.0000000       0.10000000    
  2.4800000        12116.687        0.0000000       0.10000000    
  2.5200000        11872.756        0.0000000       0.10000000    
  2.5599999        13693.849        0.0000000       0.10000000    
  2.5999999        14812.874        0.0000000       0.10000000    
  2.6399999        19496.404        0.0000000       0.10000000    
  2.6799998        19006.623        0.0000000       0.10000000    
  2.7199998        17873.439        0.0000000       0.10000000    
  2.7599998        13088.066        0.0000000       0.10000000    
  2.7999997        13795.898        0.0000000       0.10000000    
  2.8399997        14476.330        0.0000000       0.10000000    
  2.8799996        17143.570        0.0000000       0.10000000    
  2.9200001        28168.520        0.0000000       0.10000000    
  2.9600000        40754.477        0.0000000       0.10000000    
  3.0000000        34573.316        0.0000000       0.10000000    
  3.0400000        26098.195        0.0000000       0.10000000    
  3.0799999        19546.824        0.0000000       0.10000000    
  3.1199999        15596.956        0.0000000       0.10000000    
  3.1599998        14922.128        0.0000000       0.10000000    
  3.1999998        12002.028        0.0000000       0.10000000    
  3.2399998        25434.877        0.0000000       0.10000000    
  3.2799997        34454.160        0.0000000       0.10000000    
  3.3199997        37197.906        0.0000000       0.10000000    
  3.3599997        32096.494        0.0000000       0.10000000    
  3.3999996        32169.697        0.0000000       0.10000000    
  3.4400001        15031.747        0.0000000       0.10000000    
  3.4800000        16277.793        0.0000000       0.10000000    
  3.5200000        14729.704        0.0000000       0.10000000    
  3.5599999        17515.102        0.0000000       0.10000000    
  3.5999999        20325.014        0.0000000       0.10000000    
  3.6399999        28601.430        0.0000000       0.10000000    
  3.6799998        28939.547        0.0000000       0.10000000    
  3.7199998        26544.439        0.0000000       0.10000000    
  3.7599998        17201.645        0.0000000       0.10000000    
  3.7999997        18339.693        0.0000000       0.10000000    
  3.8399997        17006.307        0.0000000       0.10000000    
  3.8799996        22409.787        0.0000000       0.10000000    
  3.9199996        38479.961        0.0000000       0.10000000    
  3.9600000        59595.559        0.0000000       0.10000000    
  4.0000000        53908.773        0.0000000       0.10000000    
  4.0400000        41673.762        0.0000000       0.10000000    
  4.0799999        29803.633        0.0000000       0.10000000    
  4.1199999        22055.848        0.0000000       0.10000000    
  4.1599998        19990.262        0.0000000       0.10000000    
  4.1999998        12355.716        0.0000000       0.10000000    
  4.2399998        22535.377        0.0000000       0.10000000    
  4.2799997        30088.217        0.0000000       0.10000000    
  4.3199997        33841.141        0.0000000       0.10000000    
  4.3599997        29765.490        0.0000000       0.10000000    
  4.3999996        30754.318        0.0000000       0.10000000    
  4.4399996        13469.495        0.0000000       0.10000000    
  4.4799995        12977.049        0.0000000       0.10000000    
  4.5199995        10457.991        0.0000000       0.10000000    
  4.5599995        10030.307        0.0000000       0.10000000    
  4.5999994        10278.764        0.0000000       0.10000000    
  4.6399994        13621.528        0.0000000       0.10000000    
  4.6799994        14002.711        0.0000000       0.10000000    
  4.7200003        12823.982        0.0000000       0.10000000    
  4.7600002        7869.6816        0.0000000       0.10000000    
  4.8000002        7871.6157        0.0000000       0.10000000    
  4.8400002        5580.7617        0.0000000       0.10000000    
  4.8800001        6978.6211        0.0000000       0.10000000    
  4.9200001        10946.219        0.0000000       0.10000000    
  4.9600000        16880.977        0.0000000       0.10000000    
  5.0000000        15781.244        0.0000000       0.10000000    
  5.0400000        12925.986        0.0000000       0.10000000    
  5.0799999        9441.2881        0.0000000       0.10000000    
  5.1199999        7401.9160        0.0000000       0.10000000    
  5.1599998        6857.9004        0.0000000       0.10000000    
  5.1999998        3433.6140        0.0000000       0.10000000    
  5.2399998        4313.6064        0.0000000       0.10000000    
  5.2799997        5112.2529        0.0000000       0.10000000    
  5.3199997        4897.9590        0.0000000       0.10000000    
  5.3599997        4422.8062        0.0000000       0.10000000    
  5.3999996        4637.9126        0.0000000       0.10000000    
  5.4399996        2918.6973        0.0000000       0.10000000    
  5.4799995        2718.4297        0.0000000       0.10000000    
  5.5199995        2486.2207        0.0000000       0.10000000    
  5.5599995        2305.7402        0.0000000       0.10000000    
  5.5999994        2095.9104        0.0000000       0.10000000    
  5.6399994        2506.1687        0.0000000       0.10000000    
  5.6799994        2515.6086        0.0000000       0.10000000    
  5.7199993        2561.0315        0.0000000       0.10000000    
  5.7600002        1988.2316        0.0000000       0.10000000    
  5.8000002        2021.8422        0.0000000       0.10000000    
  5.8400002        1848.9849        0.0000000       0.10000000    
  5.8800001        2053.6531        0.0000000       0.10000000    
  5.9200001        3134.9397        0.0000000       0.10000000    
  5.9600000        4540.8291        0.0000000       0.10000000    
  6.0000000        4089.3594        0.0000000       0.10000000    
