# Supplementary material for: Quantitative analysis of diffuse electron scattering in the lithium-ion battery cathode material Li1.2Ni0.13Mn0.54Co0.13O2
Source: IUCrJ. 2022 Sep 1;9(Pt 5):695–704. doi: 10.1107/S2052252522007746 (PMC9438490; doi:10.1107/S2052252522007746)
Supplement: Supplementary file 1 [file m-09-00695-sup1.zip › Refinement 210/FINAL/final.0025]

#
#
 -4.0000000        19797.111        0.0000000       0.10000000    
 -3.9600000        13367.256        0.0000000       0.10000000    
 -3.9200001        10940.635        0.0000000       0.10000000    
 -3.8800001        8664.6309        0.0000000       0.10000000    
 -3.8399999        6853.3066        0.0000000       0.10000000    
 -3.8000000        4988.8955        0.0000000       0.10000000    
 -3.7600000        7445.9224        0.0000000       0.10000000    
 -3.7200000        7138.5356        0.0000000       0.10000000    
 -3.6800001        13844.563        0.0000000       0.10000000    
 -3.6400001        12776.035        0.0000000       0.10000000    
 -3.5999999        9495.9902        0.0000000       0.10000000    
 -3.5599999        6670.7920        0.0000000       0.10000000    
 -3.5200000        6900.9995        0.0000000       0.10000000    
 -3.4800000        4398.0337        0.0000000       0.10000000    
 -3.4400001        5474.5469        0.0000000       0.10000000    
 -3.4000001        4826.2974        0.0000000       0.10000000    
 -3.3600001        7217.7002        0.0000000       0.10000000    
 -3.3199999        7393.7114        0.0000000       0.10000000    
 -3.2800000        5094.9570        0.0000000       0.10000000    
 -3.2400000        4565.5166        0.0000000       0.10000000    
 -3.2000000        3612.9238        0.0000000       0.10000000    
 -3.1600001        3976.6216        0.0000000       0.10000000    
 -3.1199999        3607.2844        0.0000000       0.10000000    
 -3.0799999        4316.4902        0.0000000       0.10000000    
 -3.0400000        5617.4414        0.0000000       0.10000000    
 -3.0000000        5591.2192        0.0000000       0.10000000    
 -2.9600000        4537.3687        0.0000000       0.10000000    
 -2.9200001        3703.2285        0.0000000       0.10000000    
 -2.8800001        3648.7922        0.0000000       0.10000000    
 -2.8400002        3372.9795        0.0000000       0.10000000    
 -2.8000002        2522.2668        0.0000000       0.10000000    
 -2.7600000        3523.5806        0.0000000       0.10000000    
 -2.7200000        2837.1328        0.0000000       0.10000000    
 -2.6800001        3917.8538        0.0000000       0.10000000    
 -2.6399999        3849.9185        0.0000000       0.10000000    
 -2.5999999        3173.7610        0.0000000       0.10000000    
 -2.5599999        3777.8660        0.0000000       0.10000000    
 -2.5200000        3874.7812        0.0000000       0.10000000    
 -2.4800000        4212.7192        0.0000000       0.10000000    
 -2.4400001        5918.1943        0.0000000       0.10000000    
 -2.4000001        6513.0464        0.0000000       0.10000000    
 -2.3600001        9660.0410        0.0000000       0.10000000    
 -2.3200002        9516.5098        0.0000000       0.10000000    
 -2.2800002        6574.3945        0.0000000       0.10000000    
 -2.2400000        6506.3457        0.0000000       0.10000000    
 -2.2000000        6731.3975        0.0000000       0.10000000    
 -2.1600001        8727.3408        0.0000000       0.10000000    
 -2.1199999        10747.357        0.0000000       0.10000000    
 -2.0799999        15631.131        0.0000000       0.10000000    
 -2.0400000        23999.213        0.0000000       0.10000000    
 -2.0000000        23358.227        0.0000000       0.10000000    
 -1.9600000        15894.923        0.0000000       0.10000000    
 -1.9200001        11774.695        0.0000000       0.10000000    
 -1.8800001        10771.499        0.0000000       0.10000000    
 -1.8400002        10215.932        0.0000000       0.10000000    
 -1.8000000        10584.621        0.0000000       0.10000000    
 -1.7600000        18573.721        0.0000000       0.10000000    
 -1.7200000        19467.148        0.0000000       0.10000000    
 -1.6800001        34534.668        0.0000000       0.10000000    
 -1.6400001        29033.109        0.0000000       0.10000000    
 -1.6000001        19405.963        0.0000000       0.10000000    
 -1.5599999        15472.800        0.0000000       0.10000000    
 -1.5200000        15256.120        0.0000000       0.10000000    
 -1.4800000        14056.473        0.0000000       0.10000000    
 -1.4400001        21788.967        0.0000000       0.10000000    
 -1.4000001        27087.445        0.0000000       0.10000000    
 -1.3600001        45305.324        0.0000000       0.10000000    
 -1.3200002        44917.086        0.0000000       0.10000000    
 -1.2800000        27736.082        0.0000000       0.10000000    
 -1.2400000        24010.400        0.0000000       0.10000000    
 -1.2000000        21096.547        0.0000000       0.10000000    
 -1.1600001        27206.256        0.0000000       0.10000000    
 -1.1200001        34142.535        0.0000000       0.10000000    
 -1.0800002        54081.395        0.0000000       0.10000000    
 -1.0400000        87775.109        0.0000000       0.10000000    
 -1.0000000        88548.602        0.0000000       0.10000000    
-0.96000004        55216.895        0.0000000       0.10000000    
-0.92000008        41499.934        0.0000000       0.10000000    
-0.88000011        32119.047        0.0000000       0.10000000    
-0.84000015        26368.928        0.0000000       0.10000000    
-0.80000019        24222.303        0.0000000       0.10000000    
-0.75999999        41502.520        0.0000000       0.10000000    
-0.72000003        44322.129        0.0000000       0.10000000    
-0.68000007        85230.289        0.0000000       0.10000000    
-0.64000010        72825.977        0.0000000       0.10000000    
-0.60000014        49495.891        0.0000000       0.10000000    
-0.56000018        33202.312        0.0000000       0.10000000    
-0.51999998        33856.371        0.0000000       0.10000000    
-0.48000002        23881.057        0.0000000       0.10000000    
-0.44000006        36331.395        0.0000000       0.10000000    
-0.40000010        42903.352        0.0000000       0.10000000    
-0.36000013        75399.719        0.0000000       0.10000000    
-0.32000017        77946.648        0.0000000       0.10000000    
-0.27999997        48948.031        0.0000000       0.10000000    
-0.24000001        41547.727        0.0000000       0.10000000    
-0.20000005        32808.199        0.0000000       0.10000000    
-0.16000009        41255.602        0.0000000       0.10000000    
-0.12000012        49231.316        0.0000000       0.10000000    
-0.80000162E-01    80206.125        0.0000000       0.10000000    
-0.40000200E-01    134005.69        0.0000000       0.10000000    
  0.0000000        142491.22        0.0000000       0.10000000    
 0.39999962E-01    91070.461        0.0000000       0.10000000    
 0.79999924E-01    72299.703        0.0000000       0.10000000    
 0.11999989        54424.352        0.0000000       0.10000000    
 0.15999985        41405.426        0.0000000       0.10000000    
 0.19999981        30552.439        0.0000000       0.10000000    
 0.23999977        46512.395        0.0000000       0.10000000    
 0.27999973        45288.305        0.0000000       0.10000000    
 0.31999969        89151.422        0.0000000       0.10000000    
 0.36000013        78872.469        0.0000000       0.10000000    
 0.40000010        56750.852        0.0000000       0.10000000    
 0.44000006        36521.766        0.0000000       0.10000000    
 0.48000002        37332.520        0.0000000       0.10000000    
 0.51999998        21671.117        0.0000000       0.10000000    
 0.55999994        27180.035        0.0000000       0.10000000    
 0.59999990        24146.408        0.0000000       0.10000000    
 0.63999987        38311.293        0.0000000       0.10000000    
 0.67999983        39754.648        0.0000000       0.10000000    
 0.71999979        26407.367        0.0000000       0.10000000    
 0.75999975        22628.025        0.0000000       0.10000000    
 0.79999971        16415.691        0.0000000       0.10000000    
 0.83999968        17799.264        0.0000000       0.10000000    
 0.88000011        15945.272        0.0000000       0.10000000    
 0.92000008        20732.090        0.0000000       0.10000000    
 0.96000004        29562.562        0.0000000       0.10000000    
  1.0000000        31082.436        0.0000000       0.10000000    
  1.0400000        23045.592        0.0000000       0.10000000    
  1.0799999        18577.338        0.0000000       0.10000000    
  1.1199999        15866.227        0.0000000       0.10000000    
  1.1599998        13047.982        0.0000000       0.10000000    
  1.1999998        8458.0625        0.0000000       0.10000000    
  1.2399998        10628.253        0.0000000       0.10000000    
  1.2799997        7769.8301        0.0000000       0.10000000    
  1.3199997        11011.425        0.0000000       0.10000000    
  1.3599997        10466.382        0.0000000       0.10000000    
  1.4000001        8340.4004        0.0000000       0.10000000    
  1.4400001        8341.4512        0.0000000       0.10000000    
  1.4800000        8192.9541        0.0000000       0.10000000    
  1.5200000        7381.4062        0.0000000       0.10000000    
  1.5599999        9114.2031        0.0000000       0.10000000    
  1.5999999        8492.4023        0.0000000       0.10000000    
  1.6399999        11268.041        0.0000000       0.10000000    
  1.6799998        10935.072        0.0000000       0.10000000    
  1.7199998        7955.3467        0.0000000       0.10000000    
  1.7599998        8035.8936        0.0000000       0.10000000    
  1.7999997        7984.1177        0.0000000       0.10000000    
  1.8399997        9688.7021        0.0000000       0.10000000    
  1.8799996        10740.776        0.0000000       0.10000000    
  1.9200001        14257.481        0.0000000       0.10000000    
  1.9600000        20403.359        0.0000000       0.10000000    
  2.0000000        19573.770        0.0000000       0.10000000    
  2.0400000        14404.991        0.0000000       0.10000000    
  2.0799999        10902.888        0.0000000       0.10000000    
  2.1199999        10596.414        0.0000000       0.10000000    
  2.1599998        10247.320        0.0000000       0.10000000    
  2.1999998        9750.2295        0.0000000       0.10000000    
  2.2399998        16001.039        0.0000000       0.10000000    
  2.2799997        15673.310        0.0000000       0.10000000    
  2.3199997        25862.025        0.0000000       0.10000000    
  2.3599997        21521.480        0.0000000       0.10000000    
  2.3999996        14372.430        0.0000000       0.10000000    
  2.4400001        12181.602        0.0000000       0.10000000    
  2.4800000        11694.660        0.0000000       0.10000000    
  2.5200000        10928.310        0.0000000       0.10000000    
  2.5599999        15773.486        0.0000000       0.10000000    
  2.5999999        17958.061        0.0000000       0.10000000    
  2.6399999        27689.244        0.0000000       0.10000000    
  2.6799998        26034.143        0.0000000       0.10000000    
  2.7199998        15838.403        0.0000000       0.10000000    
  2.7599998        13825.449        0.0000000       0.10000000    
  2.7999997        12508.472        0.0000000       0.10000000    
  2.8399997        15666.630        0.0000000       0.10000000    
  2.8799996        18886.582        0.0000000       0.10000000    
  2.9200001        27933.578        0.0000000       0.10000000    
  2.9600000        42578.301        0.0000000       0.10000000    
  3.0000000        40741.141        0.0000000       0.10000000    
  3.0400000        25447.230        0.0000000       0.10000000    
  3.0799999        18211.867        0.0000000       0.10000000    
  3.1199999        15042.610        0.0000000       0.10000000    
  3.1599998        13225.624        0.0000000       0.10000000    
  3.1999998        13215.911        0.0000000       0.10000000    
  3.2399998        22908.355        0.0000000       0.10000000    
  3.2799997        24279.080        0.0000000       0.10000000    
  3.3199997        43858.871        0.0000000       0.10000000    
  3.3599997        36210.328        0.0000000       0.10000000    
  3.3999996        23828.488        0.0000000       0.10000000    
  3.4400001        17081.602        0.0000000       0.10000000    
  3.4800000        16726.910        0.0000000       0.10000000    
  3.5200000        13581.809        0.0000000       0.10000000    
  3.5599999        20898.168        0.0000000       0.10000000    
  3.5999999        25315.422        0.0000000       0.10000000    
  3.6399999        42689.820        0.0000000       0.10000000    
  3.6799998        41861.348        0.0000000       0.10000000    
  3.7199998        25254.480        0.0000000       0.10000000    
  3.7599998        20992.240        0.0000000       0.10000000    
  3.7999997        16804.379        0.0000000       0.10000000    
  3.8399997        20987.668        0.0000000       0.10000000    
  3.8799996        25331.770        0.0000000       0.10000000    
  3.9199996        40030.102        0.0000000       0.10000000    
  3.9600000        64586.211        0.0000000       0.10000000    
  4.0000000        65232.113        0.0000000       0.10000000    
  4.0400000        39709.621        0.0000000       0.10000000    
  4.0799999        29931.314        0.0000000       0.10000000    
  4.1199999        21729.283        0.0000000       0.10000000    
  4.1599998        16457.410        0.0000000       0.10000000    
  4.1999998        12980.668        0.0000000       0.10000000    
  4.2399998        20455.826        0.0000000       0.10000000    
  4.2799997        20475.715        0.0000000       0.10000000    
  4.3199997        39442.750        0.0000000       0.10000000    
  4.3599997        33658.172        0.0000000       0.10000000    
  4.3999996        22983.455        0.0000000       0.10000000    
  4.4399996        14410.771        0.0000000       0.10000000    
  4.4799995        14540.965        0.0000000       0.10000000    
  4.5199995        8622.7695        0.0000000       0.10000000    
  4.5599995        11639.308        0.0000000       0.10000000    
  4.5999994        11782.160        0.0000000       0.10000000    
  4.6399994        19738.176        0.0000000       0.10000000    
  4.6799994        20134.082        0.0000000       0.10000000    
  4.7200003        12649.790        0.0000000       0.10000000    
  4.7600002        10342.550        0.0000000       0.10000000    
  4.8000002        7271.8779        0.0000000       0.10000000    
  4.8400002        8149.1982        0.0000000       0.10000000    
  4.8800001        8102.2300        0.0000000       0.10000000    
  4.9200001        11745.193        0.0000000       0.10000000    
  4.9600000        18081.533        0.0000000       0.10000000    
  5.0000000        18798.787        0.0000000       0.10000000    
  5.0400000        12355.536        0.0000000       0.10000000    
  5.0799999        9635.2285        0.0000000       0.10000000    
  5.1199999        7338.4873        0.0000000       0.10000000    
  5.1599998        5467.2764        0.0000000       0.10000000    
  5.1999998        3397.7834        0.0000000       0.10000000    
  5.2399998        4290.9141        0.0000000       0.10000000    
  5.2799997        3366.9565        0.0000000       0.10000000    
  5.3199997        5534.8462        0.0000000       0.10000000    
  5.3599997        4981.9146        0.0000000       0.10000000    
  5.3999996        3662.4858        0.0000000       0.10000000    
  5.4399996        2873.5159        0.0000000       0.10000000    
  5.4799995        2778.8848        0.0000000       0.10000000    
  5.5199995        2047.3265        0.0000000       0.10000000    
  5.5599995        2476.4133        0.0000000       0.10000000    
  5.5999994        2242.2939        0.0000000       0.10000000    
  5.6399994        3205.5591        0.0000000       0.10000000    
  5.6799994        3226.1968        0.0000000       0.10000000    
  5.7199993        2242.3586        0.0000000       0.10000000    
  5.7600002        2106.6831        0.0000000       0.10000000    
  5.8000002        1838.5881        0.0000000       0.10000000    
  5.8400002        2162.0142        0.0000000       0.10000000    
  5.8800001        2288.3818        0.0000000       0.10000000    
  5.9200001        3135.9707        0.0000000       0.10000000    
  5.9600000        4632.5737        0.0000000       0.10000000    
  6.0000000        4714.1445        0.0000000       0.10000000    
