# Supplementary material for: Quantitative analysis of diffuse electron scattering in the lithium-ion battery cathode material Li1.2Ni0.13Mn0.54Co0.13O2
Source: IUCrJ. 2022 Sep 1;9(Pt 5):695–704. doi: 10.1107/S2052252522007746 (PMC9438490; doi:10.1107/S2052252522007746)
Supplement: Supplementary file 1 [file m-09-00695-sup1.zip › Refinement 210/FINAL/final.0026]

#
#
 -4.0000000        18884.238        0.0000000       0.10000000    
 -3.9600000        13099.406        0.0000000       0.10000000    
 -3.9200001        11746.682        0.0000000       0.10000000    
 -3.8800001        8184.5786        0.0000000       0.10000000    
 -3.8399999        7465.5293        0.0000000       0.10000000    
 -3.8000000        7380.6973        0.0000000       0.10000000    
 -3.7600000        6651.4785        0.0000000       0.10000000    
 -3.7200000        11169.019        0.0000000       0.10000000    
 -3.6800001        12159.598        0.0000000       0.10000000    
 -3.6400001        9283.1240        0.0000000       0.10000000    
 -3.5999999        9218.9961        0.0000000       0.10000000    
 -3.5599999        7008.7910        0.0000000       0.10000000    
 -3.5200000        5901.6855        0.0000000       0.10000000    
 -3.4800000        5173.4878        0.0000000       0.10000000    
 -3.4400001        5349.7349        0.0000000       0.10000000    
 -3.4000001        4625.3442        0.0000000       0.10000000    
 -3.3600001        6051.7617        0.0000000       0.10000000    
 -3.3199999        5128.0522        0.0000000       0.10000000    
 -3.2800000        5386.9668        0.0000000       0.10000000    
 -3.2400000        4511.1030        0.0000000       0.10000000    
 -3.2000000        4682.4048        0.0000000       0.10000000    
 -3.1600001        3518.6309        0.0000000       0.10000000    
 -3.1199999        3390.6821        0.0000000       0.10000000    
 -3.0799999        4028.8328        0.0000000       0.10000000    
 -3.0400000        4754.9409        0.0000000       0.10000000    
 -3.0000000        5152.3208        0.0000000       0.10000000    
 -2.9600000        4116.4253        0.0000000       0.10000000    
 -2.9200001        4277.7842        0.0000000       0.10000000    
 -2.8800001        3581.8418        0.0000000       0.10000000    
 -2.8400002        3799.7029        0.0000000       0.10000000    
 -2.8000002        3749.3718        0.0000000       0.10000000    
 -2.7600000        3192.9900        0.0000000       0.10000000    
 -2.7200000        4091.5154        0.0000000       0.10000000    
 -2.6800001        3791.8484        0.0000000       0.10000000    
 -2.6399999        3117.0715        0.0000000       0.10000000    
 -2.5999999        3934.1018        0.0000000       0.10000000    
 -2.5599999        3749.8730        0.0000000       0.10000000    
 -2.5200000        4575.2441        0.0000000       0.10000000    
 -2.4800000        4185.2983        0.0000000       0.10000000    
 -2.4400001        6144.6523        0.0000000       0.10000000    
 -2.4000001        5981.0820        0.0000000       0.10000000    
 -2.3600001        7748.3027        0.0000000       0.10000000    
 -2.3200002        6443.7988        0.0000000       0.10000000    
 -2.2800002        7241.2549        0.0000000       0.10000000    
 -2.2400000        7553.5249        0.0000000       0.10000000    
 -2.2000000        8817.8828        0.0000000       0.10000000    
 -2.1600001        7170.7812        0.0000000       0.10000000    
 -2.1199999        10396.200        0.0000000       0.10000000    
 -2.0799999        14061.463        0.0000000       0.10000000    
 -2.0400000        19540.602        0.0000000       0.10000000    
 -2.0000000        22236.027        0.0000000       0.10000000    
 -1.9600000        14658.839        0.0000000       0.10000000    
 -1.9200001        14059.758        0.0000000       0.10000000    
 -1.8800001        10192.235        0.0000000       0.10000000    
 -1.8400002        12138.446        0.0000000       0.10000000    
 -1.8000000        14407.301        0.0000000       0.10000000    
 -1.7600000        17466.412        0.0000000       0.10000000    
 -1.7200000        27869.990        0.0000000       0.10000000    
 -1.6800001        29738.535        0.0000000       0.10000000    
 -1.6400001        21636.883        0.0000000       0.10000000    
 -1.6000001        19565.867        0.0000000       0.10000000    
 -1.5599999        15391.441        0.0000000       0.10000000    
 -1.5200000        16727.762        0.0000000       0.10000000    
 -1.4800000        14393.409        0.0000000       0.10000000    
 -1.4400001        21925.914        0.0000000       0.10000000    
 -1.4000001        24157.043        0.0000000       0.10000000    
 -1.3600001        33877.629        0.0000000       0.10000000    
 -1.3200002        28891.324        0.0000000       0.10000000    
 -1.2800000        30164.975        0.0000000       0.10000000    
 -1.2400000        25861.529        0.0000000       0.10000000    
 -1.2000000        27500.119        0.0000000       0.10000000    
 -1.1600001        21254.443        0.0000000       0.10000000    
 -1.1200001        32378.648        0.0000000       0.10000000    
 -1.0800002        46714.426        0.0000000       0.10000000    
 -1.0400000        69846.031        0.0000000       0.10000000    
 -1.0000000        84983.094        0.0000000       0.10000000    
-0.96000004        53449.840        0.0000000       0.10000000    
-0.92000008        46229.109        0.0000000       0.10000000    
-0.88000011        29932.926        0.0000000       0.10000000    
-0.84000015        30165.338        0.0000000       0.10000000    
-0.80000019        33505.672        0.0000000       0.10000000    
-0.75999999        38497.914        0.0000000       0.10000000    
-0.72000003        65832.570        0.0000000       0.10000000    
-0.68000007        72635.336        0.0000000       0.10000000    
-0.64000010        52815.645        0.0000000       0.10000000    
-0.60000014        46496.984        0.0000000       0.10000000    
-0.56000018        34067.023        0.0000000       0.10000000    
-0.51999998        31352.631        0.0000000       0.10000000    
-0.48000002        26802.803        0.0000000       0.10000000    
-0.44000006        35441.898        0.0000000       0.10000000    
-0.40000010        38643.719        0.0000000       0.10000000    
-0.36000013        56623.730        0.0000000       0.10000000    
-0.32000017        50231.148        0.0000000       0.10000000    
-0.27999997        52399.387        0.0000000       0.10000000    
-0.24000001        41415.672        0.0000000       0.10000000    
-0.20000005        42515.324        0.0000000       0.10000000    
-0.16000009        32505.428        0.0000000       0.10000000    
-0.12000012        45815.211        0.0000000       0.10000000    
-0.80000162E-01    68405.938        0.0000000       0.10000000    
-0.40000200E-01    106153.24        0.0000000       0.10000000    
  0.0000000        136513.27        0.0000000       0.10000000    
 0.39999962E-01    89746.891        0.0000000       0.10000000    
 0.79999924E-01    77479.656        0.0000000       0.10000000    
 0.11999989        51028.387        0.0000000       0.10000000    
 0.15999985        45205.328        0.0000000       0.10000000    
 0.19999981        44634.000        0.0000000       0.10000000    
 0.23999977        41770.926        0.0000000       0.10000000    
 0.27999973        70747.062        0.0000000       0.10000000    
 0.31999969        77280.641        0.0000000       0.10000000    
 0.36000013        56774.160        0.0000000       0.10000000    
 0.40000010        53478.977        0.0000000       0.10000000    
 0.44000006        38538.156        0.0000000       0.10000000    
 0.48000002        30567.648        0.0000000       0.10000000    
 0.51999998        26314.590        0.0000000       0.10000000    
 0.55999994        26068.498        0.0000000       0.10000000    
 0.59999990        23020.359        0.0000000       0.10000000    
 0.63999987        31354.256        0.0000000       0.10000000    
 0.67999983        27079.477        0.0000000       0.10000000    
 0.71999979        27720.135        0.0000000       0.10000000    
 0.75999975        21304.926        0.0000000       0.10000000    
 0.79999971        21193.088        0.0000000       0.10000000    
 0.83999968        15563.147        0.0000000       0.10000000    
 0.88000011        14711.615        0.0000000       0.10000000    
 0.92000008        18719.914        0.0000000       0.10000000    
 0.96000004        24381.295        0.0000000       0.10000000    
  1.0000000        29051.205        0.0000000       0.10000000    
  1.0400000        21801.920        0.0000000       0.10000000    
  1.0799999        20470.328        0.0000000       0.10000000    
  1.1199999        15378.150        0.0000000       0.10000000    
  1.1599998        14308.848        0.0000000       0.10000000    
  1.1999998        12868.711        0.0000000       0.10000000    
  1.2399998        9395.9736        0.0000000       0.10000000    
  1.2799997        11934.555        0.0000000       0.10000000    
  1.3199997        10665.503        0.0000000       0.10000000    
  1.3599997        8217.1777        0.0000000       0.10000000    
  1.4000001        9849.8320        0.0000000       0.10000000    
  1.4400001        8490.9141        0.0000000       0.10000000    
  1.4800000        8804.4189        0.0000000       0.10000000    
  1.5200000        7620.8994        0.0000000       0.10000000    
  1.5599999        9458.4824        0.0000000       0.10000000    
  1.5999999        8020.4883        0.0000000       0.10000000    
  1.6399999        9588.9746        0.0000000       0.10000000    
  1.6799998        7705.3276        0.0000000       0.10000000    
  1.7199998        8700.9805        0.0000000       0.10000000    
  1.7599998        9127.2285        0.0000000       0.10000000    
  1.7999997        10443.391        0.0000000       0.10000000    
  1.8399997        8266.5020        0.0000000       0.10000000    
  1.8799996        10373.709        0.0000000       0.10000000    
  1.9200001        13137.409        0.0000000       0.10000000    
  1.9600000        16926.307        0.0000000       0.10000000    
  2.0000000        18412.383        0.0000000       0.10000000    
  2.0400000        13013.197        0.0000000       0.10000000    
  2.0799999        13134.655        0.0000000       0.10000000    
  2.1199999        10182.664        0.0000000       0.10000000    
  2.1599998        12055.341        0.0000000       0.10000000    
  2.1999998        13530.231        0.0000000       0.10000000    
  2.2399998        14962.755        0.0000000       0.10000000    
  2.2799997        22373.131        0.0000000       0.10000000    
  2.3199997        22660.605        0.0000000       0.10000000    
  2.3599997        16286.800        0.0000000       0.10000000    
  2.3999996        15184.545        0.0000000       0.10000000    
  2.4400001        12095.775        0.0000000       0.10000000    
  2.4800000        13168.231        0.0000000       0.10000000    
  2.5200000        11053.227        0.0000000       0.10000000    
  2.5599999        16051.594        0.0000000       0.10000000    
  2.5999999        16153.926        0.0000000       0.10000000    
  2.6399999        21134.275        0.0000000       0.10000000    
  2.6799998        17010.080        0.0000000       0.10000000    
  2.7199998        17325.967        0.0000000       0.10000000    
  2.7599998        15443.088        0.0000000       0.10000000    
  2.7999997        16352.018        0.0000000       0.10000000    
  2.8399997        12499.441        0.0000000       0.10000000    
  2.8799996        18103.732        0.0000000       0.10000000    
  2.9200001        24592.070        0.0000000       0.10000000    
  2.9600000        34232.449        0.0000000       0.10000000    
  3.0000000        38982.266        0.0000000       0.10000000    
  3.0400000        24012.725        0.0000000       0.10000000    
  3.0799999        21147.125        0.0000000       0.10000000    
  3.1199999        14108.518        0.0000000       0.10000000    
  3.1599998        15589.411        0.0000000       0.10000000    
  3.1999998        17951.145        0.0000000       0.10000000    
  3.2399998        21505.324        0.0000000       0.10000000    
  3.2799997        35125.059        0.0000000       0.10000000    
  3.3199997        37462.660        0.0000000       0.10000000    
  3.3599997        26635.092        0.0000000       0.10000000    
  3.3999996        23129.238        0.0000000       0.10000000    
  3.4400001        17170.113        0.0000000       0.10000000    
  3.4800000        17192.016        0.0000000       0.10000000    
  3.5200000        14381.124        0.0000000       0.10000000    
  3.5599999        20752.592        0.0000000       0.10000000    
  3.5999999        22578.527        0.0000000       0.10000000    
  3.6399999        31760.287        0.0000000       0.10000000    
  3.6799998        26826.018        0.0000000       0.10000000    
  3.7199998        27279.740        0.0000000       0.10000000    
  3.7599998        21792.012        0.0000000       0.10000000    
  3.7999997        21847.455        0.0000000       0.10000000    
  3.8399997        16322.165        0.0000000       0.10000000    
  3.8799996        23786.949        0.0000000       0.10000000    
  3.9199996        34214.266        0.0000000       0.10000000    
  3.9600000        51146.344        0.0000000       0.10000000    
  4.0000000        62616.789        0.0000000       0.10000000    
  4.0400000        38977.871        0.0000000       0.10000000    
  4.0799999        32458.016        0.0000000       0.10000000    
  4.1199999        20273.350        0.0000000       0.10000000    
  4.1599998        18277.762        0.0000000       0.10000000    
  4.1999998        18482.100        0.0000000       0.10000000    
  4.2399998        18652.289        0.0000000       0.10000000    
  4.2799997        31297.883        0.0000000       0.10000000    
  4.3199997        33802.496        0.0000000       0.10000000    
  4.3599997        24216.992        0.0000000       0.10000000    
  4.3999996        21365.705        0.0000000       0.10000000    
  4.4399996        15066.895        0.0000000       0.10000000    
  4.4799995        12243.690        0.0000000       0.10000000    
  4.5199995        10304.718        0.0000000       0.10000000    
  4.5599995        11141.424        0.0000000       0.10000000    
  4.5999994        10891.143        0.0000000       0.10000000    
  4.6399994        15328.881        0.0000000       0.10000000    
  4.6799994        13267.137        0.0000000       0.10000000    
  4.7200003        13346.401        0.0000000       0.10000000    
  4.7600002        9722.2002        0.0000000       0.10000000    
  4.8000002        9382.7256        0.0000000       0.10000000    
  4.8400002        6776.1934        0.0000000       0.10000000    
  4.8800001        7432.8730        0.0000000       0.10000000    
  4.9200001        10176.894        0.0000000       0.10000000    
  4.9600000        14502.920        0.0000000       0.10000000    
  5.0000000        17834.189        0.0000000       0.10000000    
  5.0400000        12054.356        0.0000000       0.10000000    
  5.0799999        10321.662        0.0000000       0.10000000    
  5.1199999        7003.2461        0.0000000       0.10000000    
  5.1599998        5902.6055        0.0000000       0.10000000    
  5.1999998        5171.7036        0.0000000       0.10000000    
  5.2399998        3766.4216        0.0000000       0.10000000    
  5.2799997        5347.0962        0.0000000       0.10000000    
  5.3199997        5077.1465        0.0000000       0.10000000    
  5.3599997        3720.1819        0.0000000       0.10000000    
  5.3999996        3869.3425        0.0000000       0.10000000    
  5.4399996        2982.7017        0.0000000       0.10000000    
  5.4799995        2656.3357        0.0000000       0.10000000    
  5.5199995        2238.3281        0.0000000       0.10000000    
  5.5599995        2508.4043        0.0000000       0.10000000    
  5.5999994        2122.5117        0.0000000       0.10000000    
  5.6399994        2669.3486        0.0000000       0.10000000    
  5.6799994        2224.6064        0.0000000       0.10000000    
  5.7199993        2413.3232        0.0000000       0.10000000    
  5.7600002        2221.7666        0.0000000       0.10000000    
  5.8000002        2393.5015        0.0000000       0.10000000    
  5.8400002        1834.7767        0.0000000       0.10000000    
  5.8800001        2170.1357        0.0000000       0.10000000    
  5.9200001        2826.1887        0.0000000       0.10000000    
  5.9600000        3791.8022        0.0000000       0.10000000    
  6.0000000        4449.7563        0.0000000       0.10000000    
