# Supplementary material for: Quantitative analysis of diffuse electron scattering in the lithium-ion battery cathode material Li1.2Ni0.13Mn0.54Co0.13O2
Source: IUCrJ. 2022 Sep 1;9(Pt 5):695–704. doi: 10.1107/S2052252522007746 (PMC9438490; doi:10.1107/S2052252522007746)
Supplement: Supplementary file 1 [file m-09-00695-sup1.zip › Refinement 210/FINAL/final.0027]

#
#
 -4.0000000        18310.988        0.0000000       0.10000000    
 -3.9600000        15597.642        0.0000000       0.10000000    
 -3.9200001        11797.376        0.0000000       0.10000000    
 -3.8800001        8736.0977        0.0000000       0.10000000    
 -3.8399999        7348.1836        0.0000000       0.10000000    
 -3.8000000        5113.1055        0.0000000       0.10000000    
 -3.7600000        6822.2964        0.0000000       0.10000000    
 -3.7200000        9819.2041        0.0000000       0.10000000    
 -3.6800001        13934.157        0.0000000       0.10000000    
 -3.6400001        11953.606        0.0000000       0.10000000    
 -3.5999999        9583.1660        0.0000000       0.10000000    
 -3.5599999        8645.6152        0.0000000       0.10000000    
 -3.5200000        6844.4087        0.0000000       0.10000000    
 -3.4800000        5241.4307        0.0000000       0.10000000    
 -3.4400001        4614.1826        0.0000000       0.10000000    
 -3.4000001        5560.4756        0.0000000       0.10000000    
 -3.3600001        6073.4189        0.0000000       0.10000000    
 -3.3199999        5452.5854        0.0000000       0.10000000    
 -3.2800000        6232.1646        0.0000000       0.10000000    
 -3.2400000        4636.3354        0.0000000       0.10000000    
 -3.2000000        3920.4878        0.0000000       0.10000000    
 -3.1600001        3711.0122        0.0000000       0.10000000    
 -3.1199999        3250.6943        0.0000000       0.10000000    
 -3.0799999        3935.8882        0.0000000       0.10000000    
 -3.0400000        4860.0142        0.0000000       0.10000000    
 -3.0000000        5496.1704        0.0000000       0.10000000    
 -2.9600000        4676.1763        0.0000000       0.10000000    
 -2.9200001        4185.9829        0.0000000       0.10000000    
 -2.8800001        3631.5935        0.0000000       0.10000000    
 -2.8400002        3907.3691        0.0000000       0.10000000    
 -2.8000002        2537.1604        0.0000000       0.10000000    
 -2.7600000        3032.5935        0.0000000       0.10000000    
 -2.7200000        3227.9529        0.0000000       0.10000000    
 -2.6800001        3523.0271        0.0000000       0.10000000    
 -2.6399999        3232.5493        0.0000000       0.10000000    
 -2.5999999        3363.8430        0.0000000       0.10000000    
 -2.5599999        3686.2815        0.0000000       0.10000000    
 -2.5200000        4325.8296        0.0000000       0.10000000    
 -2.4800000        4384.4048        0.0000000       0.10000000    
 -2.4400001        5085.1245        0.0000000       0.10000000    
 -2.4000001        6526.9268        0.0000000       0.10000000    
 -2.3600001        7798.5664        0.0000000       0.10000000    
 -2.3200002        6966.3145        0.0000000       0.10000000    
 -2.2800002        8522.8496        0.0000000       0.10000000    
 -2.2400000        7222.0312        0.0000000       0.10000000    
 -2.2000000        8152.1323        0.0000000       0.10000000    
 -2.1600001        9572.3223        0.0000000       0.10000000    
 -2.1199999        8874.2910        0.0000000       0.10000000    
 -2.0799999        12634.664        0.0000000       0.10000000    
 -2.0400000        20713.477        0.0000000       0.10000000    
 -2.0000000        22344.068        0.0000000       0.10000000    
 -1.9600000        17599.432        0.0000000       0.10000000    
 -1.9200001        13431.812        0.0000000       0.10000000    
 -1.8800001        11333.722        0.0000000       0.10000000    
 -1.8400002        13388.544        0.0000000       0.10000000    
 -1.8000000        11347.809        0.0000000       0.10000000    
 -1.7600000        18191.127        0.0000000       0.10000000    
 -1.7200000        25725.250        0.0000000       0.10000000    
 -1.6800001        35268.895        0.0000000       0.10000000    
 -1.6400001        27140.545        0.0000000       0.10000000    
 -1.6000001        20018.418        0.0000000       0.10000000    
 -1.5599999        17185.547        0.0000000       0.10000000    
 -1.5200000        15737.836        0.0000000       0.10000000    
 -1.4800000        15088.966        0.0000000       0.10000000    
 -1.4400001        18100.275        0.0000000       0.10000000    
 -1.4000001        24382.957        0.0000000       0.10000000    
 -1.3600001        34959.980        0.0000000       0.10000000    
 -1.3200002        32928.004        0.0000000       0.10000000    
 -1.2800000        34291.988        0.0000000       0.10000000    
 -1.2400000        25250.086        0.0000000       0.10000000    
 -1.2000000        24614.615        0.0000000       0.10000000    
 -1.1600001        27026.443        0.0000000       0.10000000    
 -1.1200001        26644.301        0.0000000       0.10000000    
 -1.0800002        41143.137        0.0000000       0.10000000    
 -1.0400000        75217.102        0.0000000       0.10000000    
 -1.0000000        82261.688        0.0000000       0.10000000    
-0.96000004        64659.660        0.0000000       0.10000000    
-0.92000008        45500.441        0.0000000       0.10000000    
-0.88000011        33408.398        0.0000000       0.10000000    
-0.84000015        31787.078        0.0000000       0.10000000    
-0.80000019        25884.506        0.0000000       0.10000000    
-0.75999999        40773.711        0.0000000       0.10000000    
-0.72000003        61290.305        0.0000000       0.10000000    
-0.68000007        88084.359        0.0000000       0.10000000    
-0.64000010        69329.078        0.0000000       0.10000000    
-0.60000014        50189.566        0.0000000       0.10000000    
-0.56000018        41958.410        0.0000000       0.10000000    
-0.51999998        33038.066        0.0000000       0.10000000    
-0.48000002        27589.008        0.0000000       0.10000000    
-0.44000006        29799.949        0.0000000       0.10000000    
-0.40000010        40030.773        0.0000000       0.10000000    
-0.36000013        58577.762        0.0000000       0.10000000    
-0.32000017        57284.844        0.0000000       0.10000000    
-0.27999997        58918.523        0.0000000       0.10000000    
-0.24000001        41783.195        0.0000000       0.10000000    
-0.20000005        36138.133        0.0000000       0.10000000    
-0.16000009        36801.812        0.0000000       0.10000000    
-0.12000012        38340.258        0.0000000       0.10000000    
-0.80000162E-01    60905.441        0.0000000       0.10000000    
-0.40000200E-01    114458.53        0.0000000       0.10000000    
  0.0000000        131231.52        0.0000000       0.10000000    
 0.39999962E-01    107656.92        0.0000000       0.10000000    
 0.79999924E-01    77783.523        0.0000000       0.10000000    
 0.11999989        55233.699        0.0000000       0.10000000    
 0.15999985        44678.691        0.0000000       0.10000000    
 0.19999981        31635.289        0.0000000       0.10000000    
 0.23999977        43557.664        0.0000000       0.10000000    
 0.27999973        63532.316        0.0000000       0.10000000    
 0.31999969        90876.758        0.0000000       0.10000000    
 0.36000013        74613.367        0.0000000       0.10000000    
 0.40000010        57066.328        0.0000000       0.10000000    
 0.44000006        48921.645        0.0000000       0.10000000    
 0.48000002        36233.973        0.0000000       0.10000000    
 0.51999998        26543.057        0.0000000       0.10000000    
 0.55999994        22627.230        0.0000000       0.10000000    
 0.59999990        27344.506        0.0000000       0.10000000    
 0.63999987        31760.883        0.0000000       0.10000000    
 0.67999983        29345.955        0.0000000       0.10000000    
 0.71999979        31623.490        0.0000000       0.10000000    
 0.75999975        22302.480        0.0000000       0.10000000    
 0.79999971        17139.051        0.0000000       0.10000000    
 0.83999968        15201.985        0.0000000       0.10000000    
 0.88000011        14021.775        0.0000000       0.10000000    
 0.92000008        18087.820        0.0000000       0.10000000    
 0.96000004        25386.814        0.0000000       0.10000000    
  1.0000000        29586.811        0.0000000       0.10000000    
  1.0400000        25178.627        0.0000000       0.10000000    
  1.0799999        20418.125        0.0000000       0.10000000    
  1.1199999        15732.857        0.0000000       0.10000000    
  1.1599998        14190.572        0.0000000       0.10000000    
  1.1999998        8413.6396        0.0000000       0.10000000    
  1.2399998        8947.4307        0.0000000       0.10000000    
  1.2799997        9274.6396        0.0000000       0.10000000    
  1.3199997        9939.4209        0.0000000       0.10000000    
  1.3599997        8933.5684        0.0000000       0.10000000    
  1.4000001        8673.5742        0.0000000       0.10000000    
  1.4400001        8851.0322        0.0000000       0.10000000    
  1.4800000        9000.8506        0.0000000       0.10000000    
  1.5200000        7896.7925        0.0000000       0.10000000    
  1.5599999        7920.2300        0.0000000       0.10000000    
  1.5999999        9355.2002        0.0000000       0.10000000    
  1.6399999        9492.3662        0.0000000       0.10000000    
  1.6799998        8017.6001        0.0000000       0.10000000    
  1.7199998        10362.153        0.0000000       0.10000000    
  1.7599998        8848.7246        0.0000000       0.10000000    
  1.7999997        9476.2598        0.0000000       0.10000000    
  1.8399997        10448.042        0.0000000       0.10000000    
  1.8799996        9248.4014        0.0000000       0.10000000    
  1.9200001        12162.361        0.0000000       0.10000000    
  1.9600000        17665.125        0.0000000       0.10000000    
  2.0000000        19074.963        0.0000000       0.10000000    
  2.0400000        15324.813        0.0000000       0.10000000    
  2.0799999        12542.789        0.0000000       0.10000000    
  2.1199999        10978.381        0.0000000       0.10000000    
  2.1599998        13127.503        0.0000000       0.10000000    
  2.1999998        10301.409        0.0000000       0.10000000    
  2.2399998        15288.845        0.0000000       0.10000000    
  2.2799997        20146.320        0.0000000       0.10000000    
  2.3199997        25958.473        0.0000000       0.10000000    
  2.3599997        19769.367        0.0000000       0.10000000    
  2.3999996        14917.915        0.0000000       0.10000000    
  2.4400001        13021.492        0.0000000       0.10000000    
  2.4800000        12369.995        0.0000000       0.10000000    
  2.5200000        11591.164        0.0000000       0.10000000    
  2.5599999        13254.089        0.0000000       0.10000000    
  2.5999999        16702.088        0.0000000       0.10000000    
  2.6399999        21646.615        0.0000000       0.10000000    
  2.6799998        19077.180        0.0000000       0.10000000    
  2.7199998        19955.168        0.0000000       0.10000000    
  2.7599998        14908.259        0.0000000       0.10000000    
  2.7999997        14910.018        0.0000000       0.10000000    
  2.8399997        16433.557        0.0000000       0.10000000    
  2.8799996        15111.655        0.0000000       0.10000000    
  2.9200001        21817.732        0.0000000       0.10000000    
  2.9600000        36605.195        0.0000000       0.10000000    
  3.0000000        38386.820        0.0000000       0.10000000    
  3.0400000        29001.123        0.0000000       0.10000000    
  3.0799999        20433.533        0.0000000       0.10000000    
  3.1199999        15824.344        0.0000000       0.10000000    
  3.1599998        17043.766        0.0000000       0.10000000    
  3.1999998        14215.562        0.0000000       0.10000000    
  3.2399998        22627.328        0.0000000       0.10000000    
  3.2799997        32746.285        0.0000000       0.10000000    
  3.3199997        45166.355        0.0000000       0.10000000    
  3.3599997        34215.766        0.0000000       0.10000000    
  3.3999996        24395.074        0.0000000       0.10000000    
  3.4400001        20060.680        0.0000000       0.10000000    
  3.4800000        16785.150        0.0000000       0.10000000    
  3.5200000        14987.352        0.0000000       0.10000000    
  3.5599999        17224.781        0.0000000       0.10000000    
  3.5999999        22789.627        0.0000000       0.10000000    
  3.6399999        32886.406        0.0000000       0.10000000    
  3.6799998        30725.385        0.0000000       0.10000000    
  3.7199998        30790.275        0.0000000       0.10000000    
  3.7599998        21582.811        0.0000000       0.10000000    
  3.7999997        19104.561        0.0000000       0.10000000    
  3.8399997        19748.309        0.0000000       0.10000000    
  3.8799996        19582.633        0.0000000       0.10000000    
  3.9199996        30174.822        0.0000000       0.10000000    
  3.9600000        55206.977        0.0000000       0.10000000    
  4.0000000        60165.602        0.0000000       0.10000000    
  4.0400000        47006.344        0.0000000       0.10000000    
  4.0799999        32373.232        0.0000000       0.10000000    
  4.1199999        22286.242        0.0000000       0.10000000    
  4.1599998        18516.691        0.0000000       0.10000000    
  4.1999998        13654.668        0.0000000       0.10000000    
  4.2399998        19684.729        0.0000000       0.10000000    
  4.2799997        28732.812        0.0000000       0.10000000    
  4.3199997        40603.988        0.0000000       0.10000000    
  4.3599997        32048.488        0.0000000       0.10000000    
  4.3999996        23153.145        0.0000000       0.10000000    
  4.4399996        19157.492        0.0000000       0.10000000    
  4.4799995        13988.211        0.0000000       0.10000000    
  4.5199995        10457.078        0.0000000       0.10000000    
  4.5599995        9560.9707        0.0000000       0.10000000    
  4.5999994        12046.947        0.0000000       0.10000000    
  4.6399994        15753.196        0.0000000       0.10000000    
  4.6799994        14840.575        0.0000000       0.10000000    
  4.7200003        15030.978        0.0000000       0.10000000    
  4.7600002        10119.111        0.0000000       0.10000000    
  4.8000002        7593.0977        0.0000000       0.10000000    
  4.8400002        6726.9907        0.0000000       0.10000000    
  4.8800001        6653.8013        0.0000000       0.10000000    
  4.9200001        9426.4248        0.0000000       0.10000000    
  4.9600000        15445.000        0.0000000       0.10000000    
  5.0000000        17458.859        0.0000000       0.10000000    
  5.0400000        14198.988        0.0000000       0.10000000    
  5.0799999        10400.223        0.0000000       0.10000000    
  5.1199999        7312.1802        0.0000000       0.10000000    
  5.1599998        5730.5654        0.0000000       0.10000000    
  5.1999998        3400.9287        0.0000000       0.10000000    
  5.2399998        3714.9084        0.0000000       0.10000000    
  5.2799997        4405.3955        0.0000000       0.10000000    
  5.3199997        5328.4082        0.0000000       0.10000000    
  5.3599997        4496.2705        0.0000000       0.10000000    
  5.3999996        3733.8340        0.0000000       0.10000000    
  5.4399996        3410.3469        0.0000000       0.10000000    
  5.4799995        2904.8799        0.0000000       0.10000000    
  5.5199995        2295.2764        0.0000000       0.10000000    
  5.5599995        2125.1279        0.0000000       0.10000000    
  5.5999994        2486.4009        0.0000000       0.10000000    
  5.6399994        2670.7512        0.0000000       0.10000000    
  5.6799994        2371.8679        0.0000000       0.10000000    
  5.7199993        2813.9216        0.0000000       0.10000000    
  5.7600002        2214.1472        0.0000000       0.10000000    
  5.8000002        2086.7178        0.0000000       0.10000000    
  5.8400002        2133.4031        0.0000000       0.10000000    
  5.8800001        1945.9797        0.0000000       0.10000000    
  5.9200001        2624.2412        0.0000000       0.10000000    
  5.9600000        3987.3372        0.0000000       0.10000000    
  6.0000000        4493.6870        0.0000000       0.10000000    
