# Supplementary material for: Quantitative analysis of diffuse electron scattering in the lithium-ion battery cathode material Li1.2Ni0.13Mn0.54Co0.13O2
Source: IUCrJ. 2022 Sep 1;9(Pt 5):695–704. doi: 10.1107/S2052252522007746 (PMC9438490; doi:10.1107/S2052252522007746)
Supplement: Supplementary file 1 [file m-09-00695-sup1.zip › Refinement 210/FINAL/final.0028]

#
#
 -4.0000000        19241.463        0.0000000       0.10000000    
 -3.9600000        12311.470        0.0000000       0.10000000    
 -3.9200001        9159.6240        0.0000000       0.10000000    
 -3.8800001        9129.1035        0.0000000       0.10000000    
 -3.8399999        7573.0063        0.0000000       0.10000000    
 -3.8000000        7364.9136        0.0000000       0.10000000    
 -3.7600000        6619.7007        0.0000000       0.10000000    
 -3.7200000        10174.820        0.0000000       0.10000000    
 -3.6800001        11267.688        0.0000000       0.10000000    
 -3.6400001        11086.826        0.0000000       0.10000000    
 -3.5999999        7970.8877        0.0000000       0.10000000    
 -3.5599999        5794.6279        0.0000000       0.10000000    
 -3.5200000        5734.0986        0.0000000       0.10000000    
 -3.4800000        4513.4624        0.0000000       0.10000000    
 -3.4400001        4864.6860        0.0000000       0.10000000    
 -3.4000001        5688.0156        0.0000000       0.10000000    
 -3.3600001        5764.3550        0.0000000       0.10000000    
 -3.3199999        6766.2671        0.0000000       0.10000000    
 -3.2800000        4998.1094        0.0000000       0.10000000    
 -3.2400000        5256.1450        0.0000000       0.10000000    
 -3.2000000        3379.0688        0.0000000       0.10000000    
 -3.1600001        3699.4580        0.0000000       0.10000000    
 -3.1199999        3369.9346        0.0000000       0.10000000    
 -3.0799999        4214.2676        0.0000000       0.10000000    
 -3.0400000        4791.1436        0.0000000       0.10000000    
 -3.0000000        5340.9580        0.0000000       0.10000000    
 -2.9600000        4052.1348        0.0000000       0.10000000    
 -2.9200001        3676.7290        0.0000000       0.10000000    
 -2.8800001        3514.0269        0.0000000       0.10000000    
 -2.8400002        3529.0747        0.0000000       0.10000000    
 -2.8000002        3818.7358        0.0000000       0.10000000    
 -2.7600000        3220.8293        0.0000000       0.10000000    
 -2.7200000        4214.0420        0.0000000       0.10000000    
 -2.6800001        3515.3269        0.0000000       0.10000000    
 -2.6399999        3543.5168        0.0000000       0.10000000    
 -2.5999999        3317.1116        0.0000000       0.10000000    
 -2.5599999        3191.7659        0.0000000       0.10000000    
 -2.5200000        3545.5344        0.0000000       0.10000000    
 -2.4800000        4617.6392        0.0000000       0.10000000    
 -2.4400001        5577.3730        0.0000000       0.10000000    
 -2.4000001        7350.3955        0.0000000       0.10000000    
 -2.3600001        7418.2144        0.0000000       0.10000000    
 -2.3200002        8819.8164        0.0000000       0.10000000    
 -2.2800002        6791.6313        0.0000000       0.10000000    
 -2.2400000        8012.9155        0.0000000       0.10000000    
 -2.2000000        6351.8052        0.0000000       0.10000000    
 -2.1600001        8576.5029        0.0000000       0.10000000    
 -2.1199999        9161.6289        0.0000000       0.10000000    
 -2.0799999        14214.256        0.0000000       0.10000000    
 -2.0400000        20645.537        0.0000000       0.10000000    
 -2.0000000        22670.814        0.0000000       0.10000000    
 -1.9600000        14248.650        0.0000000       0.10000000    
 -1.9200001        12131.729        0.0000000       0.10000000    
 -1.8800001        10330.326        0.0000000       0.10000000    
 -1.8400002        12976.347        0.0000000       0.10000000    
 -1.8000000        14133.185        0.0000000       0.10000000    
 -1.7600000        15475.638        0.0000000       0.10000000    
 -1.7200000        26062.789        0.0000000       0.10000000    
 -1.6800001        28053.545        0.0000000       0.10000000    
 -1.6400001        24744.357        0.0000000       0.10000000    
 -1.6000001        16978.172        0.0000000       0.10000000    
 -1.5599999        13058.629        0.0000000       0.10000000    
 -1.5200000        12794.247        0.0000000       0.10000000    
 -1.4800000        15431.526        0.0000000       0.10000000    
 -1.4400001        20321.104        0.0000000       0.10000000    
 -1.4000001        28675.137        0.0000000       0.10000000    
 -1.3600001        32337.064        0.0000000       0.10000000    
 -1.3200002        41710.371        0.0000000       0.10000000    
 -1.2800000        25639.926        0.0000000       0.10000000    
 -1.2400000        28397.936        0.0000000       0.10000000    
 -1.2000000        19710.676        0.0000000       0.10000000    
 -1.1600001        25714.428        0.0000000       0.10000000    
 -1.1200001        28500.176        0.0000000       0.10000000    
 -1.0800002        46684.184        0.0000000       0.10000000    
 -1.0400000        75035.656        0.0000000       0.10000000    
 -1.0000000        86319.352        0.0000000       0.10000000    
-0.96000004        50531.477        0.0000000       0.10000000    
-0.92000008        37126.488        0.0000000       0.10000000    
-0.88000011        33032.500        0.0000000       0.10000000    
-0.84000015        32869.438        0.0000000       0.10000000    
-0.80000019        32740.547        0.0000000       0.10000000    
-0.75999999        34742.789        0.0000000       0.10000000    
-0.72000003        59590.648        0.0000000       0.10000000    
-0.68000007        68189.977        0.0000000       0.10000000    
-0.64000010        61718.137        0.0000000       0.10000000    
-0.60000014        40595.484        0.0000000       0.10000000    
-0.56000018        28458.895        0.0000000       0.10000000    
-0.51999998        27235.180        0.0000000       0.10000000    
-0.48000002        25341.971        0.0000000       0.10000000    
-0.44000006        32974.098        0.0000000       0.10000000    
-0.40000010        45612.215        0.0000000       0.10000000    
-0.36000013        53937.023        0.0000000       0.10000000    
-0.32000017        72119.305        0.0000000       0.10000000    
-0.27999997        43723.230        0.0000000       0.10000000    
-0.24000001        47519.430        0.0000000       0.10000000    
-0.20000005        30441.904        0.0000000       0.10000000    
-0.16000009        37580.855        0.0000000       0.10000000    
-0.12000012        41809.484        0.0000000       0.10000000    
-0.80000162E-01    68529.203        0.0000000       0.10000000    
-0.40000200E-01    114008.22        0.0000000       0.10000000    
  0.0000000        138822.30        0.0000000       0.10000000    
 0.39999962E-01    84054.203        0.0000000       0.10000000    
 0.79999924E-01    60019.320        0.0000000       0.10000000    
 0.11999989        57790.961        0.0000000       0.10000000    
 0.15999985        47035.711        0.0000000       0.10000000    
 0.19999981        44234.324        0.0000000       0.10000000    
 0.23999977        40727.762        0.0000000       0.10000000    
 0.27999973        63537.094        0.0000000       0.10000000    
 0.31999969        71782.328        0.0000000       0.10000000    
 0.36000013        67843.242        0.0000000       0.10000000    
 0.40000010        46447.602        0.0000000       0.10000000    
 0.44000006        31787.203        0.0000000       0.10000000    
 0.48000002        30385.064        0.0000000       0.10000000    
 0.51999998        21987.383        0.0000000       0.10000000    
 0.55999994        23857.305        0.0000000       0.10000000    
 0.59999990        27966.408        0.0000000       0.10000000    
 0.63999987        29822.744        0.0000000       0.10000000    
 0.67999983        36394.449        0.0000000       0.10000000    
 0.71999979        24796.748        0.0000000       0.10000000    
 0.75999975        25479.357        0.0000000       0.10000000    
 0.79999971        15263.532        0.0000000       0.10000000    
 0.83999968        16068.260        0.0000000       0.10000000    
 0.88000011        14876.862        0.0000000       0.10000000    
 0.92000008        19438.516        0.0000000       0.10000000    
 0.96000004        25078.881        0.0000000       0.10000000    
  1.0000000        29909.664        0.0000000       0.10000000    
  1.0400000        20938.740        0.0000000       0.10000000    
  1.0799999        16678.584        0.0000000       0.10000000    
  1.1199999        16016.937        0.0000000       0.10000000    
  1.1599998        13432.926        0.0000000       0.10000000    
  1.1999998        13108.789        0.0000000       0.10000000    
  1.2399998        9929.0977        0.0000000       0.10000000    
  1.2799997        11914.140        0.0000000       0.10000000    
  1.3199997        9764.5186        0.0000000       0.10000000    
  1.3599997        9669.4658        0.0000000       0.10000000    
  1.4000001        8310.8438        0.0000000       0.10000000    
  1.4400001        7141.3105        0.0000000       0.10000000    
  1.4800000        7466.3232        0.0000000       0.10000000    
  1.5200000        7939.3208        0.0000000       0.10000000    
  1.5599999        8502.6055        0.0000000       0.10000000    
  1.5999999        10053.335        0.0000000       0.10000000    
  1.6399999        9185.5889        0.0000000       0.10000000    
  1.6799998        10081.340        0.0000000       0.10000000    
  1.7199998        8516.4414        0.0000000       0.10000000    
  1.7599998        9832.8867        0.0000000       0.10000000    
  1.7999997        7536.5542        0.0000000       0.10000000    
  1.8399997        9477.6875        0.0000000       0.10000000    
  1.8799996        9460.7041        0.0000000       0.10000000    
  1.9200001        13458.142        0.0000000       0.10000000    
  1.9600000        17555.488        0.0000000       0.10000000    
  2.0000000        18886.775        0.0000000       0.10000000    
  2.0400000        12814.996        0.0000000       0.10000000    
  2.0799999        11531.644        0.0000000       0.10000000    
  2.1199999        10017.488        0.0000000       0.10000000    
  2.1599998        12346.245        0.0000000       0.10000000    
  2.1999998        13409.567        0.0000000       0.10000000    
  2.2399998        13578.363        0.0000000       0.10000000    
  2.2799997        21345.631        0.0000000       0.10000000    
  2.3199997        21332.832        0.0000000       0.10000000    
  2.3599997        18581.537        0.0000000       0.10000000    
  2.3999996        13089.233        0.0000000       0.10000000    
  2.4400001        10278.872        0.0000000       0.10000000    
  2.4800000        10077.348        0.0000000       0.10000000    
  2.5200000        12000.848        0.0000000       0.10000000    
  2.5599999        14774.588        0.0000000       0.10000000    
  2.5999999        19393.193        0.0000000       0.10000000    
  2.6399999        20197.762        0.0000000       0.10000000    
  2.6799998        24165.641        0.0000000       0.10000000    
  2.7199998        15265.043        0.0000000       0.10000000    
  2.7599998        16659.021        0.0000000       0.10000000    
  2.7999997        11742.906        0.0000000       0.10000000    
  2.8399997        15120.415        0.0000000       0.10000000    
  2.8799996        15880.750        0.0000000       0.10000000    
  2.9200001        24694.850        0.0000000       0.10000000    
  2.9600000        36521.230        0.0000000       0.10000000    
  3.0000000        39655.129        0.0000000       0.10000000    
  3.0400000        23032.617        0.0000000       0.10000000    
  3.0799999        17719.162        0.0000000       0.10000000    
  3.1199999        14824.150        0.0000000       0.10000000    
  3.1599998        16962.484        0.0000000       0.10000000    
  3.1999998        17533.783        0.0000000       0.10000000    
  3.2399998        18991.498        0.0000000       0.10000000    
  3.2799997        32371.947        0.0000000       0.10000000    
  3.3199997        35314.480        0.0000000       0.10000000    
  3.3599997        30690.633        0.0000000       0.10000000    
  3.3999996        20156.195        0.0000000       0.10000000    
  3.4400001        14490.501        0.0000000       0.10000000    
  3.4800000        13699.347        0.0000000       0.10000000    
  3.5200000        14756.519        0.0000000       0.10000000    
  3.5599999        19303.896        0.0000000       0.10000000    
  3.5999999        26658.641        0.0000000       0.10000000    
  3.6399999        30293.197        0.0000000       0.10000000    
  3.6799998        38835.027        0.0000000       0.10000000    
  3.7199998        22800.637        0.0000000       0.10000000    
  3.7599998        24407.482        0.0000000       0.10000000    
  3.7999997        15637.844        0.0000000       0.10000000    
  3.8399997        19458.975        0.0000000       0.10000000    
  3.8799996        21217.303        0.0000000       0.10000000    
  3.9199996        34174.605        0.0000000       0.10000000    
  3.9600000        55060.762        0.0000000       0.10000000    
  4.0000000        63613.539        0.0000000       0.10000000    
  4.0400000        36576.148        0.0000000       0.10000000    
  4.0799999        25386.404        0.0000000       0.10000000    
  4.1199999        22905.410        0.0000000       0.10000000    
  4.1599998        19521.400        0.0000000       0.10000000    
  4.1999998        18172.029        0.0000000       0.10000000    
  4.2399998        17491.176        0.0000000       0.10000000    
  4.2799997        28070.488        0.0000000       0.10000000    
  4.3199997        31562.141        0.0000000       0.10000000    
  4.3599997        28687.078        0.0000000       0.10000000    
  4.3999996        18631.482        0.0000000       0.10000000    
  4.4399996        12477.897        0.0000000       0.10000000    
  4.4799995        11657.949        0.0000000       0.10000000    
  4.5199995        8868.5039        0.0000000       0.10000000    
  4.5599995        10310.959        0.0000000       0.10000000    
  4.5999994        12968.200        0.0000000       0.10000000    
  4.6399994        14582.733        0.0000000       0.10000000    
  4.6799994        18527.525        0.0000000       0.10000000    
  4.7200003        11380.702        0.0000000       0.10000000    
  4.7600002        11584.554        0.0000000       0.10000000    
  4.8000002        6732.1255        0.0000000       0.10000000    
  4.8400002        7258.4175        0.0000000       0.10000000    
  4.8800001        7238.9683        0.0000000       0.10000000    
  4.9200001        10360.680        0.0000000       0.10000000    
  4.9600000        15329.715        0.0000000       0.10000000    
  5.0000000        18227.801        0.0000000       0.10000000    
  5.0400000        11366.825        0.0000000       0.10000000    
  5.0799999        8081.3486        0.0000000       0.10000000    
  5.1199999        7678.1694        0.0000000       0.10000000    
  5.1599998        5737.4492        0.0000000       0.10000000    
  5.1999998        5226.8188        0.0000000       0.10000000    
  5.2399998        3963.7451        0.0000000       0.10000000    
  5.2799997        5043.7412        0.0000000       0.10000000    
  5.3199997        4662.2437        0.0000000       0.10000000    
  5.3599997        4451.3623        0.0000000       0.10000000    
  5.3999996        3305.6313        0.0000000       0.10000000    
  5.4399996        2483.4250        0.0000000       0.10000000    
  5.4799995        2424.5383        0.0000000       0.10000000    
  5.5199995        2157.8137        0.0000000       0.10000000    
  5.5599995        2265.6108        0.0000000       0.10000000    
  5.5999994        2633.1677        0.0000000       0.10000000    
  5.6399994        2550.5767        0.0000000       0.10000000    
  5.6799994        2968.8955        0.0000000       0.10000000    
  5.7199993        2249.0500        0.0000000       0.10000000    
  5.7600002        2488.4507        0.0000000       0.10000000    
  5.8000002        1724.0060        0.0000000       0.10000000    
  5.8400002        2046.8481        0.0000000       0.10000000    
  5.8800001        2032.7245        0.0000000       0.10000000    
  5.9200001        2892.0425        0.0000000       0.10000000    
  5.9600000        3959.7971        0.0000000       0.10000000    
  6.0000000        4558.3252        0.0000000       0.10000000    
