# Supplementary material for: Quantitative analysis of diffuse electron scattering in the lithium-ion battery cathode material Li1.2Ni0.13Mn0.54Co0.13O2
Source: IUCrJ. 2022 Sep 1;9(Pt 5):695–704. doi: 10.1107/S2052252522007746 (PMC9438490; doi:10.1107/S2052252522007746)
Supplement: Supplementary file 1 [file m-09-00695-sup1.zip › Refinement 210/fourier.mac]

variable real,p1
variable real,p2
variable real,prob
variable integer,naver1
variable integer,naver2
variable integer,naver
variable integer,indiv              						
#
p1 = $2
p2 = $3
prob = $4
naver1 = 100*p1
naver2 = 100*p2
naver  = REF_NINDIV
#
fourier
  reset
  electron                  								 
  wvle 0.0197                 								 
  ll   -2 , 4, -4
  lr   -2 , 4,  6
  ul   -2 , 4, -4
  na 251                    								 
  no 1
  abs  l                    								
  ord  k
  temp use                  								
  disp off                  								
  lots off                  								 
  set aver, 0.0                								
  show                    									 
  #run                    									
exit
#
do indiv=1,naver1
  stack
    reset
    layer "%c/STRU/layer.layer.%4D", TMPDIR, REF_KID
    layer "%c/STRU/layer.layer.%4D", TMPDIR, REF_KID
    layer "%c/STRU/layer.layer.%4D", TMPDIR, REF_KID
    number 2000              
    trans 1,1,  0,      0,     1   
    trans 1,2,  1./2.,  1./6., 1
    trans 1,3,  0,      1./3., 1
    trans 2,1,  0,      1./3., 1
    trans 2,2,  0,      0,     1
    trans 2,3,  1./2.,  1./6., 1
    trans 3,1,  1./2.,  1./6., 1
    trans 3,2,  0,      1./3., 1
    trans 3,3,  0,      0,     1
    distr   matrix
    crow 1, 1-prob ,prob/2, prob/2
    crow 2, prob/2, 1-prob, prob/2 
    crow 3, prob/2, prob/2, 1-prob
    aver    0.00, 0.00, 1.00
    modul   1.00, 0.00, 0.00, 0.00, 1.00, 0.00
    set     modulus,on
    set     trans,fixed
    create
    four
  exit
#  
  output
    outf   "%c/INDI/calc.0_%4D.%4D",INDIDIR,REF_KID,indiv
    value  inte
    form   stan
    run
  exit
enddo
# 
#
do indiv=naver1+1,naver1+naver2
  stack
    reset
    layer "%c/STRU/240.layer.%4D", TMPDIR, REF_KID
    layer "%c/STRU/240.layer.%4D", TMPDIR, REF_KID
    layer "%c/STRU/240.layer.%4D", TMPDIR, REF_KID
    number 2000              
    trans 1,1,  0,      0,     1   
    trans 1,2,  1./2.,  1./6., 1
    trans 1,3,  0,      1./3., 1
    trans 2,1,  0,      1./3., 1
    trans 2,2,  0,      0,     1
    trans 2,3,  1./2.,  1./6., 1
    trans 3,1,  1./2.,  1./6., 1
    trans 3,2,  0,      1./3., 1
    trans 3,3,  0,      0,     1
    distr   matrix
    crow 1, prob/2 ,1-prob, prob/2
    crow 2, prob/2, prob/2, 1-prob 
    crow 3, 1-prob, prob/2, prob/2
    aver    0.00, 0.00, 1.00
    modul   1.00, 0.00, 0.00, 0.00, 1.00, 0.00
    set     modulus,on
    set     trans,fixed
    create
    four
  exit
  
  output
    outf   "%c/INDI/calc.0_%4D.%4D",INDIDIR,REF_KID,indiv
    value  inte
    form   stan
    run
  exit
enddo
# 
echo STARTING LOOP 3
#
do indiv=naver1+naver2+1,naver
  stack
    reset
    layer "%c/STRU/120.layer.%4D", TMPDIR, REF_KID
    layer "%c/STRU/120.layer.%4D", TMPDIR, REF_KID
    layer "%c/STRU/120.layer.%4D", TMPDIR, REF_KID
    number 2000              
    trans 1,1,  0,      0,     1   
    trans 1,2,  1./2.,  1./6., 1
    trans 1,3,  0,      1./3., 1
    trans 2,1,  0,      1./3., 1
    trans 2,2,  0,      0,     1
    trans 2,3,  1./2.,  1./6., 1
    trans 3,1,  1./2.,  1./6., 1
    trans 3,2,  0,      1./3., 1
    trans 3,3,  0,      0,     1
    distr   matrix
    crow 1, prob/2 ,prob/2, 1-prob
    crow 2, 1-prob, prob/2, prob/2 
    crow 3, prob/2, 1-prob, prob/2
    aver    0.00, 0.00, 1.00
    modul   1.00, 0.00, 0.00, 0.00, 1.00, 0.00
    set     modulus,on
    set     trans,fixed
    create
    four
  exit
  
  output
    outf   "%c/INDI/calc.0_%4D.%4D",INDIDIR,REF_KID,indiv
    value  inte
    form   stan
    run
  exit
enddo
