# Supplementary material for: Quantitative analysis of diffuse electron scattering in the lithium-ion battery cathode material Li1.2Ni0.13Mn0.54Co0.13O2
Source: IUCrJ. 2022 Sep 1;9(Pt 5):695–704. doi: 10.1107/S2052252522007746 (PMC9438490; doi:10.1107/S2052252522007746)
Supplement: Supplementary file 1 [file m-09-00695-sup1.zip › Refinement 210/GENERATION]

# generation members children parameters
      52        28        28         3
# trial file

# result file

# log file
DIFFEV/Parameter
# summary file
DIFFEV/Summary
# last    file
DIFFEV/Current
# backup number
    1
# backup source
SUM/calc.
# backup extension

# backup target
FINAL/final.
# donor mode, selection mode
   0   1
# Cross_over, Factor, Local, position
    0.8999999762E+00    0.8100000024E+00    0.0000000000E+00    0.1000000000E+01
# random seeds 
    2
   298715250  2104552432
# constraint number
    0
# Parameter      no.               XMIN               XMAX               SMIN               SMAX
Member            -1   0.1000000000E+01   0.3000000000E+01   0.1000000000E+01   0.3000000000E+01 I F
Rvalue             0   0.2649365664E+00   0.2823922932E+00   0.2649365664E+00   0.2823922932E+00 I F
n1                 1   0.0000000000E+00   0.5000000000E+00   0.0000000000E+00   0.5000000000E+00 R T
n2                 2   0.0000000000E+00   0.5000000000E+00   0.0000000000E+00   0.5000000000E+00 R T
sfp                3   0.0000000000E+00   0.1000000000E+01   0.0000000000E+00   0.1000000000E+01 R T
