# Supplementary material for: Quantitative analysis of diffuse electron scattering in the lithium-ion battery cathode material Li1.2Ni0.13Mn0.54Co0.13O2
Source: IUCrJ. 2022 Sep 1;9(Pt 5):695–704. doi: 10.1107/S2052252522007746 (PMC9438490; doi:10.1107/S2052252522007746)
Supplement: Supplementary file 1 [file m-09-00695-sup1.zip › Refinement 210/global.mac]

#
#  global.mac
#
#  define file names

variable character, TMPDIR    ! temporary DISCUS files   'internal'     or '.'
variable character, INDIDIR   ! temporary     directory  'kuplot'       or 'TEMP'
variable character, DATADIR   ! input data directory     '/tmp/mpkr04/' or. '.'
variable character, DATAFILE  ! Input Data File  
variable character, SUBSTANCE ! Substance name  
#
# LOCAL Version, serial or parallel, no disk output
#
#DATADIR   = "%c",'.'
#DATAFILE  = "%c",'growth.0.20'
#INDIDIR   = "%c",'kuplot'
#TMPDIR    = "%c",'internal'
#SUBSTANCE = "%c",'P1_exact'
#
# LOCAL Version, serial or parallel, full disk output
#
#DATADIR   = "%c",'.'
#DATAFILE  = "%c",'growth.0.20'
#INDIDIR   = "%c",'.'
#TMPDIR    = "%c",'.'
#SUBSTANCE = "%c",'P1_exact'
#
# High performace compute center individuals in parallel
#
#DATADIR   = "%c",'/tmp/romy'        ! Make sure these are unique
#DATAFILE  = "%c",'growth.0.20'
#INDIDIR   = "%c",'/tmp/mpkr04'      ! Make sure these are unique
#TMPDIR    = "%c",'internal'
#SUBSTANCE = "%c",'P1_exact'
#
# High performace compute center individuals serially
#
DATADIR   = "%c",'/tmp/romy'        ! Make sure these are unique
DATAFILE  = "%c",'growth.0.20'
INDIDIR   = "%c",'kuplot'
TMPDIR    = "%c",'internal'
SUBSTANCE = "%c",'P1_exact'
#
#
# Create necessary directories
#
if('kuplot'/="%c",INDIDIR) then         ! Test for INDIDIR
  fexist "%c/INDI", INDIDIR
  if(res[1]==0) then
    set error, live
    system "mkdir -p %c/INDI", INDIDIR
    set error,exit
  endif
endif
#
if('.'/="%c",DATADIR) then              ! Test for DATADIR
  fexist "%c/DATA", DATADIR
  if(res[1]==0) then
    set error, live
    system "mkdir -p %c/DATA", DATADIR
    set error, exit
  endif
endif
