# Supplementary material for: Quantitative analysis of diffuse electron scattering in the lithium-ion battery cathode material Li1.2Ni0.13Mn0.54Co0.13O2
Source: IUCrJ. 2022 Sep 1;9(Pt 5):695–704. doi: 10.1107/S2052252522007746 (PMC9438490; doi:10.1107/S2052252522007746)
Supplement: Supplementary file 1 [file m-09-00695-sup1.zip › Refinement 210/INPUT/Figure/JH_MH_077_RP3_8.txt]

530.271604355564
295.469135477745
212.3333331
179.753086222255
174.135802277745
185.370370166691
197.728394844436
215.703703466691
202.222222
161.7777776
119.086419622255
95.4938270555637
90.9999999
105.604938155564
161.7777776
249.407407133309
355.012345288873
399.950616844436
325.802468777745
185.370370166691
99.9876542111275
87.6296295333088
98.8641974222549
128.074073933309
147.172839344436
140.432098611127
108.975308522255
95.4938270555637
84.2592591666912
79.7654320111275
79.7654320111275
101.111111
146.049382555564
196.604938055564
199.975308422255
165.148147966691
155.037036866691
157.283950444436
179.753086222255
213.456789888873
240.419752822255
251.654320711127
240.419752822255
217.950617044436
249.407407133309
270.753086122255
230.308641722255
212.3333331
269.629629333309
404.444444
476.345678488873
468.481480966691
404.444444
390.962962533309
378.604937855564
374.1111107
422.419752622255
583.074073433309
705.530863422255
658.345678288873
556.1111105
478.592592066691
492.074073533309
576.3333327
694.296295533309
872.925924966691
1131.32098641113
1302.08641832225
1203.2222209
1052.67901118887
979.654319911127
1057.17283834444
1218.95061594444
1741.35802277775
2517.6666639
2378.35802207775
1552.61728224444
1097.61728274444
866.185184233309
852.703702766691
952.691356977745
1285.23456648887
1963.80246697775
2536.76542931113
2450.25925656669
1894.14814606669
1478.46913417775
1417.80246757775
1499.81481316669
1532.39506004444
1616.65431921113
1759.3333314
1866.06172634444
1839.09876341113
1732.37036846669
1566.09876371113
1518.91357857775
1733.49382525556
2524.40740463331
3440.02468757775
3025.46913247775
1966.04938055556
1377.35802317775
1124.58024567775
1070.65431981113
1136.93827035556
1350.39506024444
1776.18518323331
2131.19752852226
1949.19752872225
1388.59259106669
1008.86419642225
830.234566988873
713.395060944436
638.123456088873
620.148147466691
629.135801777745
642.617283244436
551.617283344436
431.407406933309
321.308641622255
270.753086122255
252.7777775
264.012345388873
305.580246577745
250.530863922255
159.530864022255
140.432098611127
162.901234388873
219.074073833309
296.592592266691
442.641974822255
629.135801777745
736.987653511128
630.259258566691
383.098765011127
202.222222
111.2222221
88.7530863222549
70.7777777
67.4074073333088
66.2839505444363
84.2592591666912
73.0246912777451
69.6543209111275
56.1728394444363
59.5432098111275
68.5308641222549
93.2469134777451
151.6666665
178.629629433309
167.395061544436
138.185185033309
122.456789988873
126.950617144436
135.938271455564
156.160493655564
208.962962733309
280.864197222255
292.098765111127
249.407407133309
205.592592366691
181.9999998
189.864197322255
211.209876311127
240.419752822255
312.320987311127
378.604937855564
388.716048955564
410.061727944436
443.765431611127
540.382715455564
672.950616544436
884.160492855564
1182.9999987
1249.28394924444
992.012344588873
757.209875711127
640.370369666691
585.320987011127
592.061727744436
662.839505444436
841.469134877745
1048.18518403331
1053.80246797775
871.802468177745
715.641974522255
629.135801777745
631.382715355564
636.9999993
710.024690577745
781.925925066691
817.876542311128
787.543209011127
703.283949844436
670.703702966691
687.5555548
793.160492955564
1184.12345548887
1767.19752892226
2080.64197302226
1696.41975122225
1235.80246777775
1007.74073963331
909.999999
886.407406433309
887.530863222255
942.580245877745
1004.37036926669
938.086418722255
720.135801677745
533.641974722255
414.5555551
375.234567488873
362.876542811127
401.074073633309
476.345678488873
565.098764811127
541.506172244436
414.5555551
344.901234188873
313.4444441
302.209876211127
315.691357677745
358.382715655564
341.530863822255
260.641975022255
190.987654111127
142.679012188873
114.592592466691
112.345678888873
124.703703566691
146.049382555564
177.506172644436
179.753086222255
152.790123288873
115.716049255564
106.728394944436
120.209876411127
124.703703566691
124.703703566691
128.074073933309
141.5555554
143.802468977745
138.185185033309
152.790123288873
165.148147966691
174.135802277745
194.358024477745
232.5555553
259.518518233309
