# Supplementary material for: Quantitative analysis of diffuse electron scattering in the lithium-ion battery cathode material Li1.2Ni0.13Mn0.54Co0.13O2
Source: IUCrJ. 2022 Sep 1;9(Pt 5):695–704. doi: 10.1107/S2052252522007746 (PMC9438490; doi:10.1107/S2052252522007746)
Supplement: Supplementary file 1 [file m-09-00695-sup1.zip › Refinement 210/INPUT/Figure/JH_MH_077_RP3_8.xy]

#
#
 -4.0000000       530.271        0.0000000        0.0000000    
 -3.9600000       295.469        0.0000000        0.0000000    
 -3.9200001       212.333        0.0000000        0.0000000    
 -3.8800001       179.753        0.0000000        0.0000000    
 -3.8399999       174.135        0.0000000        0.0000000    
 -3.8000000       185.370        0.0000000        0.0000000    
 -3.7600000       197.728        0.0000000        0.0000000    
 -3.7200000       215.703        0.0000000        0.0000000    
 -3.6800001       202.222        0.0000000        0.0000000    
 -3.6400001       161.777        0.0000000        0.0000000    
 -3.5999999       119.086        0.0000000        0.0000000    
 -3.5599999       95.4938        0.0000000        0.0000000    
 -3.5200000       90.9999        0.0000000        0.0000000    
 -3.4800000       105.604        0.0000000        0.0000000    
 -3.4400001       161.777        0.0000000        0.0000000    
 -3.4000001       249.407        0.0000000        0.0000000    
 -3.3599999       355.012        0.0000000        0.0000000    
 -3.3199999       399.950        0.0000000        0.0000000    
 -3.2800000       325.802        0.0000000        0.0000000    
 -3.2400000       185.370        0.0000000        0.0000000    
 -3.2000000       99.9876        0.0000000        0.0000000    
 -3.1600001       87.6296        0.0000000        0.0000000    
 -3.1199999       98.8641        0.0000000        0.0000000    
 -3.0799999       128.074        0.0000000        0.0000000    
 -3.0400000       147.172        0.0000000        0.0000000    
 -3.0000000       140.432        0.0000000        0.0000000    
 -2.9600000       108.975        0.0000000        0.0000000    
 -2.9200001       95.4938        0.0000000        0.0000000    
 -2.8800001       84.2592        0.0000000        0.0000000    
 -2.8399999       79.7654        0.0000000        0.0000000    
 -2.8000000       79.7654        0.0000000        0.0000000    
 -2.7600000       101.111        0.0000000        0.0000000    
 -2.7200000       146.049        0.0000000        0.0000000    
 -2.6800001       196.604        0.0000000        0.0000000    
 -2.6400001       199.975        0.0000000        0.0000000    
 -2.5999999       165.148        0.0000000        0.0000000    
 -2.5599999       155.037        0.0000000        0.0000000    
 -2.5200000       157.283        0.0000000        0.0000000    
 -2.4800000       179.753        0.0000000        0.0000000    
 -2.4400001       213.456        0.0000000        0.0000000    
 -2.4000001       240.419        0.0000000        0.0000000    
 -2.3599999       251.654        0.0000000        0.0000000    
 -2.3199999       240.419        0.0000000        0.0000000    
 -2.2800000       217.950        0.0000000        0.0000000    
 -2.2400000       249.407        0.0000000        0.0000000    
 -2.2000000       270.753        0.0000000        0.0000000    
 -2.1600001       230.308        0.0000000        0.0000000    
 -2.1199999       212.333        0.0000000        0.0000000    
 -2.0799999       269.629        0.0000000        0.0000000    
 -2.0400000       404.444        0.0000000        0.0000000    
 -2.0000000       476.345        0.0000000        0.0000000    
 -1.9600000       468.481        0.0000000        0.0000000    
 -1.9200000       404.444        0.0000000        0.0000000    
 -1.8800000       390.962        0.0000000        0.0000000    
 -1.8400000       378.604        0.0000000        0.0000000    
 -1.8000000       374.111        0.0000000        0.0000000    
 -1.7600000       422.419        0.0000000        0.0000000    
 -1.7200000       583.074        0.0000000        0.0000000    
 -1.6799999       705.530        0.0000000        0.0000000    
 -1.6400000       658.345        0.0000000        0.0000000    
 -1.6000000       556.111        0.0000000        0.0000000    
 -1.5599999       478.592        0.0000000        0.0000000    
 -1.5200000       492.074        0.0000000        0.0000000    
 -1.4800000       576.333        0.0000000        0.0000000    
 -1.4400001       694.296        0.0000000        0.0000000    
 -1.4000000       872.925        0.0000000        0.0000000    
 -1.3600000       1131.32        0.0000000        0.0000000    
 -1.3200001       1302.08        0.0000000        0.0000000    
 -1.2800000       1203.22        0.0000000        0.0000000    
 -1.2400000       1052.67        0.0000000        0.0000000    
 -1.2000000       979.654        0.0000000        0.0000000    
 -1.1600000       1057.17        0.0000000        0.0000000    
 -1.1200000       1218.95        0.0000000        0.0000000    
 -1.0800000       1741.35        0.0000000        0.0000000    
 -1.0400000       2517.66        0.0000000        0.0000000    
 -1.0000000       2378.35        0.0000000        0.0000000    
-0.95999998       1552.61        0.0000000        0.0000000    
-0.92000002       1097.61        0.0000000        0.0000000    
-0.88000000       866.185        0.0000000        0.0000000    
-0.83999997       852.703        0.0000000        0.0000000    
-0.80000001       952.691        0.0000000        0.0000000    
-0.75999999       1285.23        0.0000000        0.0000000    
-0.72000003       1963.80        0.0000000        0.0000000    
-0.68000001       2536.76        0.0000000        0.0000000    
-0.63999999       2450.25        0.0000000        0.0000000    
-0.60000002       1894.14        0.0000000        0.0000000    
-0.56000000       1478.46        0.0000000        0.0000000    
-0.51999998       1417.80        0.0000000        0.0000000    
-0.47999999       1499.81        0.0000000        0.0000000    
-0.44000000       1532.39        0.0000000        0.0000000    
-0.40000001       1616.65        0.0000000        0.0000000    
-0.36000001       1759.33        0.0000000        0.0000000    
-0.31999999       1866.06        0.0000000        0.0000000    
-0.28000000       1839.09        0.0000000        0.0000000    
-0.23999999       1732.37        0.0000000        0.0000000    
-0.20000000       1566.09        0.0000000        0.0000000    
-0.16000000       1518.91        0.0000000        0.0000000    
-0.12000000       1733.49        0.0000000        0.0000000    
-0.79999998E-01   2524.40        0.0000000        0.0000000    
-0.39999999E-01   3440.02        0.0000000        0.0000000    
  0.0000000       3025.46        0.0000000        0.0000000    
 0.39999999E-01   1966.04        0.0000000        0.0000000    
 0.79999998E-01   1377.35        0.0000000        0.0000000    
 0.12000000       1124.58        0.0000000        0.0000000    
 0.16000000       1070.65        0.0000000        0.0000000    
 0.20000000       1136.93        0.0000000        0.0000000    
 0.23999999       1350.39        0.0000000        0.0000000    
 0.28000000       1776.18        0.0000000        0.0000000    
 0.31999999       2131.19        0.0000000        0.0000000    
 0.36000001       1949.19        0.0000000        0.0000000    
 0.40000001       1388.59        0.0000000        0.0000000    
 0.44000000       1008.86        0.0000000        0.0000000    
 0.47999999       830.234        0.0000000        0.0000000    
 0.51999998       713.395        0.0000000        0.0000000    
 0.56000000       638.123        0.0000000        0.0000000    
 0.60000002       620.148        0.0000000        0.0000000    
 0.63999999       629.135        0.0000000        0.0000000    
 0.68000001       642.617        0.0000000        0.0000000    
 0.72000003       551.617        0.0000000        0.0000000    
 0.75999999       431.407        0.0000000        0.0000000    
 0.80000001       321.308        0.0000000        0.0000000    
 0.83999997       270.753        0.0000000        0.0000000    
 0.88000000       252.777        0.0000000        0.0000000    
 0.92000002       264.012        0.0000000        0.0000000    
 0.95999998       305.580        0.0000000        0.0000000    
  1.0000000       250.530        0.0000000        0.0000000    
  1.0400000       159.530        0.0000000        0.0000000    
  1.0800000       140.432        0.0000000        0.0000000    
  1.1200000       162.901        0.0000000        0.0000000    
  1.1600000       219.074        0.0000000        0.0000000    
  1.2000000       296.592        0.0000000        0.0000000    
  1.2400000       442.641        0.0000000        0.0000000    
  1.2800000       629.135        0.0000000        0.0000000    
  1.3200001       736.987        0.0000000        0.0000000    
  1.3600000       630.259        0.0000000        0.0000000    
  1.4000000       383.098        0.0000000        0.0000000    
  1.4400001       202.222        0.0000000        0.0000000    
  1.4800000       111.222        0.0000000        0.0000000    
  1.5200000       88.7530        0.0000000        0.0000000    
  1.5599999       70.7777        0.0000000        0.0000000    
  1.6000000       67.4074        0.0000000        0.0000000    
  1.6400000       66.2839        0.0000000        0.0000000    
  1.6799999       84.2592        0.0000000        0.0000000    
  1.7200000       73.0246        0.0000000        0.0000000    
  1.7600000       69.6543        0.0000000        0.0000000    
  1.8000000       56.1728        0.0000000        0.0000000    
  1.8400000       59.5432        0.0000000        0.0000000    
  1.8800000       68.5308        0.0000000        0.0000000    
  1.9200000       93.2469        0.0000000        0.0000000    
  1.9600000       151.666        0.0000000        0.0000000    
  2.0000000       178.629        0.0000000        0.0000000    
  2.0400000       167.395        0.0000000        0.0000000    
  2.0799999       138.185        0.0000000        0.0000000    
  2.1199999       122.456        0.0000000        0.0000000    
  2.1600001       126.950        0.0000000        0.0000000    
  2.2000000       135.938        0.0000000        0.0000000    
  2.2400000       156.160        0.0000000        0.0000000    
  2.2800000       208.962        0.0000000        0.0000000    
  2.3199999       280.864        0.0000000        0.0000000    
  2.3599999       292.098        0.0000000        0.0000000    
  2.4000001       249.407        0.0000000        0.0000000    
  2.4400001       205.592        0.0000000        0.0000000    
  2.4800000       181.999        0.0000000        0.0000000    
  2.5200000       189.864        0.0000000        0.0000000    
  2.5599999       211.209        0.0000000        0.0000000    
  2.5999999       240.419        0.0000000        0.0000000    
  2.6400001       312.320        0.0000000        0.0000000    
  2.6800001       378.604        0.0000000        0.0000000    
  2.7200000       388.716        0.0000000        0.0000000    
  2.7600000       410.061        0.0000000        0.0000000    
  2.8000000       443.765        0.0000000        0.0000000    
  2.8399999       540.382        0.0000000        0.0000000    
  2.8800001       672.950        0.0000000        0.0000000    
  2.9200001       884.160        0.0000000        0.0000000    
  2.9600000       1182.99        0.0000000        0.0000000    
  3.0000000       1249.28        0.0000000        0.0000000    
  3.0400000       992.012        0.0000000        0.0000000    
  3.0799999       757.209        0.0000000        0.0000000    
  3.1199999       640.370        0.0000000        0.0000000    
  3.1600001       585.320        0.0000000        0.0000000    
  3.2000000       592.061        0.0000000        0.0000000    
  3.2400000       662.839        0.0000000        0.0000000    
  3.2800000       841.469        0.0000000        0.0000000    
  3.3199999       1048.18        0.0000000        0.0000000    
  3.3599999       1053.80        0.0000000        0.0000000    
  3.4000001       871.802        0.0000000        0.0000000    
  3.4400001       715.641        0.0000000        0.0000000    
  3.4800000       629.135        0.0000000        0.0000000    
  3.5200000       631.382        0.0000000        0.0000000    
  3.5599999       636.999        0.0000000        0.0000000    
  3.5999999       710.024        0.0000000        0.0000000    
  3.6400001       781.925        0.0000000        0.0000000    
  3.6800001       817.876        0.0000000        0.0000000    
  3.7200000       787.543        0.0000000        0.0000000    
  3.7600000       703.283        0.0000000        0.0000000    
  3.8000000       670.703        0.0000000        0.0000000    
  3.8399999       687.555        0.0000000        0.0000000    
  3.8800001       793.160        0.0000000        0.0000000    
  3.9200001       1184.12        0.0000000        0.0000000    
  3.9600000       1767.19        0.0000000        0.0000000    
  4.0000000       2080.64        0.0000000        0.0000000    
  4.0400000       1696.41        0.0000000        0.0000000    
  4.0799999       1235.80        0.0000000        0.0000000    
  4.1199999       1007.74        0.0000000        0.0000000    
  4.1599998       909.999        0.0000000        0.0000000    
  4.1999998       886.407        0.0000000        0.0000000    
  4.2399998       887.530        0.0000000        0.0000000    
  4.2800002       942.580        0.0000000        0.0000000    
  4.3200002       1004.37        0.0000000        0.0000000    
  4.3600001       938.086        0.0000000        0.0000000    
  4.4000001       720.135        0.0000000        0.0000000    
  4.4400001       533.641        0.0000000        0.0000000    
  4.4800000       414.555        0.0000000        0.0000000    
  4.5200000       375.234        0.0000000        0.0000000    
  4.5599999       362.876        0.0000000        0.0000000    
  4.5999999       401.074        0.0000000        0.0000000    
  4.6399999       476.345        0.0000000        0.0000000    
  4.6799998       565.098        0.0000000        0.0000000    
  4.7199998       541.506        0.0000000        0.0000000    
  4.7600002       414.555        0.0000000        0.0000000    
  4.8000002       344.901        0.0000000        0.0000000    
  4.8400002       313.444        0.0000000        0.0000000    
  4.8800001       302.209        0.0000000        0.0000000    
  4.9200001       315.691        0.0000000        0.0000000    
  4.9600000       358.382        0.0000000        0.0000000    
  5.0000000       341.530        0.0000000        0.0000000    
  5.0400000       260.641        0.0000000        0.0000000    
  5.0799999       190.987        0.0000000        0.0000000    
  5.1199999       142.679        0.0000000        0.0000000    
  5.1599998       114.592        0.0000000        0.0000000    
  5.1999998       112.345        0.0000000        0.0000000    
  5.2399998       124.703        0.0000000        0.0000000    
  5.2800002       146.049        0.0000000        0.0000000    
  5.3200002       177.506        0.0000000        0.0000000    
  5.3600001       179.753        0.0000000        0.0000000    
  5.4000001       152.790        0.0000000        0.0000000    
  5.4400001       115.716        0.0000000        0.0000000    
  5.4800000       106.728        0.0000000        0.0000000    
  5.5200000       120.209        0.0000000        0.0000000    
  5.5599999       124.703        0.0000000        0.0000000    
  5.5999999       124.703        0.0000000        0.0000000    
  5.6399999       128.074        0.0000000        0.0000000    
  5.6799998       141.555        0.0000000        0.0000000    
  5.7199998       143.802        0.0000000        0.0000000    
  5.7600002       138.185        0.0000000        0.0000000    
  5.8000002       152.790        0.0000000        0.0000000    
  5.8400002       165.148        0.0000000        0.0000000    
  5.8800001       174.135        0.0000000        0.0000000    
  5.9200001       194.358        0.0000000        0.0000000    
  5.9600000       232.555        0.0000000        0.0000000    
  6.0000000       259.518        0.0000000        0.0000000    
