# Supplementary material for: Quantitative analysis of diffuse electron scattering in the lithium-ion battery cathode material Li1.2Ni0.13Mn0.54Co0.13O2
Source: IUCrJ. 2022 Sep 1;9(Pt 5):695–704. doi: 10.1107/S2052252522007746 (PMC9438490; doi:10.1107/S2052252522007746)
Supplement: Supplementary file 1 [file m-09-00695-sup1.zip › Refinement 210/INPUT/Figure/kuplot.mac]

discus

branch kuplot
	rese		
		load xy, JH_MH_077_RP3_8.xy
		ccal mul, wy,1,33 #25: experimenteeel profiel is te klein, 40 is te groot 
		ksav 1
		outf JH_MH_077_RP3_8_scaled.xy
		run
		
		rese
		load xy, JH_MH_077_RP3_8_scaled.xy
		buff 0.12,0.10,0.12,0.12
		skal xmin[1],xmax[1],0,ymax[1]*1.02
		r[2] = int(ln(ymax[1]/4)/ln(10))
		r[6] = max(0.5,int(ymax[1]/4./10**r[2])*10**r[2])
		mark 1,r[6]
		color 5,1,0.6,0
		lcol 1,5
		lwid 1,0.7
		aver 
		angle 90.0
		fnam off
		font size,3,18
		font size,4,18
		tit1 
		tit2 
		achx l (r.l.u.)
		achy Intensity (arb. units)
		plot
        wait return
   exit
exit    
