# Supplementary material for: Quantitative analysis of diffuse electron scattering in the lithium-ion battery cathode material Li1.2Ni0.13Mn0.54Co0.13O2
Source: IUCrJ. 2022 Sep 1;9(Pt 5):695–704. doi: 10.1107/S2052252522007746 (PMC9438490; doi:10.1107/S2052252522007746)
Supplement: Supplementary file 1 [file m-09-00695-sup1.zip › Refinement 210/kksingle.mac]

reset
load xy, DATA/growth.0.20
load xy, "FINAL/final.%4D", $1
kcal sub, 1, 2
skal
mark
ltyp 1, 1
ltyp 2, 1
ltyp 3, 1
mtyp 1, 0
mtyp 2, 0
mtyp 3, 0
lcol 1, blue
lcol 2, red
lcol 3, black
lwid 1, 0.75
lwid 2, 0.75
lwid 3, 0.75
plot
rval 1, 2, one
