# Supplementary material for: Quantitative analysis of diffuse electron scattering in the lithium-ion battery cathode material Li1.2Ni0.13Mn0.54Co0.13O2
Source: IUCrJ. 2022 Sep 1;9(Pt 5):695–704. doi: 10.1107/S2052252522007746 (PMC9438490; doi:10.1107/S2052252522007746)
Supplement: Supplementary file 1 [file m-09-00695-sup1.zip › Refinement 210/ksingle.mac]

reset
load xy, "FINAL/final.%4D", $1
load xy, DATA/growth.0.20
#kcal sub, 1, 2
buff 0.12,0.10,0.12,0.12
skal xmin[1],xmax[1],0,ymax[1]*1.02
r[2] = int(ln(ymax[1]/4)/ln(10))
r[6] = max(0.5,int(ymax[1]/4./10**r[2])*10**r[2])
mark 1,r[6]
ltyp 1, 1
ltyp 2, 1
#ltyp 3, 1
mtyp 1, 0
mtyp 2, 0
#mtyp 3, 0
fnam off
lcol 1, gray
color 5,1,0.6,0
lcol 2,5
#lcol 3, black
lwid 1, 0.7
lwid 2, 0.7
#lwid 3, 0.75
font size,3,18
font size,4,18
font size,6,18
achx l (r.l.u.)
achy Intensity (arb. units)
plot
rval 1, 2, one
