# Supplementary material for: Quantitative analysis of diffuse electron scattering in the lithium-ion battery cathode material Li1.2Ni0.13Mn0.54Co0.13O2
Source: IUCrJ. 2022 Sep 1;9(Pt 5):695–704. doi: 10.1107/S2052252522007746 (PMC9438490; doi:10.1107/S2052252522007746)
Supplement: Supplementary file 1 [file m-09-00695-sup1.zip › Refinement 210/kup.average.mac]

#
if(n[1]==0) then
  load xy, "%c/INDI/calc.0_%4D.*", INDIDIR,REF_KID    ! These are "naver" data sets
endif
skal
mark
merge all                                             ! Creates data set "naver+1"
#
