# Supplementary material for: Quantitative analysis of diffuse electron scattering in the lithium-ion battery cathode material Li1.2Ni0.13Mn0.54Co0.13O2
Source: IUCrJ. 2022 Sep 1;9(Pt 5):695–704. doi: 10.1107/S2052252522007746 (PMC9438490; doi:10.1107/S2052252522007746)
Supplement: Supplementary file 1 [file m-09-00695-sup1.zip › Refinement 210/kup.diffev.mac]

#
fexist "%c/DATA/%c.%4D", DATADIR, DATAFILE, REF_KID
if(res[1].eq.0) then          ! File does not exist load up to DATADIR
   system "cp DATA/%c %c/DATA/%c.%4D", DATAFILE, DATADIR, DATAFILE, REF_KID
endif
#
@kup.average.mac              ! Creates "naver+1" data sets
#
load xy, "%c/DATA/%c.%4D", DATADIR, DATAFILE, REF_KID !  is naver+2
rval naver+1, naver+2, one    ! calc R-value, is transfered internally back to DIFFEV
#
ksav naver+1                  ! Write averaged data do disk
  outf "SUM/calc.%4D",REF_KID
  form xy
  run
reset                         ! no data for next kid
