# Supplementary material for: Quantitative analysis of diffuse electron scattering in the lithium-ion battery cathode material Li1.2Ni0.13Mn0.54Co0.13O2
Source: IUCrJ. 2022 Sep 1;9(Pt 5):695–704. doi: 10.1107/S2052252522007746 (PMC9438490; doi:10.1107/S2052252522007746)
Supplement: Supplementary file 1 [file m-09-00695-sup1.zip › Refinement 210/refine.mac]

set prompt,redirect
set error,exit
#
kuplot
  reset
exit
#
diffev
#
# main diffev macro
#
@global.mac         ! define directory names
@cleanup.mac        ! Remove old calculated data
@diffev.setup.mac   ! Define parameters, population etc.
REF_NINDIV =  100   ! Number of crystals to build
#
init silent         ! Do not write trialfiles
#
do SLOW=1, 500      ! Can be stopped with CTRL-C
  echo "At loop entry %d", SLOW
  run_mpi discus, dis.diffev.mac, repeat:REF_NINDIV, compute:serial
  compare silent    ! Do not expect trialfiles
enddo
fclose all
#
exit  ! back to SUITE
exit  ! Final EXIT
