# Supplementary material for: Quantitative analysis of diffuse electron scattering in the lithium-ion battery cathode material Li1.2Ni0.13Mn0.54Co0.13O2
Source: IUCrJ. 2022 Sep 1;9(Pt 5):695–704. doi: 10.1107/S2052252522007746 (PMC9438490; doi:10.1107/S2052252522007746)
Supplement: Supplementary file 1 [file m-09-00695-sup1.zip › Refinement 210/slurm.sh]

#!/bin/bash

#SBATCH --jobname=test
#SBATCH --ntasks=1 --cpus-per-task=28
#SBATCH --time=72:00:00
#SBATCH --mail-type=FAIL 
#SBATCH --mail-user=romy.poppe@uantwerpen.be
#SBATCH -o stdout.file
#SBATCH -e stderr.file

module purge
module load leibniz/2020a
module load intel/2020a
module load HDF5/1.10.6-intel-2020a-noMPI

OMP_NUM_THREADS=28 $HOME/bin/discus_suite -program macro refine.mac > /dev/null
