# Supplementary material for: Quantitative analysis of diffuse electron scattering in the lithium-ion battery cathode material Li1.2Ni0.13Mn0.54Co0.13O2
Source: IUCrJ. 2022 Sep 1;9(Pt 5):695–704. doi: 10.1107/S2052252522007746 (PMC9438490; doi:10.1107/S2052252522007746)
Supplement: Supplementary file 1 [file m-09-00695-sup1.zip › Refinement 210/stderr.file]

The following have been reloaded with a version change:
  1) leibniz/supported => leibniz/2020a

which: no gnome-terminal in (/apps/antwerpen/broadwell/centos7/HDF5/1.10.6-intel-2020a-noMPI/bin:/apps/antwerpen/broadwell/centos7/baselibs/2020a-GCCcore-9.3.0/sbin:/apps/antwerpen/broadwell/centos7/baselibs/2020a-GCCcore-9.3.0/bin:/apps/antwerpen/x86_64/centos7/intel-psxe/2020.04/compilers_and_libraries_2020.4.304/linux/mpi/intel64/libfabric/bin:/apps/antwerpen/x86_64/centos7/intel-psxe/2020.04/compilers_and_libraries_2020.4.304/linux/mpi/intel64/bin:/apps/antwerpen/x86_64/centos7/intel-psxe/2020.04/compilers_and_libraries_2020.4.304/linux/bin/intel64:/apps/antwerpen/x86_64/centos7/intel-psxe/2020.04/compilers_and_libraries_2020.4.304/linux/bin:/apps/antwerpen/broadwell/centos7/binutils/2.34-GCCcore-9.3.0/bin:/apps/antwerpen/broadwell/centos7/GCCcore/9.3.0/bin:/user/antwerpen/206/vsc20692/bin:/apps/antwerpen/scripts:/usr/local/bin:/opt/moab/bin:/bin:/usr/bin:/usr/local/sbin:/usr/sbin:/opt/ibutils/bin)
which: no terminator in (/apps/antwerpen/broadwell/centos7/HDF5/1.10.6-intel-2020a-noMPI/bin:/apps/antwerpen/broadwell/centos7/baselibs/2020a-GCCcore-9.3.0/sbin:/apps/antwerpen/broadwell/centos7/baselibs/2020a-GCCcore-9.3.0/bin:/apps/antwerpen/x86_64/centos7/intel-psxe/2020.04/compilers_and_libraries_2020.4.304/linux/mpi/intel64/libfabric/bin:/apps/antwerpen/x86_64/centos7/intel-psxe/2020.04/compilers_and_libraries_2020.4.304/linux/mpi/intel64/bin:/apps/antwerpen/x86_64/centos7/intel-psxe/2020.04/compilers_and_libraries_2020.4.304/linux/bin/intel64:/apps/antwerpen/x86_64/centos7/intel-psxe/2020.04/compilers_and_libraries_2020.4.304/linux/bin:/apps/antwerpen/broadwell/centos7/binutils/2.34-GCCcore-9.3.0/bin:/apps/antwerpen/broadwell/centos7/GCCcore/9.3.0/bin:/user/antwerpen/206/vsc20692/bin:/apps/antwerpen/scripts:/usr/local/bin:/opt/moab/bin:/bin:/usr/bin:/usr/local/sbin:/usr/sbin:/opt/ibutils/bin)
which: no xterm in (/apps/antwerpen/broadwell/centos7/HDF5/1.10.6-intel-2020a-noMPI/bin:/apps/antwerpen/broadwell/centos7/baselibs/2020a-GCCcore-9.3.0/sbin:/apps/antwerpen/broadwell/centos7/baselibs/2020a-GCCcore-9.3.0/bin:/apps/antwerpen/x86_64/centos7/intel-psxe/2020.04/compilers_and_libraries_2020.4.304/linux/mpi/intel64/libfabric/bin:/apps/antwerpen/x86_64/centos7/intel-psxe/2020.04/compilers_and_libraries_2020.4.304/linux/mpi/intel64/bin:/apps/antwerpen/x86_64/centos7/intel-psxe/2020.04/compilers_and_libraries_2020.4.304/linux/bin/intel64:/apps/antwerpen/x86_64/centos7/intel-psxe/2020.04/compilers_and_libraries_2020.4.304/linux/bin:/apps/antwerpen/broadwell/centos7/binutils/2.34-GCCcore-9.3.0/bin:/apps/antwerpen/broadwell/centos7/GCCcore/9.3.0/bin:/user/antwerpen/206/vsc20692/bin:/apps/antwerpen/scripts:/usr/local/bin:/opt/moab/bin:/bin:/usr/bin:/usr/local/sbin:/usr/sbin:/opt/ibutils/bin)
which: no konsole in (/apps/antwerpen/broadwell/centos7/HDF5/1.10.6-intel-2020a-noMPI/bin:/apps/antwerpen/broadwell/centos7/baselibs/2020a-GCCcore-9.3.0/sbin:/apps/antwerpen/broadwell/centos7/baselibs/2020a-GCCcore-9.3.0/bin:/apps/antwerpen/x86_64/centos7/intel-psxe/2020.04/compilers_and_libraries_2020.4.304/linux/mpi/intel64/libfabric/bin:/apps/antwerpen/x86_64/centos7/intel-psxe/2020.04/compilers_and_libraries_2020.4.304/linux/mpi/intel64/bin:/apps/antwerpen/x86_64/centos7/intel-psxe/2020.04/compilers_and_libraries_2020.4.304/linux/bin/intel64:/apps/antwerpen/x86_64/centos7/intel-psxe/2020.04/compilers_and_libraries_2020.4.304/linux/bin:/apps/antwerpen/broadwell/centos7/binutils/2.34-GCCcore-9.3.0/bin:/apps/antwerpen/broadwell/centos7/GCCcore/9.3.0/bin:/user/antwerpen/206/vsc20692/bin:/apps/antwerpen/scripts:/usr/local/bin:/opt/moab/bin:/bin:/usr/bin:/usr/local/sbin:/usr/sbin:/opt/ibutils/bin)
which: no gnome-terminal in (/apps/antwerpen/broadwell/centos7/HDF5/1.10.6-intel-2020a-noMPI/bin:/apps/antwerpen/broadwell/centos7/baselibs/2020a-GCCcore-9.3.0/sbin:/apps/antwerpen/broadwell/centos7/baselibs/2020a-GCCcore-9.3.0/bin:/apps/antwerpen/x86_64/centos7/intel-psxe/2020.04/compilers_and_libraries_2020.4.304/linux/mpi/intel64/libfabric/bin:/apps/antwerpen/x86_64/centos7/intel-psxe/2020.04/compilers_and_libraries_2020.4.304/linux/mpi/intel64/bin:/apps/antwerpen/x86_64/centos7/intel-psxe/2020.04/compilers_and_libraries_2020.4.304/linux/bin/intel64:/apps/antwerpen/x86_64/centos7/intel-psxe/2020.04/compilers_and_libraries_2020.4.304/linux/bin:/apps/antwerpen/broadwell/centos7/binutils/2.34-GCCcore-9.3.0/bin:/apps/antwerpen/broadwell/centos7/GCCcore/9.3.0/bin:/user/antwerpen/206/vsc20692/bin:/apps/antwerpen/scripts:/usr/local/bin:/opt/moab/bin:/bin:/usr/bin:/usr/local/sbin:/usr/sbin:/opt/ibutils/bin)
=>> PBS: job killed: walltime 259223 exceeded limit 259200
forrtl: error (78): process killed (SIGTERM)
Image              PC                Routine            Line        Source             
discus_suite       00000000008044FC  for__signal_handl     Unknown  Unknown
libpthread-2.17.s  00002ACE3F560630  Unknown               Unknown  Unknown
libc-2.17.so       00002ACE40B68807  __sched_yield         Unknown  Unknown
libiomp5.so        00002ACE3FF71E1E  Unknown               Unknown  Unknown
libiomp5.so        00002ACE3FF73ABE  Unknown               Unknown  Unknown
libiomp5.so        00002ACE3FFB3BD9  Unknown               Unknown  Unknown
libiomp5.so        00002ACE3FFB306C  Unknown               Unknown  Unknown
libiomp5.so        00002ACE3FF7565B  __kmpc_fork_call      Unknown  Unknown
discus_suite       00000000005F5C8F  Unknown               Unknown  Unknown
discus_suite       0000000000584121  Unknown               Unknown  Unknown
discus_suite       000000000057B96D  Unknown               Unknown  Unknown
discus_suite       000000000046936F  Unknown               Unknown  Unknown
discus_suite       00000000007CAE0C  Unknown               Unknown  Unknown
discus_suite       00000000007C8DD2  Unknown               Unknown  Unknown
discus_suite       000000000041BD1F  Unknown               Unknown  Unknown
discus_suite       000000000041890B  Unknown               Unknown  Unknown
discus_suite       0000000000788854  Unknown               Unknown  Unknown
discus_suite       0000000000786CFB  Unknown               Unknown  Unknown
discus_suite       00000000004157A7  Unknown               Unknown  Unknown
discus_suite       00000000007C6B79  Unknown               Unknown  Unknown
discus_suite       00000000007C627A  Unknown               Unknown  Unknown
discus_suite       0000000000411A02  Unknown               Unknown  Unknown
discus_suite       0000000000411312  Unknown               Unknown  Unknown
libc-2.17.so       00002ACE40AA7555  __libc_start_main     Unknown  Unknown
discus_suite       0000000000411229  Unknown               Unknown  Unknown
