# Supplementary material for: Quantitative analysis of diffuse electron scattering in the lithium-ion battery cathode material Li1.2Ni0.13Mn0.54Co0.13O2
Source: IUCrJ. 2022 Sep 1;9(Pt 5):695–704. doi: 10.1107/S2052252522007746 (PMC9438490; doi:10.1107/S2052252522007746)
Supplement: Supplementary file 1 [file m-09-00695-sup1.zip › Refinement 210/stdout.file]

===== start of prologue =====
Date : Mon Mar 28 10:14:57 CEST 2022
Job ID : 1208845
Job Name : test
User ID : vsc20692
Group ID : vsc20692
Queue Name : q72h
Resource List : walltime=72:00:00
===== end of prologue =======


===== start of epilogue =====
Date : Thu Mar 31 10:15:30 CEST 2022
Session ID : 23317
Resources Used : cput=1959:51:41,vmem=10849936kb,walltime=72:00:33,mem=7254016kb,energy_used=0
Allocated Nodes : r3c07cn3.leibniz 
Job Exit Code : -11
===== end of epilogue =======
