# Supplementary material for: Quantitative analysis of diffuse electron scattering in the lithium-ion battery cathode material Li1.2Ni0.13Mn0.54Co0.13O2
Source: IUCrJ. 2022 Sep 1;9(Pt 5):695–704. doi: 10.1107/S2052252522007746 (PMC9438490; doi:10.1107/S2052252522007746)
Supplement: Supplementary file 1 [file m-09-00695-sup1.zip › Refinement 210/SUM/calc.0001]

#
#
 -4.0000000        14225.434        0.0000000       0.10000000    
 -3.9600000        16091.699        0.0000000       0.10000000    
 -3.9200001        11565.800        0.0000000       0.10000000    
 -3.8800001        7835.6069        0.0000000       0.10000000    
 -3.8399999        5559.9561        0.0000000       0.10000000    
 -3.8000000        5224.1445        0.0000000       0.10000000    
 -3.7600000        6031.4473        0.0000000       0.10000000    
 -3.7200000        9551.0752        0.0000000       0.10000000    
 -3.6800001        9622.4766        0.0000000       0.10000000    
 -3.6400001        11779.527        0.0000000       0.10000000    
 -3.5999999        8016.3633        0.0000000       0.10000000    
 -3.5599999        7241.5938        0.0000000       0.10000000    
 -3.5200000        4579.5083        0.0000000       0.10000000    
 -3.4800000        5637.9082        0.0000000       0.10000000    
 -3.4400001        5104.6479        0.0000000       0.10000000    
 -3.4000001        6188.0205        0.0000000       0.10000000    
 -3.3600001        7548.3818        0.0000000       0.10000000    
 -3.3199999        8659.7686        0.0000000       0.10000000    
 -3.2800000        6779.2598        0.0000000       0.10000000    
 -3.2400000        5130.7090        0.0000000       0.10000000    
 -3.2000000        3764.7336        0.0000000       0.10000000    
 -3.1600001        4117.2075        0.0000000       0.10000000    
 -3.1199999        3446.1899        0.0000000       0.10000000    
 -3.0799999        3464.9880        0.0000000       0.10000000    
 -3.0400000        4291.3096        0.0000000       0.10000000    
 -3.0000000        4418.5210        0.0000000       0.10000000    
 -2.9600000        5243.1626        0.0000000       0.10000000    
 -2.9200001        4904.9424        0.0000000       0.10000000    
 -2.8800001        3674.8135        0.0000000       0.10000000    
 -2.8400002        3123.3560        0.0000000       0.10000000    
 -2.8000002        2973.0015        0.0000000       0.10000000    
 -2.7600000        3305.0591        0.0000000       0.10000000    
 -2.7200000        3918.7000        0.0000000       0.10000000    
 -2.6800001        3516.7485        0.0000000       0.10000000    
 -2.6399999        3693.8564        0.0000000       0.10000000    
 -2.5999999        3393.6353        0.0000000       0.10000000    
 -2.5599999        3629.4624        0.0000000       0.10000000    
 -2.5200000        3733.5789        0.0000000       0.10000000    
 -2.4800000        5629.9238        0.0000000       0.10000000    
 -2.4400001        6313.5332        0.0000000       0.10000000    
 -2.4000001        8053.3027        0.0000000       0.10000000    
 -2.3600001        9559.4082        0.0000000       0.10000000    
 -2.3200002        10866.685        0.0000000       0.10000000    
 -2.2800002        8056.8613        0.0000000       0.10000000    
 -2.2400000        6960.2969        0.0000000       0.10000000    
 -2.2000000        5909.8149        0.0000000       0.10000000    
 -2.1600001        8038.5693        0.0000000       0.10000000    
 -2.1199999        9036.6221        0.0000000       0.10000000    
 -2.0799999        11533.687        0.0000000       0.10000000    
 -2.0400000        15083.446        0.0000000       0.10000000    
 -2.0000000        16956.314        0.0000000       0.10000000    
 -1.9600000        18147.564        0.0000000       0.10000000    
 -1.9200001        14754.991        0.0000000       0.10000000    
 -1.8800001        11223.218        0.0000000       0.10000000    
 -1.8400002        9692.9785        0.0000000       0.10000000    
 -1.8000000        11017.789        0.0000000       0.10000000    
 -1.7600000        13833.492        0.0000000       0.10000000    
 -1.7200000        24483.492        0.0000000       0.10000000    
 -1.6800001        25361.322        0.0000000       0.10000000    
 -1.6400001        27250.158        0.0000000       0.10000000    
 -1.6000001        18250.283        0.0000000       0.10000000    
 -1.5599999        15849.477        0.0000000       0.10000000    
 -1.5200000        12928.220        0.0000000       0.10000000    
 -1.4800000        20610.158        0.0000000       0.10000000    
 -1.4400001        23565.918        0.0000000       0.10000000    
 -1.4000001        37291.996        0.0000000       0.10000000    
 -1.3600001        45737.059        0.0000000       0.10000000    
 -1.3200002        56966.855        0.0000000       0.10000000    
 -1.2800000        39517.773        0.0000000       0.10000000    
 -1.2400000        27377.465        0.0000000       0.10000000    
 -1.2000000        20466.818        0.0000000       0.10000000    
 -1.1600001        25296.418        0.0000000       0.10000000    
 -1.1200001        28039.855        0.0000000       0.10000000    
 -1.0800002        38571.754        0.0000000       0.10000000    
 -1.0400000        50685.820        0.0000000       0.10000000    
 -1.0000000        62636.355        0.0000000       0.10000000    
-0.96000004        65314.301        0.0000000       0.10000000    
-0.92000008        44970.621        0.0000000       0.10000000    
-0.88000011        30560.711        0.0000000       0.10000000    
-0.84000015        22709.811        0.0000000       0.10000000    
-0.80000019        24164.338        0.0000000       0.10000000    
-0.75999999        29971.955        0.0000000       0.10000000    
-0.72000003        56091.414        0.0000000       0.10000000    
-0.68000007        59053.395        0.0000000       0.10000000    
-0.64000010        67527.828        0.0000000       0.10000000    
-0.60000014        42740.895        0.0000000       0.10000000    
-0.56000018        35932.129        0.0000000       0.10000000    
-0.51999998        23609.312        0.0000000       0.10000000    
-0.48000002        34557.926        0.0000000       0.10000000    
-0.44000006        37180.141        0.0000000       0.10000000    
-0.40000010        60813.125        0.0000000       0.10000000    
-0.36000013        77601.891        0.0000000       0.10000000    
-0.32000017        100694.96        0.0000000       0.10000000    
-0.27999997        72703.148        0.0000000       0.10000000    
-0.24000001        48726.488        0.0000000       0.10000000    
-0.20000005        34997.219        0.0000000       0.10000000    
-0.16000009        40220.797        0.0000000       0.10000000    
-0.12000012        41564.922        0.0000000       0.10000000    
-0.80000162E-01    57346.164        0.0000000       0.10000000    
-0.40000200E-01    77182.867        0.0000000       0.10000000    
  0.0000000        101207.35        0.0000000       0.10000000    
 0.39999962E-01    109745.81        0.0000000       0.10000000    
 0.79999924E-01    74695.570        0.0000000       0.10000000    
 0.11999989        48855.766        0.0000000       0.10000000    
 0.15999985        33158.371        0.0000000       0.10000000    
 0.19999981        31098.635        0.0000000       0.10000000    
 0.23999977        36089.102        0.0000000       0.10000000    
 0.27999973        59735.805        0.0000000       0.10000000    
 0.31999969        60616.387        0.0000000       0.10000000    
 0.36000013        72565.852        0.0000000       0.10000000    
 0.40000010        46989.801        0.0000000       0.10000000    
 0.44000006        40324.703        0.0000000       0.10000000    
 0.48000002        23322.992        0.0000000       0.10000000    
 0.51999998        28201.697        0.0000000       0.10000000    
 0.55999994        24897.102        0.0000000       0.10000000    
 0.59999990        32404.648        0.0000000       0.10000000    
 0.63999987        40504.176        0.0000000       0.10000000    
 0.67999983        48541.105        0.0000000       0.10000000    
 0.71999979        37186.363        0.0000000       0.10000000    
 0.75999975        26119.193        0.0000000       0.10000000    
 0.79999971        18227.895        0.0000000       0.10000000    
 0.83999968        18834.988        0.0000000       0.10000000    
 0.88000011        15264.935        0.0000000       0.10000000    
 0.92000008        16224.304        0.0000000       0.10000000    
 0.96000004        20663.830        0.0000000       0.10000000    
  1.0000000        23642.369        0.0000000       0.10000000    
  1.0400000        27346.135        0.0000000       0.10000000    
  1.0799999        22026.859        0.0000000       0.10000000    
  1.1199999        15055.074        0.0000000       0.10000000    
  1.1599998        11316.557        0.0000000       0.10000000    
  1.1999998        9766.0254        0.0000000       0.10000000    
  1.2399998        10067.030        0.0000000       0.10000000    
  1.2799997        11086.994        0.0000000       0.10000000    
  1.3199997        9234.2344        0.0000000       0.10000000    
  1.3599997        9868.7441        0.0000000       0.10000000    
  1.4000001        8199.7637        0.0000000       0.10000000    
  1.4400001        8250.4668        0.0000000       0.10000000    
  1.4800000        7230.4248        0.0000000       0.10000000    
  1.5200000        9349.6035        0.0000000       0.10000000    
  1.5599999        9327.8691        0.0000000       0.10000000    
  1.5999999        9867.4834        0.0000000       0.10000000    
  1.6399999        11172.097        0.0000000       0.10000000    
  1.6799998        11683.176        0.0000000       0.10000000    
  1.7199998        9228.1064        0.0000000       0.10000000    
  1.7599998        8519.3193        0.0000000       0.10000000    
  1.7999997        7175.6748        0.0000000       0.10000000    
  1.8399997        9237.1123        0.0000000       0.10000000    
  1.8799996        9438.7773        0.0000000       0.10000000    
  1.9200001        10895.249        0.0000000       0.10000000    
  1.9600000        13934.659        0.0000000       0.10000000    
  2.0000000        14697.860        0.0000000       0.10000000    
  2.0400000        16323.784        0.0000000       0.10000000    
  2.0799999        14455.798        0.0000000       0.10000000    
  2.1199999        11125.776        0.0000000       0.10000000    
  2.1599998        9800.5703        0.0000000       0.10000000    
  2.1999998        10528.787        0.0000000       0.10000000    
  2.2399998        12575.584        0.0000000       0.10000000    
  2.2799997        20011.600        0.0000000       0.10000000    
  2.3199997        19665.852        0.0000000       0.10000000    
  2.3599997        20289.816        0.0000000       0.10000000    
  2.3999996        13936.376        0.0000000       0.10000000    
  2.4400001        12244.695        0.0000000       0.10000000    
  2.4800000        10355.604        0.0000000       0.10000000    
  2.5200000        15557.305        0.0000000       0.10000000    
  2.5599999        17014.662        0.0000000       0.10000000    
  2.5999999        23919.949        0.0000000       0.10000000    
  2.6399999        27761.137        0.0000000       0.10000000    
  2.6799998        31976.875        0.0000000       0.10000000    
  2.7199998        21416.484        0.0000000       0.10000000    
  2.7599998        15351.446        0.0000000       0.10000000    
  2.7999997        11529.817        0.0000000       0.10000000    
  2.8399997        14432.334        0.0000000       0.10000000    
  2.8799996        15621.117        0.0000000       0.10000000    
  2.9200001        20209.994        0.0000000       0.10000000    
  2.9600000        25509.123        0.0000000       0.10000000    
  3.0000000        29124.475        0.0000000       0.10000000    
  3.0400000        29511.688        0.0000000       0.10000000    
  3.0799999        21385.814        0.0000000       0.10000000    
  3.1199999        15188.555        0.0000000       0.10000000    
  3.1599998        12182.571        0.0000000       0.10000000    
  3.1999998        13449.928        0.0000000       0.10000000    
  3.2399998        16633.695        0.0000000       0.10000000    
  3.2799997        30443.988        0.0000000       0.10000000    
  3.3199997        31369.422        0.0000000       0.10000000    
  3.3599997        33817.887        0.0000000       0.10000000    
  3.3999996        21595.250        0.0000000       0.10000000    
  3.4400001        17930.273        0.0000000       0.10000000    
  3.4800000        13093.773        0.0000000       0.10000000    
  3.5200000        20058.152        0.0000000       0.10000000    
  3.5599999        22253.852        0.0000000       0.10000000    
  3.5999999        35527.340        0.0000000       0.10000000    
  3.6399999        43446.773        0.0000000       0.10000000    
  3.6799998        53878.547        0.0000000       0.10000000    
  3.7199998        37010.992        0.0000000       0.10000000    
  3.7599998        24354.307        0.0000000       0.10000000    
  3.7999997        17111.869        0.0000000       0.10000000    
  3.8399997        19890.764        0.0000000       0.10000000    
  3.8799996        20946.094        0.0000000       0.10000000    
  3.9199996        28448.043        0.0000000       0.10000000    
  3.9600000        36845.824        0.0000000       0.10000000    
  4.0000000        46095.102        0.0000000       0.10000000    
  4.0400000        47578.012        0.0000000       0.10000000    
  4.0799999        31139.588        0.0000000       0.10000000    
  4.1199999        19830.184        0.0000000       0.10000000    
  4.1599998        13452.012        0.0000000       0.10000000    
  4.1999998        12973.415        0.0000000       0.10000000    
  4.2399998        15182.082        0.0000000       0.10000000    
  4.2799997        26416.936        0.0000000       0.10000000    
  4.3199997        26839.752        0.0000000       0.10000000    
  4.3599997        31041.648        0.0000000       0.10000000    
  4.3999996        19199.533        0.0000000       0.10000000    
  4.4399996        15909.776        0.0000000       0.10000000    
  4.4799995        9209.1572        0.0000000       0.10000000    
  4.5199995        11865.049        0.0000000       0.10000000    
  4.5599995        11137.840        0.0000000       0.10000000    
  4.5999994        16589.158        0.0000000       0.10000000    
  4.6399994        20691.107        0.0000000       0.10000000    
  4.6799994        25672.115        0.0000000       0.10000000    
  4.7200003        18692.559        0.0000000       0.10000000    
  4.7600002        12179.124        0.0000000       0.10000000    
  4.8000002        8231.4854        0.0000000       0.10000000    
  4.8400002        8439.1436        0.0000000       0.10000000    
  4.8800001        7338.5654        0.0000000       0.10000000    
  4.9200001        8718.5225        0.0000000       0.10000000    
  4.9600000        11205.900        0.0000000       0.10000000    
  5.0000000        13724.472        0.0000000       0.10000000    
  5.0400000        14896.849        0.0000000       0.10000000    
  5.0799999        10427.780        0.0000000       0.10000000    
  5.1199999        6653.8965        0.0000000       0.10000000    
  5.1599998        4475.5049        0.0000000       0.10000000    
  5.1999998        3736.8552        0.0000000       0.10000000    
  5.2399998        3825.0476        0.0000000       0.10000000    
  5.2799997        4714.5796        0.0000000       0.10000000    
  5.3199997        4101.3945        0.0000000       0.10000000    
  5.3599997        4620.7607        0.0000000       0.10000000    
  5.3999996        3266.4077        0.0000000       0.10000000    
  5.4399996        2986.7336        0.0000000       0.10000000    
  5.4799995        2132.5938        0.0000000       0.10000000    
  5.5199995        2593.2097        0.0000000       0.10000000    
  5.5599995        2443.0127        0.0000000       0.10000000    
  5.5999994        2738.0037        0.0000000       0.10000000    
  5.6399994        3256.5056        0.0000000       0.10000000    
  5.6799994        3698.2859        0.0000000       0.10000000    
  5.7199993        2884.1775        0.0000000       0.10000000    
  5.7600002        2330.2283        0.0000000       0.10000000    
  5.8000002        1804.8292        0.0000000       0.10000000    
  5.8400002        2131.3489        0.0000000       0.10000000    
  5.8800001        2041.9536        0.0000000       0.10000000    
  5.9200001        2376.5696        0.0000000       0.10000000    
  5.9600000        3053.3828        0.0000000       0.10000000    
  6.0000000        3499.5605        0.0000000       0.10000000    
