# Supplementary material for: Quantitative analysis of diffuse electron scattering in the lithium-ion battery cathode material Li1.2Ni0.13Mn0.54Co0.13O2
Source: IUCrJ. 2022 Sep 1;9(Pt 5):695–704. doi: 10.1107/S2052252522007746 (PMC9438490; doi:10.1107/S2052252522007746)
Supplement: Supplementary file 1 [file m-09-00695-sup1.zip › Refinement 210/SUM/calc.0002]

#
#
 -4.0000000        15610.143        0.0000000       0.10000000    
 -3.9600000        15154.151        0.0000000       0.10000000    
 -3.9200001        14802.045        0.0000000       0.10000000    
 -3.8800001        8001.2861        0.0000000       0.10000000    
 -3.8399999        7782.2549        0.0000000       0.10000000    
 -3.8000000        7715.6265        0.0000000       0.10000000    
 -3.7600000        7375.1406        0.0000000       0.10000000    
 -3.7200000        8878.2959        0.0000000       0.10000000    
 -3.6800001        13707.504        0.0000000       0.10000000    
 -3.6400001        7722.7192        0.0000000       0.10000000    
 -3.5999999        7758.1768        0.0000000       0.10000000    
 -3.5599999        7543.2441        0.0000000       0.10000000    
 -3.5200000        5897.9688        0.0000000       0.10000000    
 -3.4800000        5840.1167        0.0000000       0.10000000    
 -3.4400001        5982.6548        0.0000000       0.10000000    
 -3.4000001        6164.9170        0.0000000       0.10000000    
 -3.3600001        5724.7251        0.0000000       0.10000000    
 -3.3199999        6552.2837        0.0000000       0.10000000    
 -3.2800000        5587.0518        0.0000000       0.10000000    
 -3.2400000        5248.4673        0.0000000       0.10000000    
 -3.2000000        3808.4929        0.0000000       0.10000000    
 -3.1600001        4186.8330        0.0000000       0.10000000    
 -3.1199999        4290.6167        0.0000000       0.10000000    
 -3.0799999        4693.9927        0.0000000       0.10000000    
 -3.0400000        4351.7139        0.0000000       0.10000000    
 -3.0000000        4941.0083        0.0000000       0.10000000    
 -2.9600000        5078.7485        0.0000000       0.10000000    
 -2.9200001        5282.5298        0.0000000       0.10000000    
 -2.8800001        3964.1240        0.0000000       0.10000000    
 -2.8400002        3795.0840        0.0000000       0.10000000    
 -2.8000002        3805.8203        0.0000000       0.10000000    
 -2.7600000        3772.4500        0.0000000       0.10000000    
 -2.7200000        3747.3394        0.0000000       0.10000000    
 -2.6800001        4490.4048        0.0000000       0.10000000    
 -2.6399999        3128.0908        0.0000000       0.10000000    
 -2.5999999        3744.7732        0.0000000       0.10000000    
 -2.5599999        4107.9507        0.0000000       0.10000000    
 -2.5200000        5087.8188        0.0000000       0.10000000    
 -2.4800000        4696.9731        0.0000000       0.10000000    
 -2.4400001        6239.7598        0.0000000       0.10000000    
 -2.4000001        7880.6812        0.0000000       0.10000000    
 -2.3600001        7701.2764        0.0000000       0.10000000    
 -2.3200002        8718.2910        0.0000000       0.10000000    
 -2.2800002        8055.6001        0.0000000       0.10000000    
 -2.2400000        7486.8086        0.0000000       0.10000000    
 -2.2000000        7651.8589        0.0000000       0.10000000    
 -2.1600001        9719.9521        0.0000000       0.10000000    
 -2.1199999        12245.883        0.0000000       0.10000000    
 -2.0799999        15674.085        0.0000000       0.10000000    
 -2.0400000        13701.965        0.0000000       0.10000000    
 -2.0000000        19551.215        0.0000000       0.10000000    
 -1.9600000        16918.551        0.0000000       0.10000000    
 -1.9200001        16945.369        0.0000000       0.10000000    
 -1.8800001        11303.454        0.0000000       0.10000000    
 -1.8400002        12920.956        0.0000000       0.10000000    
 -1.8000000        15839.242        0.0000000       0.10000000    
 -1.7600000        17510.410        0.0000000       0.10000000    
 -1.7200000        21133.865        0.0000000       0.10000000    
 -1.6800001        32555.393        0.0000000       0.10000000    
 -1.6400001        17334.324        0.0000000       0.10000000    
 -1.6000001        15774.371        0.0000000       0.10000000    
 -1.5599999        16760.057        0.0000000       0.10000000    
 -1.5200000        16949.559        0.0000000       0.10000000    
 -1.4800000        15046.776        0.0000000       0.10000000    
 -1.4400001        21677.902        0.0000000       0.10000000    
 -1.4000001        30058.535        0.0000000       0.10000000    
 -1.3600001        30255.658        0.0000000       0.10000000    
 -1.3200002        37682.266        0.0000000       0.10000000    
 -1.2800000        29608.320        0.0000000       0.10000000    
 -1.2400000        27509.186        0.0000000       0.10000000    
 -1.2000000        23154.203        0.0000000       0.10000000    
 -1.1600001        29530.119        0.0000000       0.10000000    
 -1.1200001        37963.711        0.0000000       0.10000000    
 -1.0800002        51964.480        0.0000000       0.10000000    
 -1.0400000        44336.414        0.0000000       0.10000000    
 -1.0000000        70261.008        0.0000000       0.10000000    
-0.96000004        60719.852        0.0000000       0.10000000    
-0.92000008        57158.430        0.0000000       0.10000000    
-0.88000011        30233.053        0.0000000       0.10000000    
-0.84000015        32472.930        0.0000000       0.10000000    
-0.80000019        36806.551        0.0000000       0.10000000    
-0.75999999        38594.684        0.0000000       0.10000000    
-0.72000003        48872.105        0.0000000       0.10000000    
-0.68000007        79428.016        0.0000000       0.10000000    
-0.64000010        40962.344        0.0000000       0.10000000    
-0.60000014        36439.176        0.0000000       0.10000000    
-0.56000018        36774.609        0.0000000       0.10000000    
-0.51999998        29999.377        0.0000000       0.10000000    
-0.48000002        28160.523        0.0000000       0.10000000    
-0.44000006        36529.012        0.0000000       0.10000000    
-0.40000010        47822.328        0.0000000       0.10000000    
-0.36000013        48885.078        0.0000000       0.10000000    
-0.32000017        63979.824        0.0000000       0.10000000    
-0.27999997        49129.441        0.0000000       0.10000000    
-0.24000001        47550.730        0.0000000       0.10000000    
-0.20000005        34493.707        0.0000000       0.10000000    
-0.16000009        43393.355        0.0000000       0.10000000    
-0.12000012        54753.613        0.0000000       0.10000000    
-0.80000162E-01    76850.953        0.0000000       0.10000000    
-0.40000200E-01    68139.898        0.0000000       0.10000000    
  0.0000000        111360.57        0.0000000       0.10000000    
 0.39999962E-01    102812.72        0.0000000       0.10000000    
 0.79999924E-01    97535.367        0.0000000       0.10000000    
 0.11999989        49212.234        0.0000000       0.10000000    
 0.15999985        47692.590        0.0000000       0.10000000    
 0.19999981        47274.250        0.0000000       0.10000000    
 0.23999977        45027.988        0.0000000       0.10000000    
 0.27999973        54680.445        0.0000000       0.10000000    
 0.31999969        86270.547        0.0000000       0.10000000    
 0.36000013        45809.012        0.0000000       0.10000000    
 0.40000010        43824.629        0.0000000       0.10000000    
 0.44000006        41396.789        0.0000000       0.10000000    
 0.48000002        29562.088        0.0000000       0.10000000    
 0.51999998        29351.035        0.0000000       0.10000000    
 0.55999994        29420.256        0.0000000       0.10000000    
 0.59999990        30123.119        0.0000000       0.10000000    
 0.63999987        28359.164        0.0000000       0.10000000    
 0.67999983        34003.371        0.0000000       0.10000000    
 0.71999979        27265.547        0.0000000       0.10000000    
 0.75999975        25971.455        0.0000000       0.10000000    
 0.79999971        16792.070        0.0000000       0.10000000    
 0.83999968        18308.662        0.0000000       0.10000000    
 0.88000011        18763.949        0.0000000       0.10000000    
 0.92000008        21824.250        0.0000000       0.10000000    
 0.96000004        20336.135        0.0000000       0.10000000    
  1.0000000        25914.250        0.0000000       0.10000000    
  1.0400000        26269.670        0.0000000       0.10000000    
  1.0799999        25679.883        0.0000000       0.10000000    
  1.1199999        16035.854        0.0000000       0.10000000    
  1.1599998        14382.403        0.0000000       0.10000000    
  1.1999998        12954.037        0.0000000       0.10000000    
  1.2399998        11472.501        0.0000000       0.10000000    
  1.2799997        10966.518        0.0000000       0.10000000    
  1.3199997        12785.745        0.0000000       0.10000000    
  1.3599997        8253.8555        0.0000000       0.10000000    
  1.4000001        9443.6660        0.0000000       0.10000000    
  1.4400001        9250.8809        0.0000000       0.10000000    
  1.4800000        9830.1680        0.0000000       0.10000000    
  1.5200000        8811.9365        0.0000000       0.10000000    
  1.5599999        9972.8877        0.0000000       0.10000000    
  1.5999999        10938.129        0.0000000       0.10000000    
  1.6399999        10005.730        0.0000000       0.10000000    
  1.6799998        10466.229        0.0000000       0.10000000    
  1.7199998        10041.161        0.0000000       0.10000000    
  1.7599998        9259.7227        0.0000000       0.10000000    
  1.7999997        8975.4443        0.0000000       0.10000000    
  1.8399997        10694.463        0.0000000       0.10000000    
  1.8799996        12480.685        0.0000000       0.10000000    
  1.9200001        14834.675        0.0000000       0.10000000    
  1.9600000        13236.369        0.0000000       0.10000000    
  2.0000000        16966.328        0.0000000       0.10000000    
  2.0400000        15418.605        0.0000000       0.10000000    
  2.0799999        15840.424        0.0000000       0.10000000    
  2.1199999        11495.997        0.0000000       0.10000000    
  2.1599998        12574.630        0.0000000       0.10000000    
  2.1999998        14585.037        0.0000000       0.10000000    
  2.2399998        15516.700        0.0000000       0.10000000    
  2.2799997        17578.045        0.0000000       0.10000000    
  2.3199997        25106.145        0.0000000       0.10000000    
  2.3599997        13632.072        0.0000000       0.10000000    
  2.3999996        12758.250        0.0000000       0.10000000    
  2.4400001        13198.887        0.0000000       0.10000000    
  2.4800000        13754.349        0.0000000       0.10000000    
  2.5200000        11831.256        0.0000000       0.10000000    
  2.5599999        15991.429        0.0000000       0.10000000    
  2.5999999        20474.334        0.0000000       0.10000000    
  2.6399999        19563.578        0.0000000       0.10000000    
  2.6799998        22483.133        0.0000000       0.10000000    
  2.7199998        17844.730        0.0000000       0.10000000    
  2.7599998        15867.847        0.0000000       0.10000000    
  2.7999997        13993.909        0.0000000       0.10000000    
  2.8399997        17253.752        0.0000000       0.10000000    
  2.8799996        21222.869        0.0000000       0.10000000    
  2.9200001        27346.385        0.0000000       0.10000000    
  2.9600000        22665.547        0.0000000       0.10000000    
  3.0000000        33174.082        0.0000000       0.10000000    
  3.0400000        27428.990        0.0000000       0.10000000    
  3.0799999        25725.500        0.0000000       0.10000000    
  3.1199999        15113.996        0.0000000       0.10000000    
  3.1599998        16745.668        0.0000000       0.10000000    
  3.1999998        19852.008        0.0000000       0.10000000    
  3.2399998        21327.455        0.0000000       0.10000000    
  3.2799997        26191.020        0.0000000       0.10000000    
  3.3199997        40842.727        0.0000000       0.10000000    
  3.3599997        20839.580        0.0000000       0.10000000    
  3.3999996        18219.207        0.0000000       0.10000000    
  3.4400001        18634.443        0.0000000       0.10000000    
  3.4800000        16917.553        0.0000000       0.10000000    
  3.5200000        14927.829        0.0000000       0.10000000    
  3.5599999        20723.127        0.0000000       0.10000000    
  3.5999999        27873.273        0.0000000       0.10000000    
  3.6399999        27754.643        0.0000000       0.10000000    
  3.6799998        34584.957        0.0000000       0.10000000    
  3.7199998        26003.523        0.0000000       0.10000000    
  3.7599998        24030.037        0.0000000       0.10000000    
  3.7999997        18070.352        0.0000000       0.10000000    
  3.8399997        22435.141        0.0000000       0.10000000    
  3.8799996        28065.242        0.0000000       0.10000000    
  3.9199996        38196.848        0.0000000       0.10000000    
  3.9600000        32189.168        0.0000000       0.10000000    
  4.0000000        51104.410        0.0000000       0.10000000    
  4.0400000        44380.453        0.0000000       0.10000000    
  4.0799999        40603.777        0.0000000       0.10000000    
  4.1199999        19749.197        0.0000000       0.10000000    
  4.1599998        19511.293        0.0000000       0.10000000    
  4.1999998        19944.824        0.0000000       0.10000000    
  4.2399998        19325.734        0.0000000       0.10000000    
  4.2799997        23566.109        0.0000000       0.10000000    
  4.3199997        37287.602        0.0000000       0.10000000    
  4.3599997        19008.473        0.0000000       0.10000000    
  4.3999996        17008.346        0.0000000       0.10000000    
  4.4399996        16202.777        0.0000000       0.10000000    
  4.4799995        11586.915        0.0000000       0.10000000    
  4.5199995        11143.959        0.0000000       0.10000000    
  4.5599995        12122.602        0.0000000       0.10000000    
  4.5999994        13741.946        0.0000000       0.10000000    
  4.6399994        13274.128        0.0000000       0.10000000    
  4.6799994        16634.180        0.0000000       0.10000000    
  4.7200003        12524.066        0.0000000       0.10000000    
  4.7600002        11847.414        0.0000000       0.10000000    
  4.8000002        7393.3579        0.0000000       0.10000000    
  4.8400002        8351.2998        0.0000000       0.10000000    
  4.8800001        9237.1846        0.0000000       0.10000000    
  4.9200001        11669.049        0.0000000       0.10000000    
  4.9600000        10401.126        0.0000000       0.10000000    
  5.0000000        14956.216        0.0000000       0.10000000    
  5.0400000        14139.662        0.0000000       0.10000000    
  5.0799999        13048.315        0.0000000       0.10000000    
  5.1199999        6931.9663        0.0000000       0.10000000    
  5.1599998        6033.6494        0.0000000       0.10000000    
  5.1999998        5262.0698        0.0000000       0.10000000    
  5.2399998        4482.5796        0.0000000       0.10000000    
  5.2799997        4588.0044        0.0000000       0.10000000    
  5.3199997        5908.7651        0.0000000       0.10000000    
  5.3599997        3389.8066        0.0000000       0.10000000    
  5.3999996        3491.6941        0.0000000       0.10000000    
  5.4399996        3228.4060        0.0000000       0.10000000    
  5.4799995        2835.2646        0.0000000       0.10000000    
  5.5199995        2567.8701        0.0000000       0.10000000    
  5.5599995        2707.6260        0.0000000       0.10000000    
  5.5999994        2854.6804        0.0000000       0.10000000    
  5.6399994        2633.5637        0.0000000       0.10000000    
  5.6799994        2925.1030        0.0000000       0.10000000    
  5.7199993        2582.1787        0.0000000       0.10000000    
  5.7600002        2422.2207        0.0000000       0.10000000    
  5.8000002        1996.1611        0.0000000       0.10000000    
  5.8400002        2323.7063        0.0000000       0.10000000    
  5.8800001        2646.2998        0.0000000       0.10000000    
  5.9200001        3214.4836        0.0000000       0.10000000    
  5.9600000        2882.6292        0.0000000       0.10000000    
  6.0000000        3931.0391        0.0000000       0.10000000    
