# Supplementary material for: Quantitative analysis of diffuse electron scattering in the lithium-ion battery cathode material Li1.2Ni0.13Mn0.54Co0.13O2
Source: IUCrJ. 2022 Sep 1;9(Pt 5):695–704. doi: 10.1107/S2052252522007746 (PMC9438490; doi:10.1107/S2052252522007746)
Supplement: Supplementary file 1 [file m-09-00695-sup1.zip › Refinement 210/SUM/calc.0003]

#
#
 -4.0000000        16430.561        0.0000000       0.10000000    
 -3.9600000        16169.409        0.0000000       0.10000000    
 -3.9200001        12598.910        0.0000000       0.10000000    
 -3.8800001        9484.7061        0.0000000       0.10000000    
 -3.8399999        6460.6548        0.0000000       0.10000000    
 -3.8000000        6937.9624        0.0000000       0.10000000    
 -3.7600000        7547.9014        0.0000000       0.10000000    
 -3.7200000        9854.9824        0.0000000       0.10000000    
 -3.6800001        12411.395        0.0000000       0.10000000    
 -3.6400001        10079.689        0.0000000       0.10000000    
 -3.5999999        8478.4570        0.0000000       0.10000000    
 -3.5599999        8020.3813        0.0000000       0.10000000    
 -3.5200000        5723.7349        0.0000000       0.10000000    
 -3.4800000        4335.0195        0.0000000       0.10000000    
 -3.4400001        5135.6294        0.0000000       0.10000000    
 -3.4000001        5026.4194        0.0000000       0.10000000    
 -3.3600001        5445.3330        0.0000000       0.10000000    
 -3.3199999        5955.4595        0.0000000       0.10000000    
 -3.2800000        4787.9517        0.0000000       0.10000000    
 -3.2400000        4878.8374        0.0000000       0.10000000    
 -3.2000000        3309.1597        0.0000000       0.10000000    
 -3.1600001        3917.3545        0.0000000       0.10000000    
 -3.1199999        3183.7422        0.0000000       0.10000000    
 -3.0799999        3814.4316        0.0000000       0.10000000    
 -3.0400000        4280.8301        0.0000000       0.10000000    
 -3.0000000        4586.3335        0.0000000       0.10000000    
 -2.9600000        4866.8535        0.0000000       0.10000000    
 -2.9200001        4257.7173        0.0000000       0.10000000    
 -2.8800001        3938.4475        0.0000000       0.10000000    
 -2.8400002        2996.6670        0.0000000       0.10000000    
 -2.8000002        3533.2446        0.0000000       0.10000000    
 -2.7600000        3448.0801        0.0000000       0.10000000    
 -2.7200000        3622.4644        0.0000000       0.10000000    
 -2.6800001        3931.4602        0.0000000       0.10000000    
 -2.6399999        3427.7322        0.0000000       0.10000000    
 -2.5999999        3710.9968        0.0000000       0.10000000    
 -2.5599999        3456.9475        0.0000000       0.10000000    
 -2.5200000        3859.9082        0.0000000       0.10000000    
 -2.4800000        4048.2244        0.0000000       0.10000000    
 -2.4400001        5703.0918        0.0000000       0.10000000    
 -2.4000001        6002.7393        0.0000000       0.10000000    
 -2.3600001        6990.2900        0.0000000       0.10000000    
 -2.3200002        8619.9209        0.0000000       0.10000000    
 -2.2800002        6743.8223        0.0000000       0.10000000    
 -2.2400000        7557.1445        0.0000000       0.10000000    
 -2.2000000        6201.0801        0.0000000       0.10000000    
 -2.1600001        9199.1943        0.0000000       0.10000000    
 -2.1199999        9682.2578        0.0000000       0.10000000    
 -2.0799999        13890.384        0.0000000       0.10000000    
 -2.0400000        17857.291        0.0000000       0.10000000    
 -2.0000000        19781.133        0.0000000       0.10000000    
 -1.9600000        18259.850        0.0000000       0.10000000    
 -1.9200001        13595.550        0.0000000       0.10000000    
 -1.8800001        11954.982        0.0000000       0.10000000    
 -1.8400002        9336.9209        0.0000000       0.10000000    
 -1.8000000        14899.088        0.0000000       0.10000000    
 -1.7600000        19027.787        0.0000000       0.10000000    
 -1.7200000        25762.932        0.0000000       0.10000000    
 -1.6800001        30699.113        0.0000000       0.10000000    
 -1.6400001        22287.312        0.0000000       0.10000000    
 -1.6000001        17605.520        0.0000000       0.10000000    
 -1.5599999        16216.843        0.0000000       0.10000000    
 -1.5200000        12645.983        0.0000000       0.10000000    
 -1.4800000        11908.418        0.0000000       0.10000000    
 -1.4400001        17729.332        0.0000000       0.10000000    
 -1.4000001        21969.025        0.0000000       0.10000000    
 -1.3600001        28264.568        0.0000000       0.10000000    
 -1.3200002        33596.340        0.0000000       0.10000000    
 -1.2800000        25496.762        0.0000000       0.10000000    
 -1.2400000        24918.562        0.0000000       0.10000000    
 -1.2000000        19633.822        0.0000000       0.10000000    
 -1.1600001        26653.273        0.0000000       0.10000000    
 -1.1200001        29728.727        0.0000000       0.10000000    
 -1.0800002        45003.148        0.0000000       0.10000000    
 -1.0400000        63795.410        0.0000000       0.10000000    
 -1.0000000        74438.469        0.0000000       0.10000000    
-0.96000004        66992.711        0.0000000       0.10000000    
-0.92000008        47879.898        0.0000000       0.10000000    
-0.88000011        35642.461        0.0000000       0.10000000    
-0.84000015        24913.537        0.0000000       0.10000000    
-0.80000019        33923.852        0.0000000       0.10000000    
-0.75999999        42832.750        0.0000000       0.10000000    
-0.72000003        60153.289        0.0000000       0.10000000    
-0.68000007        74553.883        0.0000000       0.10000000    
-0.64000010        55050.105        0.0000000       0.10000000    
-0.60000014        41752.242        0.0000000       0.10000000    
-0.56000018        39293.875        0.0000000       0.10000000    
-0.51999998        25865.467        0.0000000       0.10000000    
-0.48000002        20343.564        0.0000000       0.10000000    
-0.44000006        28540.373        0.0000000       0.10000000    
-0.40000010        35699.441        0.0000000       0.10000000    
-0.36000013        46677.238        0.0000000       0.10000000    
-0.32000017        54470.566        0.0000000       0.10000000    
-0.27999997        42899.773        0.0000000       0.10000000    
-0.24000001        40776.594        0.0000000       0.10000000    
-0.20000005        30567.770        0.0000000       0.10000000    
-0.16000009        38141.305        0.0000000       0.10000000    
-0.12000012        41840.230        0.0000000       0.10000000    
-0.80000162E-01    64322.715        0.0000000       0.10000000    
-0.40000200E-01    96653.172        0.0000000       0.10000000    
  0.0000000        118710.14        0.0000000       0.10000000    
 0.39999962E-01    111542.96        0.0000000       0.10000000    
 0.79999924E-01    83299.680        0.0000000       0.10000000    
 0.11999989        59815.609        0.0000000       0.10000000    
 0.15999985        39399.734        0.0000000       0.10000000    
 0.19999981        42487.379        0.0000000       0.10000000    
 0.23999977        47534.555        0.0000000       0.10000000    
 0.27999973        62819.324        0.0000000       0.10000000    
 0.31999969        78861.922        0.0000000       0.10000000    
 0.36000013        61148.934        0.0000000       0.10000000    
 0.40000010        48843.590        0.0000000       0.10000000    
 0.44000006        45402.066        0.0000000       0.10000000    
 0.48000002        29623.908        0.0000000       0.10000000    
 0.51999998        20905.557        0.0000000       0.10000000    
 0.55999994        24272.840        0.0000000       0.10000000    
 0.59999990        24497.010        0.0000000       0.10000000    
 0.63999987        27419.936        0.0000000       0.10000000    
 0.67999983        29452.953        0.0000000       0.10000000    
 0.71999979        23671.510        0.0000000       0.10000000    
 0.75999975        22975.904        0.0000000       0.10000000    
 0.79999971        15087.589        0.0000000       0.10000000    
 0.83999968        16660.297        0.0000000       0.10000000    
 0.88000011        13691.843        0.0000000       0.10000000    
 0.92000008        17306.574        0.0000000       0.10000000    
 0.96000004        21966.910        0.0000000       0.10000000    
  1.0000000        25468.705        0.0000000       0.10000000    
  1.0400000        26158.162        0.0000000       0.10000000    
  1.0799999        21362.525        0.0000000       0.10000000    
  1.1199999        17162.078        0.0000000       0.10000000    
  1.1599998        11860.233        0.0000000       0.10000000    
  1.1999998        11784.754        0.0000000       0.10000000    
  1.2399998        10405.878        0.0000000       0.10000000    
  1.2799997        10270.582        0.0000000       0.10000000    
  1.3199997        10948.930        0.0000000       0.10000000    
  1.3599997        9325.0723        0.0000000       0.10000000    
  1.4000001        9364.3809        0.0000000       0.10000000    
  1.4400001        8227.3447        0.0000000       0.10000000    
  1.4800000        8156.6934        0.0000000       0.10000000    
  1.5200000        7496.0137        0.0000000       0.10000000    
  1.5599999        9399.0361        0.0000000       0.10000000    
  1.5999999        8653.5098        0.0000000       0.10000000    
  1.6399999        9051.9902        0.0000000       0.10000000    
  1.6799998        10684.017        0.0000000       0.10000000    
  1.7199998        8360.3672        0.0000000       0.10000000    
  1.7599998        9473.4004        0.0000000       0.10000000    
  1.7999997        7319.2617        0.0000000       0.10000000    
  1.8399997        10227.078        0.0000000       0.10000000    
  1.8799996        9725.7461        0.0000000       0.10000000    
  1.9200001        12940.077        0.0000000       0.10000000    
  1.9600000        15412.191        0.0000000       0.10000000    
  2.0000000        16480.467        0.0000000       0.10000000    
  2.0400000        15921.807        0.0000000       0.10000000    
  2.0799999        12574.325        0.0000000       0.10000000    
  2.1199999        11655.463        0.0000000       0.10000000    
  2.1599998        9231.9404        0.0000000       0.10000000    
  2.1999998        13715.405        0.0000000       0.10000000    
  2.2399998        16230.635        0.0000000       0.10000000    
  2.2799997        20566.578        0.0000000       0.10000000    
  2.3199997        23420.811        0.0000000       0.10000000    
  2.3599997        16955.383        0.0000000       0.10000000    
  2.3999996        13811.924        0.0000000       0.10000000    
  2.4400001        12274.148        0.0000000       0.10000000    
  2.4800000        10279.979        0.0000000       0.10000000    
  2.5200000        9670.0732        0.0000000       0.10000000    
  2.5599999        13612.843        0.0000000       0.10000000    
  2.5999999        15159.071        0.0000000       0.10000000    
  2.6399999        18086.395        0.0000000       0.10000000    
  2.6799998        20810.488        0.0000000       0.10000000    
  2.7199998        15190.509        0.0000000       0.10000000    
  2.7599998        15069.702        0.0000000       0.10000000    
  2.7999997        11591.525        0.0000000       0.10000000    
  2.8399997        15941.784        0.0000000       0.10000000    
  2.8799996        16736.279        0.0000000       0.10000000    
  2.9200001        24027.895        0.0000000       0.10000000    
  2.9600000        31292.562        0.0000000       0.10000000    
  3.0000000        34413.305        0.0000000       0.10000000    
  3.0400000        30064.029        0.0000000       0.10000000    
  3.0799999        21026.492        0.0000000       0.10000000    
  3.1199999        16731.104        0.0000000       0.10000000    
  3.1599998        12257.336        0.0000000       0.10000000    
  3.1999998        18576.527        0.0000000       0.10000000    
  3.2399998        23583.943        0.0000000       0.10000000    
  3.2799997        32426.258        0.0000000       0.10000000    
  3.3199997        38596.984        0.0000000       0.10000000    
  3.3599997        27450.783        0.0000000       0.10000000    
  3.3999996        20718.484        0.0000000       0.10000000    
  3.4400001        18891.326        0.0000000       0.10000000    
  3.4800000        13203.690        0.0000000       0.10000000    
  3.5200000        11328.930        0.0000000       0.10000000    
  3.5599999        16467.502        0.0000000       0.10000000    
  3.5999999        20420.066        0.0000000       0.10000000    
  3.6399999        26198.430        0.0000000       0.10000000    
  3.6799998        30041.016        0.0000000       0.10000000    
  3.7199998        22568.797        0.0000000       0.10000000    
  3.7599998        21056.596        0.0000000       0.10000000    
  3.7999997        15669.798        0.0000000       0.10000000    
  3.8399997        19903.904        0.0000000       0.10000000    
  3.8799996        21749.627        0.0000000       0.10000000    
  3.9199996        32542.848        0.0000000       0.10000000    
  3.9600000        46658.949        0.0000000       0.10000000    
  4.0000000        54573.855        0.0000000       0.10000000    
  4.0400000        48691.371        0.0000000       0.10000000    
  4.0799999        34507.102        0.0000000       0.10000000    
  4.1199999        23994.256        0.0000000       0.10000000    
  4.1599998        15679.996        0.0000000       0.10000000    
  4.1999998        18098.014        0.0000000       0.10000000    
  4.2399998        21047.180        0.0000000       0.10000000    
  4.2799997        28183.338        0.0000000       0.10000000    
  4.3199997        34575.336        0.0000000       0.10000000    
  4.3599997        25665.373        0.0000000       0.10000000    
  4.3999996        19324.891        0.0000000       0.10000000    
  4.4399996        17845.850        0.0000000       0.10000000    
  4.4799995        11110.893        0.0000000       0.10000000    
  4.5199995        7791.4180        0.0000000       0.10000000    
  4.5599995        9543.1885        0.0000000       0.10000000    
  4.5999994        10719.242        0.0000000       0.10000000    
  4.6399994        12863.942        0.0000000       0.10000000    
  4.6799994        13967.124        0.0000000       0.10000000    
  4.7200003        10971.970        0.0000000       0.10000000    
  4.7600002        10074.095        0.0000000       0.10000000    
  4.8000002        6735.3525        0.0000000       0.10000000    
  4.8400002        7361.1406        0.0000000       0.10000000    
  4.8800001        6823.5537        0.0000000       0.10000000    
  4.9200001        9379.8408        0.0000000       0.10000000    
  4.9600000        13133.856        0.0000000       0.10000000    
  5.0000000        15503.512        0.0000000       0.10000000    
  5.0400000        14726.331        0.0000000       0.10000000    
  5.0799999        11087.469        0.0000000       0.10000000    
  5.1199999        7982.0029        0.0000000       0.10000000    
  5.1599998        5090.9902        0.0000000       0.10000000    
  5.1999998        4717.0928        0.0000000       0.10000000    
  5.2399998        4267.4238        0.0000000       0.10000000    
  5.2799997        4611.2441        0.0000000       0.10000000    
  5.3199997        5181.0977        0.0000000       0.10000000    
  5.3599997        4156.9717        0.0000000       0.10000000    
  5.3999996        3625.3306        0.0000000       0.10000000    
  5.4399996        3162.5513        0.0000000       0.10000000    
  5.4799995        2546.1926        0.0000000       0.10000000    
  5.5199995        2064.4043        0.0000000       0.10000000    
  5.5599995        2457.5500        0.0000000       0.10000000    
  5.5999994        2276.0745        0.0000000       0.10000000    
  5.6399994        2438.9204        0.0000000       0.10000000    
  5.6799994        2789.3508        0.0000000       0.10000000    
  5.7199993        2189.2295        0.0000000       0.10000000    
  5.7600002        2314.7898        0.0000000       0.10000000    
  5.8000002        1690.7186        0.0000000       0.10000000    
  5.8400002        2165.5073        0.0000000       0.10000000    
  5.8800001        2021.3335        0.0000000       0.10000000    
  5.9200001        2713.5222        0.0000000       0.10000000    
  5.9600000        3443.5012        0.0000000       0.10000000    
  6.0000000        3927.8787        0.0000000       0.10000000    
