# Supplementary material for: Quantitative analysis of diffuse electron scattering in the lithium-ion battery cathode material Li1.2Ni0.13Mn0.54Co0.13O2
Source: IUCrJ. 2022 Sep 1;9(Pt 5):695–704. doi: 10.1107/S2052252522007746 (PMC9438490; doi:10.1107/S2052252522007746)
Supplement: Supplementary file 1 [file m-09-00695-sup1.zip › Refinement 210/SUM/calc.0004]

#
#
 -4.0000000        16734.623        0.0000000       0.10000000    
 -3.9600000        16413.006        0.0000000       0.10000000    
 -3.9200001        9582.5859        0.0000000       0.10000000    
 -3.8800001        9869.8672        0.0000000       0.10000000    
 -3.8399999        6916.8950        0.0000000       0.10000000    
 -3.8000000        5754.2661        0.0000000       0.10000000    
 -3.7600000        6933.6309        0.0000000       0.10000000    
 -3.7200000        8435.1738        0.0000000       0.10000000    
 -3.6800001        10382.342        0.0000000       0.10000000    
 -3.6400001        11806.258        0.0000000       0.10000000    
 -3.5999999        9703.8135        0.0000000       0.10000000    
 -3.5599999        6915.3799        0.0000000       0.10000000    
 -3.5200000        7068.7964        0.0000000       0.10000000    
 -3.4800000        5205.9434        0.0000000       0.10000000    
 -3.4400001        5459.6426        0.0000000       0.10000000    
 -3.4000001        6309.4424        0.0000000       0.10000000    
 -3.3600001        6504.2930        0.0000000       0.10000000    
 -3.3199999        9487.8721        0.0000000       0.10000000    
 -3.2800000        7431.9224        0.0000000       0.10000000    
 -3.2400000        5114.8384        0.0000000       0.10000000    
 -3.2000000        4521.2861        0.0000000       0.10000000    
 -3.1600001        3674.5461        0.0000000       0.10000000    
 -3.1199999        3817.8926        0.0000000       0.10000000    
 -3.0799999        4046.6265        0.0000000       0.10000000    
 -3.0400000        4935.1650        0.0000000       0.10000000    
 -3.0000000        5278.7148        0.0000000       0.10000000    
 -2.9600000        5149.7881        0.0000000       0.10000000    
 -2.9200001        3966.6931        0.0000000       0.10000000    
 -2.8800001        4105.8042        0.0000000       0.10000000    
 -2.8400002        3933.9094        0.0000000       0.10000000    
 -2.8000002        3113.8145        0.0000000       0.10000000    
 -2.7600000        3766.3435        0.0000000       0.10000000    
 -2.7200000        4231.2192        0.0000000       0.10000000    
 -2.6800001        3826.7935        0.0000000       0.10000000    
 -2.6399999        4438.1855        0.0000000       0.10000000    
 -2.5999999        4577.9536        0.0000000       0.10000000    
 -2.5599999        4654.0781        0.0000000       0.10000000    
 -2.5200000        6073.3481        0.0000000       0.10000000    
 -2.4800000        5609.6318        0.0000000       0.10000000    
 -2.4400001        6862.4814        0.0000000       0.10000000    
 -2.4000001        8264.4023        0.0000000       0.10000000    
 -2.3600001        8289.2129        0.0000000       0.10000000    
 -2.3200002        11705.701        0.0000000       0.10000000    
 -2.2800002        9270.2422        0.0000000       0.10000000    
 -2.2400000        7798.7583        0.0000000       0.10000000    
 -2.2000000        7812.7671        0.0000000       0.10000000    
 -2.1600001        7357.3086        0.0000000       0.10000000    
 -2.1199999        10229.432        0.0000000       0.10000000    
 -2.0799999        12543.428        0.0000000       0.10000000    
 -2.0400000        18441.756        0.0000000       0.10000000    
 -2.0000000        19990.061        0.0000000       0.10000000    
 -1.9600000        18261.150        0.0000000       0.10000000    
 -1.9200001        12430.153        0.0000000       0.10000000    
 -1.8800001        11889.375        0.0000000       0.10000000    
 -1.8400002        11931.360        0.0000000       0.10000000    
 -1.8000000        11043.558        0.0000000       0.10000000    
 -1.7600000        16417.426        0.0000000       0.10000000    
 -1.7200000        19961.500        0.0000000       0.10000000    
 -1.6800001        25848.867        0.0000000       0.10000000    
 -1.6400001        27547.135        0.0000000       0.10000000    
 -1.6000001        21680.945        0.0000000       0.10000000    
 -1.5599999        18306.770        0.0000000       0.10000000    
 -1.5200000        21151.697        0.0000000       0.10000000    
 -1.4800000        19761.869        0.0000000       0.10000000    
 -1.4400001        26164.457        0.0000000       0.10000000    
 -1.4000001        35207.484        0.0000000       0.10000000    
 -1.3600001        38674.602        0.0000000       0.10000000    
 -1.3200002        57128.449        0.0000000       0.10000000    
 -1.2800000        40181.109        0.0000000       0.10000000    
 -1.2400000        26450.217        0.0000000       0.10000000    
 -1.2000000        26222.172        0.0000000       0.10000000    
 -1.1600001        21401.812        0.0000000       0.10000000    
 -1.1200001        32036.688        0.0000000       0.10000000    
 -1.0800002        40652.695        0.0000000       0.10000000    
 -1.0400000        63778.055        0.0000000       0.10000000    
 -1.0000000        73500.711        0.0000000       0.10000000    
-0.96000004        66791.320        0.0000000       0.10000000    
-0.92000008        37962.238        0.0000000       0.10000000    
-0.88000011        36046.316        0.0000000       0.10000000    
-0.84000015        27861.910        0.0000000       0.10000000    
-0.80000019        25159.402        0.0000000       0.10000000    
-0.75999999        35487.770        0.0000000       0.10000000    
-0.72000003        44021.703        0.0000000       0.10000000    
-0.68000007        60888.727        0.0000000       0.10000000    
-0.64000010        65647.266        0.0000000       0.10000000    
-0.60000014        49427.039        0.0000000       0.10000000    
-0.56000018        36004.551        0.0000000       0.10000000    
-0.51999998        37562.379        0.0000000       0.10000000    
-0.48000002        31846.178        0.0000000       0.10000000    
-0.44000006        41170.266        0.0000000       0.10000000    
-0.40000010        56563.414        0.0000000       0.10000000    
-0.36000013        65290.070        0.0000000       0.10000000    
-0.32000017        100797.27        0.0000000       0.10000000    
-0.27999997        71971.242        0.0000000       0.10000000    
-0.24000001        43843.246        0.0000000       0.10000000    
-0.20000005        42876.379        0.0000000       0.10000000    
-0.16000009        32729.926        0.0000000       0.10000000    
-0.12000012        47370.387        0.0000000       0.10000000    
-0.80000162E-01    60609.105        0.0000000       0.10000000    
-0.40000200E-01    97185.477        0.0000000       0.10000000    
  0.0000000        118820.52        0.0000000       0.10000000    
 0.39999962E-01    112400.86        0.0000000       0.10000000    
 0.79999924E-01    62296.039        0.0000000       0.10000000    
 0.11999989        61946.199        0.0000000       0.10000000    
 0.15999985        41060.863        0.0000000       0.10000000    
 0.19999981        34223.852        0.0000000       0.10000000    
 0.23999977        41766.086        0.0000000       0.10000000    
 0.27999973        50304.906        0.0000000       0.10000000    
 0.31999969        64781.762        0.0000000       0.10000000    
 0.36000013        71168.406        0.0000000       0.10000000    
 0.40000010        55713.086        0.0000000       0.10000000    
 0.44000006        37066.414        0.0000000       0.10000000    
 0.48000002        35767.371        0.0000000       0.10000000    
 0.51999998        25461.645        0.0000000       0.10000000    
 0.55999994        26743.619        0.0000000       0.10000000    
 0.59999990        31973.463        0.0000000       0.10000000    
 0.63999987        34551.086        0.0000000       0.10000000    
 0.67999983        51738.879        0.0000000       0.10000000    
 0.71999979        38966.676        0.0000000       0.10000000    
 0.75999975        24390.457        0.0000000       0.10000000    
 0.79999971        21387.510        0.0000000       0.10000000    
 0.83999968        16166.113        0.0000000       0.10000000    
 0.88000011        16959.338        0.0000000       0.10000000    
 0.92000008        18574.672        0.0000000       0.10000000    
 0.96000004        24401.738        0.0000000       0.10000000    
  1.0000000        28073.064        0.0000000       0.10000000    
  1.0400000        27322.498        0.0000000       0.10000000    
  1.0799999        17894.752        0.0000000       0.10000000    
  1.1199999        18022.768        0.0000000       0.10000000    
  1.1599998        14245.896        0.0000000       0.10000000    
  1.1999998        10592.725        0.0000000       0.10000000    
  1.2399998        11361.591        0.0000000       0.10000000    
  1.2799997        12113.884        0.0000000       0.10000000    
  1.3199997        10416.875        0.0000000       0.10000000    
  1.3599997        11555.481        0.0000000       0.10000000    
  1.4000001        11091.134        0.0000000       0.10000000    
  1.4400001        9716.8379        0.0000000       0.10000000    
  1.4800000        11535.501        0.0000000       0.10000000    
  1.5200000        9290.0254        0.0000000       0.10000000    
  1.5599999        9986.5967        0.0000000       0.10000000    
  1.5999999        10695.889        0.0000000       0.10000000    
  1.6399999        9842.7617        0.0000000       0.10000000    
  1.6799998        13338.650        0.0000000       0.10000000    
  1.7199998        11193.340        0.0000000       0.10000000    
  1.7599998        9726.7607        0.0000000       0.10000000    
  1.7999997        9281.5078        0.0000000       0.10000000    
  1.8399997        8573.3760        0.0000000       0.10000000    
  1.8799996        10587.115        0.0000000       0.10000000    
  1.9200001        12217.795        0.0000000       0.10000000    
  1.9600000        16584.412        0.0000000       0.10000000    
  2.0000000        17424.189        0.0000000       0.10000000    
  2.0400000        16213.965        0.0000000       0.10000000    
  2.0799999        12014.575        0.0000000       0.10000000    
  2.1199999        11727.633        0.0000000       0.10000000    
  2.1599998        12153.585        0.0000000       0.10000000    
  2.1999998        10622.253        0.0000000       0.10000000    
  2.2399998        14787.880        0.0000000       0.10000000    
  2.2799997        17301.381        0.0000000       0.10000000    
  2.3199997        20232.098        0.0000000       0.10000000    
  2.3599997        21187.391        0.0000000       0.10000000    
  2.3999996        17051.641        0.0000000       0.10000000    
  2.4400001        14614.103        0.0000000       0.10000000    
  2.4800000        16924.332        0.0000000       0.10000000    
  2.5200000        15112.272        0.0000000       0.10000000    
  2.5599999        18768.721        0.0000000       0.10000000    
  2.5999999        23155.775        0.0000000       0.10000000    
  2.6399999        23651.545        0.0000000       0.10000000    
  2.6799998        32741.012        0.0000000       0.10000000    
  2.7199998        22709.699        0.0000000       0.10000000    
  2.7599998        15798.727        0.0000000       0.10000000    
  2.7999997        15037.527        0.0000000       0.10000000    
  2.8399997        12691.565        0.0000000       0.10000000    
  2.8799996        17782.410        0.0000000       0.10000000    
  2.9200001        21585.732        0.0000000       0.10000000    
  2.9600000        31694.217        0.0000000       0.10000000    
  3.0000000        34241.809        0.0000000       0.10000000    
  3.0400000        29947.689        0.0000000       0.10000000    
  3.0799999        18082.762        0.0000000       0.10000000    
  3.1199999        16683.965        0.0000000       0.10000000    
  3.1599998        14947.911        0.0000000       0.10000000    
  3.1999998        13581.680        0.0000000       0.10000000    
  3.2399998        19791.016        0.0000000       0.10000000    
  3.2799997        24102.223        0.0000000       0.10000000    
  3.3199997        31969.592        0.0000000       0.10000000    
  3.3599997        33449.980        0.0000000       0.10000000    
  3.3999996        25184.283        0.0000000       0.10000000    
  3.4400001        19569.656        0.0000000       0.10000000    
  3.4800000        21253.098        0.0000000       0.10000000    
  3.5200000        18912.373        0.0000000       0.10000000    
  3.5599999        24750.830        0.0000000       0.10000000    
  3.5999999        33126.527        0.0000000       0.10000000    
  3.6399999        36595.570        0.0000000       0.10000000    
  3.6799998        53703.980        0.0000000       0.10000000    
  3.7199998        36880.445        0.0000000       0.10000000    
  3.7599998        22533.445        0.0000000       0.10000000    
  3.7999997        21477.596        0.0000000       0.10000000    
  3.8399997        16385.869        0.0000000       0.10000000    
  3.8799996        23944.848        0.0000000       0.10000000    
  3.9199996        29881.805        0.0000000       0.10000000    
  3.9600000        46556.141        0.0000000       0.10000000    
  4.0000000        54074.121        0.0000000       0.10000000    
  4.0400000        48770.273        0.0000000       0.10000000    
  4.0799999        26142.662        0.0000000       0.10000000    
  4.1199999        24609.527        0.0000000       0.10000000    
  4.1599998        16571.473        0.0000000       0.10000000    
  4.1999998        13971.750        0.0000000       0.10000000    
  4.2399998        17775.979        0.0000000       0.10000000    
  4.2799997        21248.477        0.0000000       0.10000000    
  4.3199997        28158.443        0.0000000       0.10000000    
  4.3599997        30093.770        0.0000000       0.10000000    
  4.3999996        22340.484        0.0000000       0.10000000    
  4.4399996        14881.003        0.0000000       0.10000000    
  4.4799995        14300.629        0.0000000       0.10000000    
  4.5199995        10687.933        0.0000000       0.10000000    
  4.5599995        12173.515        0.0000000       0.10000000    
  4.5999994        15658.505        0.0000000       0.10000000    
  4.6399994        17456.578        0.0000000       0.10000000    
  4.6799994        26286.158        0.0000000       0.10000000    
  4.7200003        18739.963        0.0000000       0.10000000    
  4.7600002        10824.960        0.0000000       0.10000000    
  4.8000002        9705.2393        0.0000000       0.10000000    
  4.8400002        6928.4932        0.0000000       0.10000000    
  4.8800001        8257.2041        0.0000000       0.10000000    
  4.9200001        9542.1533        0.0000000       0.10000000    
  4.9600000        13756.380        0.0000000       0.10000000    
  5.0000000        16187.255        0.0000000       0.10000000    
  5.0400000        15112.145        0.0000000       0.10000000    
  5.0799999        8559.4111        0.0000000       0.10000000    
  5.1199999        8376.8496        0.0000000       0.10000000    
  5.1599998        5607.9473        0.0000000       0.10000000    
  5.1999998        4151.5293        0.0000000       0.10000000    
  5.2399998        4328.1621        0.0000000       0.10000000    
  5.2799997        4696.3066        0.0000000       0.10000000    
  5.3199997        4571.3130        0.0000000       0.10000000    
  5.3599997        4945.0659        0.0000000       0.10000000    
  5.3999996        4183.9819        0.0000000       0.10000000    
  5.4399996        3137.9343        0.0000000       0.10000000    
  5.4799995        3345.7346        0.0000000       0.10000000    
  5.5199995        2502.3347        0.0000000       0.10000000    
  5.5599995        2615.2812        0.0000000       0.10000000    
  5.5999994        2870.7131        0.0000000       0.10000000    
  5.6399994        2827.9580        0.0000000       0.10000000    
  5.6799994        4052.1360        0.0000000       0.10000000    
  5.7199993        3225.3826        0.0000000       0.10000000    
  5.7600002        2414.4746        0.0000000       0.10000000    
  5.8000002        2247.3896        0.0000000       0.10000000    
  5.8400002        1895.4521        0.0000000       0.10000000    
  5.8800001        2291.0225        0.0000000       0.10000000    
  5.9200001        2647.0901        0.0000000       0.10000000    
  5.9600000        3674.4353        0.0000000       0.10000000    
  6.0000000        4139.9346        0.0000000       0.10000000    
