# Supplementary material for: Quantitative analysis of diffuse electron scattering in the lithium-ion battery cathode material Li1.2Ni0.13Mn0.54Co0.13O2
Source: IUCrJ. 2022 Sep 1;9(Pt 5):695–704. doi: 10.1107/S2052252522007746 (PMC9438490; doi:10.1107/S2052252522007746)
Supplement: Supplementary file 1 [file m-09-00695-sup1.zip › Refinement 210/SUM/calc.0005]

#
#
 -4.0000000        12150.966        0.0000000       0.10000000    
 -3.9600000        15244.178        0.0000000       0.10000000    
 -3.9200001        9637.2070        0.0000000       0.10000000    
 -3.8800001        12066.981        0.0000000       0.10000000    
 -3.8399999        10477.659        0.0000000       0.10000000    
 -3.8000000        5714.0098        0.0000000       0.10000000    
 -3.7600000        8623.1289        0.0000000       0.10000000    
 -3.7200000        10490.534        0.0000000       0.10000000    
 -3.6800001        12094.969        0.0000000       0.10000000    
 -3.6400001        9997.8926        0.0000000       0.10000000    
 -3.5999999        8480.0254        0.0000000       0.10000000    
 -3.5599999        7488.5454        0.0000000       0.10000000    
 -3.5200000        6924.0181        0.0000000       0.10000000    
 -3.4800000        6302.2900        0.0000000       0.10000000    
 -3.4400001        5440.1816        0.0000000       0.10000000    
 -3.4000001        5637.0376        0.0000000       0.10000000    
 -3.3600001        6393.5151        0.0000000       0.10000000    
 -3.3199999        5225.4937        0.0000000       0.10000000    
 -3.2800000        5763.6621        0.0000000       0.10000000    
 -3.2400000        5256.3408        0.0000000       0.10000000    
 -3.2000000        3630.4155        0.0000000       0.10000000    
 -3.1600001        3733.0906        0.0000000       0.10000000    
 -3.1199999        4103.4111        0.0000000       0.10000000    
 -3.0799999        3712.1548        0.0000000       0.10000000    
 -3.0400000        5208.7178        0.0000000       0.10000000    
 -3.0000000        4096.2583        0.0000000       0.10000000    
 -2.9600000        5026.1343        0.0000000       0.10000000    
 -2.9200001        3851.5823        0.0000000       0.10000000    
 -2.8800001        4942.9189        0.0000000       0.10000000    
 -2.8400002        4804.8115        0.0000000       0.10000000    
 -2.8000002        2920.1106        0.0000000       0.10000000    
 -2.7600000        4100.4141        0.0000000       0.10000000    
 -2.7200000        3998.5503        0.0000000       0.10000000    
 -2.6800001        3896.4104        0.0000000       0.10000000    
 -2.6399999        3531.1577        0.0000000       0.10000000    
 -2.5999999        3682.0344        0.0000000       0.10000000    
 -2.5599999        4051.2466        0.0000000       0.10000000    
 -2.5200000        4519.4517        0.0000000       0.10000000    
 -2.4800000        5227.3755        0.0000000       0.10000000    
 -2.4400001        5655.0488        0.0000000       0.10000000    
 -2.4000001        6623.5688        0.0000000       0.10000000    
 -2.3600001        8659.2246        0.0000000       0.10000000    
 -2.3200002        7192.5977        0.0000000       0.10000000    
 -2.2800002        8008.5488        0.0000000       0.10000000    
 -2.2400000        8422.4297        0.0000000       0.10000000    
 -2.2000000        6945.9438        0.0000000       0.10000000    
 -2.1600001        8628.5781        0.0000000       0.10000000    
 -2.1199999        13198.829        0.0000000       0.10000000    
 -2.0799999        12797.943        0.0000000       0.10000000    
 -2.0400000        20346.133        0.0000000       0.10000000    
 -2.0000000        15882.626        0.0000000       0.10000000    
 -1.9600000        18265.275        0.0000000       0.10000000    
 -1.9200001        13153.115        0.0000000       0.10000000    
 -1.8800001        15868.745        0.0000000       0.10000000    
 -1.8400002        17463.414        0.0000000       0.10000000    
 -1.8000000        11159.256        0.0000000       0.10000000    
 -1.7600000        19698.686        0.0000000       0.10000000    
 -1.7200000        26051.537        0.0000000       0.10000000    
 -1.6800001        28442.240        0.0000000       0.10000000    
 -1.6400001        21633.938        0.0000000       0.10000000    
 -1.6000001        17324.055        0.0000000       0.10000000    
 -1.5599999        16111.938        0.0000000       0.10000000    
 -1.5200000        14359.090        0.0000000       0.10000000    
 -1.4800000        16801.123        0.0000000       0.10000000    
 -1.4400001        18356.221        0.0000000       0.10000000    
 -1.4000001        21982.432        0.0000000       0.10000000    
 -1.3600001        34348.375        0.0000000       0.10000000    
 -1.3200002        25579.350        0.0000000       0.10000000    
 -1.2800000        28882.617        0.0000000       0.10000000    
 -1.2400000        26690.020        0.0000000       0.10000000    
 -1.2000000        21382.678        0.0000000       0.10000000    
 -1.1600001        25247.338        0.0000000       0.10000000    
 -1.1200001        40919.211        0.0000000       0.10000000    
 -1.0800002        40209.754        0.0000000       0.10000000    
 -1.0400000        70373.352        0.0000000       0.10000000    
 -1.0000000        55148.699        0.0000000       0.10000000    
-0.96000004        63719.137        0.0000000       0.10000000    
-0.92000008        39843.547        0.0000000       0.10000000    
-0.88000011        46777.855        0.0000000       0.10000000    
-0.84000015        44831.102        0.0000000       0.10000000    
-0.80000019        25891.105        0.0000000       0.10000000    
-0.75999999        44740.395        0.0000000       0.10000000    
-0.72000003        61097.434        0.0000000       0.10000000    
-0.68000007        69792.969        0.0000000       0.10000000    
-0.64000010        53318.375        0.0000000       0.10000000    
-0.60000014        41352.086        0.0000000       0.10000000    
-0.56000018        35651.559        0.0000000       0.10000000    
-0.51999998        30091.713        0.0000000       0.10000000    
-0.48000002        30877.494        0.0000000       0.10000000    
-0.44000006        30767.832        0.0000000       0.10000000    
-0.40000010        35447.602        0.0000000       0.10000000    
-0.36000013        55459.371        0.0000000       0.10000000    
-0.32000017        41542.906        0.0000000       0.10000000    
-0.27999997        48449.691        0.0000000       0.10000000    
-0.24000001        42628.738        0.0000000       0.10000000    
-0.20000005        32698.336        0.0000000       0.10000000    
-0.16000009        36523.391        0.0000000       0.10000000    
-0.12000012        56958.988        0.0000000       0.10000000    
-0.80000162E-01    57265.656        0.0000000       0.10000000    
-0.40000200E-01    106221.26        0.0000000       0.10000000    
  0.0000000        86298.898        0.0000000       0.10000000    
 0.39999962E-01    104398.79        0.0000000       0.10000000    
 0.79999924E-01    63404.105        0.0000000       0.10000000    
 0.11999989        76604.055        0.0000000       0.10000000    
 0.15999985        65068.645        0.0000000       0.10000000    
 0.19999981        34508.684        0.0000000       0.10000000    
 0.23999977        53119.395        0.0000000       0.10000000    
 0.27999973        66031.773        0.0000000       0.10000000    
 0.31999969        76173.852        0.0000000       0.10000000    
 0.36000013        60194.297        0.0000000       0.10000000    
 0.40000010        48826.363        0.0000000       0.10000000    
 0.44000006        40973.418        0.0000000       0.10000000    
 0.48000002        35825.184        0.0000000       0.10000000    
 0.51999998        31546.893        0.0000000       0.10000000    
 0.55999994        26325.592        0.0000000       0.10000000    
 0.59999990        26771.539        0.0000000       0.10000000    
 0.63999987        31762.404        0.0000000       0.10000000    
 0.67999983        25173.912        0.0000000       0.10000000    
 0.71999979        28063.932        0.0000000       0.10000000    
 0.75999975        24256.891        0.0000000       0.10000000    
 0.79999971        16289.512        0.0000000       0.10000000    
 0.83999968        16014.849        0.0000000       0.10000000    
 0.88000011        17602.043        0.0000000       0.10000000    
 0.92000008        16495.502        0.0000000       0.10000000    
 0.96000004        25813.195        0.0000000       0.10000000    
  1.0000000        20780.426        0.0000000       0.10000000    
  1.0400000        25750.605        0.0000000       0.10000000    
  1.0799999        17384.377        0.0000000       0.10000000    
  1.1199999        21459.758        0.0000000       0.10000000    
  1.1599998        18489.785        0.0000000       0.10000000    
  1.1999998        10007.282        0.0000000       0.10000000    
  1.2399998        12803.918        0.0000000       0.10000000    
  1.2799997        11626.211        0.0000000       0.10000000    
  1.3199997        11193.915        0.0000000       0.10000000    
  1.3599997        9672.9492        0.0000000       0.10000000    
  1.4000001        9370.4160        0.0000000       0.10000000    
  1.4400001        9251.2910        0.0000000       0.10000000    
  1.4800000        9770.3271        0.0000000       0.10000000    
  1.5200000        9701.6982        0.0000000       0.10000000    
  1.5599999        9314.4600        0.0000000       0.10000000    
  1.5999999        10022.329        0.0000000       0.10000000    
  1.6399999        11174.634        0.0000000       0.10000000    
  1.6799998        9429.9375        0.0000000       0.10000000    
  1.7199998        10170.350        0.0000000       0.10000000    
  1.7599998        10594.093        0.0000000       0.10000000    
  1.7999997        8219.4541        0.0000000       0.10000000    
  1.8399997        9610.9160        0.0000000       0.10000000    
  1.8799996        13022.997        0.0000000       0.10000000    
  1.9200001        12215.818        0.0000000       0.10000000    
  1.9600000        18074.109        0.0000000       0.10000000    
  2.0000000        14025.691        0.0000000       0.10000000    
  2.0400000        16346.690        0.0000000       0.10000000    
  2.0799999        12403.117        0.0000000       0.10000000    
  2.1199999        15236.076        0.0000000       0.10000000    
  2.1599998        16629.377        0.0000000       0.10000000    
  2.1999998        10497.040        0.0000000       0.10000000    
  2.2399998        17260.748        0.0000000       0.10000000    
  2.2799997        21085.033        0.0000000       0.10000000    
  2.3199997        21898.943        0.0000000       0.10000000    
  2.3599997        16638.271        0.0000000       0.10000000    
  2.3999996        13615.051        0.0000000       0.10000000    
  2.4400001        12773.442        0.0000000       0.10000000    
  2.4800000        11784.129        0.0000000       0.10000000    
  2.5200000        13203.018        0.0000000       0.10000000    
  2.5599999        13863.020        0.0000000       0.10000000    
  2.5999999        15696.004        0.0000000       0.10000000    
  2.6399999        22145.895        0.0000000       0.10000000    
  2.6799998        16364.898        0.0000000       0.10000000    
  2.7199998        17508.898        0.0000000       0.10000000    
  2.7599998        16440.650        0.0000000       0.10000000    
  2.7999997        12796.159        0.0000000       0.10000000    
  2.8399997        15020.959        0.0000000       0.10000000    
  2.8799996        22965.346        0.0000000       0.10000000    
  2.9200001        21769.643        0.0000000       0.10000000    
  2.9600000        35015.609        0.0000000       0.10000000    
  3.0000000        26492.238        0.0000000       0.10000000    
  3.0400000        29344.061        0.0000000       0.10000000    
  3.0799999        19170.207        0.0000000       0.10000000    
  3.1199999        22202.623        0.0000000       0.10000000    
  3.1599998        22910.600        0.0000000       0.10000000    
  3.1999998        13886.120        0.0000000       0.10000000    
  3.2399998        24258.580        0.0000000       0.10000000    
  3.2799997        32689.643        0.0000000       0.10000000    
  3.3199997        35758.672        0.0000000       0.10000000    
  3.3599997        26534.078        0.0000000       0.10000000    
  3.3999996        20421.891        0.0000000       0.10000000    
  3.4400001        17919.875        0.0000000       0.10000000    
  3.4800000        15060.796        0.0000000       0.10000000    
  3.5200000        16575.318        0.0000000       0.10000000    
  3.5599999        17370.875        0.0000000       0.10000000    
  3.5999999        20143.168        0.0000000       0.10000000    
  3.6399999        31542.789        0.0000000       0.10000000    
  3.6799998        22658.018        0.0000000       0.10000000    
  3.7199998        25401.977        0.0000000       0.10000000    
  3.7599998        22240.895        0.0000000       0.10000000    
  3.7999997        16886.301        0.0000000       0.10000000    
  3.8399997        18960.217        0.0000000       0.10000000    
  3.8799996        29860.467        0.0000000       0.10000000    
  3.9199996        28900.912        0.0000000       0.10000000    
  3.9600000        51165.949        0.0000000       0.10000000    
  4.0000000        39714.059        0.0000000       0.10000000    
  4.0400000        45701.363        0.0000000       0.10000000    
  4.0799999        26999.350        0.0000000       0.10000000    
  4.1199999        31053.777        0.0000000       0.10000000    
  4.1599998        26866.967        0.0000000       0.10000000    
  4.1999998        14278.057        0.0000000       0.10000000    
  4.2399998        22707.137        0.0000000       0.10000000    
  4.2799997        29082.988        0.0000000       0.10000000    
  4.3199997        32866.527        0.0000000       0.10000000    
  4.3599997        25028.430        0.0000000       0.10000000    
  4.3999996        19246.164        0.0000000       0.10000000    
  4.4399996        15883.402        0.0000000       0.10000000    
  4.4799995        13237.133        0.0000000       0.10000000    
  4.5199995        12047.146        0.0000000       0.10000000    
  4.5599995        10467.271        0.0000000       0.10000000    
  4.5999994        11055.675        0.0000000       0.10000000    
  4.6399994        14981.987        0.0000000       0.10000000    
  4.6799994        11183.887        0.0000000       0.10000000    
  4.7200003        12640.019        0.0000000       0.10000000    
  4.7600002        10469.916        0.0000000       0.10000000    
  4.8000002        7176.2373        0.0000000       0.10000000    
  4.8400002        7101.9971        0.0000000       0.10000000    
  4.8800001        9002.7695        0.0000000       0.10000000    
  4.9200001        8573.0879        0.0000000       0.10000000    
  4.9600000        14774.535        0.0000000       0.10000000    
  5.0000000        11677.932        0.0000000       0.10000000    
  5.0400000        13979.693        0.0000000       0.10000000    
  5.0799999        8439.1094        0.0000000       0.10000000    
  5.1199999        10032.029        0.0000000       0.10000000    
  5.1599998        7953.2900        0.0000000       0.10000000    
  5.1999998        4011.4888        0.0000000       0.10000000    
  5.2399998        5164.1655        0.0000000       0.10000000    
  5.2799997        5109.5986        0.0000000       0.10000000    
  5.3199997        5207.7661        0.0000000       0.10000000    
  5.3599997        4219.2656        0.0000000       0.10000000    
  5.3999996        3634.4338        0.0000000       0.10000000    
  5.4399996        3226.3044        0.0000000       0.10000000    
  5.4799995        3072.7854        0.0000000       0.10000000    
  5.5199995        2801.1372        0.0000000       0.10000000    
  5.5599995        2500.8184        0.0000000       0.10000000    
  5.5999994        2586.2463        0.0000000       0.10000000    
  5.6399994        2946.9585        0.0000000       0.10000000    
  5.6799994        2407.3352        0.0000000       0.10000000    
  5.7199993        2618.8813        0.0000000       0.10000000    
  5.7600002        2524.7810        0.0000000       0.10000000    
  5.8000002        1865.2786        0.0000000       0.10000000    
  5.8400002        2052.9380        0.0000000       0.10000000    
  5.8800001        2687.8623        0.0000000       0.10000000    
  5.9200001        2537.0603        0.0000000       0.10000000    
  5.9600000        3975.3232        0.0000000       0.10000000    
  6.0000000        3168.8647        0.0000000       0.10000000    
