# Supplementary material for: Quantitative analysis of diffuse electron scattering in the lithium-ion battery cathode material Li1.2Ni0.13Mn0.54Co0.13O2
Source: IUCrJ. 2022 Sep 1;9(Pt 5):695–704. doi: 10.1107/S2052252522007746 (PMC9438490; doi:10.1107/S2052252522007746)
Supplement: Supplementary file 1 [file m-09-00695-sup1.zip › Refinement 210/SUM/calc.0006]

#
#
 -4.0000000        16118.168        0.0000000       0.10000000    
 -3.9600000        15894.268        0.0000000       0.10000000    
 -3.9200001        9794.1953        0.0000000       0.10000000    
 -3.8800001        6745.3062        0.0000000       0.10000000    
 -3.8399999        6786.7441        0.0000000       0.10000000    
 -3.8000000        4526.6890        0.0000000       0.10000000    
 -3.7600000        6253.7861        0.0000000       0.10000000    
 -3.7200000        7653.1548        0.0000000       0.10000000    
 -3.6800001        13536.995        0.0000000       0.10000000    
 -3.6400001        13803.929        0.0000000       0.10000000    
 -3.5999999        8432.0371        0.0000000       0.10000000    
 -3.5599999        6621.3623        0.0000000       0.10000000    
 -3.5200000        5197.1118        0.0000000       0.10000000    
 -3.4800000        4329.0522        0.0000000       0.10000000    
 -3.4400001        4947.0630        0.0000000       0.10000000    
 -3.4000001        6744.0195        0.0000000       0.10000000    
 -3.3600001        8490.3945        0.0000000       0.10000000    
 -3.3199999        8698.8086        0.0000000       0.10000000    
 -3.2800000        6659.7910        0.0000000       0.10000000    
 -3.2400000        5274.1763        0.0000000       0.10000000    
 -3.2000000        4832.2236        0.0000000       0.10000000    
 -3.1600001        3057.6455        0.0000000       0.10000000    
 -3.1199999        3327.9932        0.0000000       0.10000000    
 -3.0799999        4190.0405        0.0000000       0.10000000    
 -3.0400000        4335.8599        0.0000000       0.10000000    
 -3.0000000        4988.6924        0.0000000       0.10000000    
 -2.9600000        5035.0601        0.0000000       0.10000000    
 -2.9200001        3712.4475        0.0000000       0.10000000    
 -2.8800001        3227.0012        0.0000000       0.10000000    
 -2.8400002        3451.8706        0.0000000       0.10000000    
 -2.8000002        2722.7969        0.0000000       0.10000000    
 -2.7600000        3152.8423        0.0000000       0.10000000    
 -2.7200000        3132.2241        0.0000000       0.10000000    
 -2.6800001        3964.2913        0.0000000       0.10000000    
 -2.6399999        3512.9285        0.0000000       0.10000000    
 -2.5999999        3921.0244        0.0000000       0.10000000    
 -2.5599999        3908.2832        0.0000000       0.10000000    
 -2.5200000        3650.7068        0.0000000       0.10000000    
 -2.4800000        4722.1079        0.0000000       0.10000000    
 -2.4400001        6743.9331        0.0000000       0.10000000    
 -2.4000001        9263.1221        0.0000000       0.10000000    
 -2.3600001        11213.750        0.0000000       0.10000000    
 -2.3200002        10842.723        0.0000000       0.10000000    
 -2.2800002        8077.1963        0.0000000       0.10000000    
 -2.2400000        7315.7080        0.0000000       0.10000000    
 -2.2000000        7673.9243        0.0000000       0.10000000    
 -2.1600001        5903.2168        0.0000000       0.10000000    
 -2.1199999        9010.6055        0.0000000       0.10000000    
 -2.0799999        12109.238        0.0000000       0.10000000    
 -2.0400000        15563.812        0.0000000       0.10000000    
 -2.0000000        18727.613        0.0000000       0.10000000    
 -1.9600000        17531.586        0.0000000       0.10000000    
 -1.9200001        11333.463        0.0000000       0.10000000    
 -1.8800001        8918.4443        0.0000000       0.10000000    
 -1.8400002        10287.129        0.0000000       0.10000000    
 -1.8000000        9054.5020        0.0000000       0.10000000    
 -1.7600000        14780.443        0.0000000       0.10000000    
 -1.7200000        19722.682        0.0000000       0.10000000    
 -1.6800001        35554.996        0.0000000       0.10000000    
 -1.6400001        31884.590        0.0000000       0.10000000    
 -1.6000001        20599.064        0.0000000       0.10000000    
 -1.5599999        16301.166        0.0000000       0.10000000    
 -1.5200000        13596.050        0.0000000       0.10000000    
 -1.4800000        17853.016        0.0000000       0.10000000    
 -1.4400001        28274.600        0.0000000       0.10000000    
 -1.4000001        44673.625        0.0000000       0.10000000    
 -1.3600001        58236.172        0.0000000       0.10000000    
 -1.3200002        57492.422        0.0000000       0.10000000    
 -1.2800000        38114.891        0.0000000       0.10000000    
 -1.2400000        29417.473        0.0000000       0.10000000    
 -1.2000000        27165.234        0.0000000       0.10000000    
 -1.1600001        18781.752        0.0000000       0.10000000    
 -1.1200001        29555.574        0.0000000       0.10000000    
 -1.0800002        40378.301        0.0000000       0.10000000    
 -1.0400000        54196.570        0.0000000       0.10000000    
 -1.0000000        70081.062        0.0000000       0.10000000    
-0.96000004        64230.379        0.0000000       0.10000000    
-0.92000008        37344.902        0.0000000       0.10000000    
-0.88000011        24732.420        0.0000000       0.10000000    
-0.84000015        26059.404        0.0000000       0.10000000    
-0.80000019        19565.867        0.0000000       0.10000000    
-0.75999999        32754.457        0.0000000       0.10000000    
-0.72000003        45158.273        0.0000000       0.10000000    
-0.68000007        86100.781        0.0000000       0.10000000    
-0.64000010        81768.016        0.0000000       0.10000000    
-0.60000014        46295.039        0.0000000       0.10000000    
-0.56000018        34116.559        0.0000000       0.10000000    
-0.51999998        26834.428        0.0000000       0.10000000    
-0.48000002        28876.266        0.0000000       0.10000000    
-0.44000006        43970.645        0.0000000       0.10000000    
-0.40000010        72139.672        0.0000000       0.10000000    
-0.36000013        98586.398        0.0000000       0.10000000    
-0.32000017        101926.47        0.0000000       0.10000000    
-0.27999997        69461.875        0.0000000       0.10000000    
-0.24000001        52099.199        0.0000000       0.10000000    
-0.20000005        46459.559        0.0000000       0.10000000    
-0.16000009        30102.051        0.0000000       0.10000000    
-0.12000012        44509.605        0.0000000       0.10000000    
-0.80000162E-01    62228.520        0.0000000       0.10000000    
-0.40000200E-01    83615.852        0.0000000       0.10000000    
  0.0000000        114399.92        0.0000000       0.10000000    
 0.39999962E-01    108602.73        0.0000000       0.10000000    
 0.79999924E-01    63962.625        0.0000000       0.10000000    
 0.11999989        41515.297        0.0000000       0.10000000    
 0.15999985        40765.188        0.0000000       0.10000000    
 0.19999981        26356.744        0.0000000       0.10000000    
 0.23999977        38269.605        0.0000000       0.10000000    
 0.27999973        47922.125        0.0000000       0.10000000    
 0.31999969        87495.680        0.0000000       0.10000000    
 0.36000013        86843.469        0.0000000       0.10000000    
 0.40000010        49141.391        0.0000000       0.10000000    
 0.44000006        36233.727        0.0000000       0.10000000    
 0.48000002        27315.928        0.0000000       0.10000000    
 0.51999998        21542.336        0.0000000       0.10000000    
 0.55999994        24763.275        0.0000000       0.10000000    
 0.59999990        35769.742        0.0000000       0.10000000    
 0.63999987        47034.480        0.0000000       0.10000000    
 0.67999983        48986.570        0.0000000       0.10000000    
 0.71999979        36022.051        0.0000000       0.10000000    
 0.75999975        27025.766        0.0000000       0.10000000    
 0.79999971        23564.895        0.0000000       0.10000000    
 0.83999968        14077.316        0.0000000       0.10000000    
 0.88000011        15204.445        0.0000000       0.10000000    
 0.92000008        19691.342        0.0000000       0.10000000    
 0.96000004        21521.605        0.0000000       0.10000000    
  1.0000000        26900.482        0.0000000       0.10000000    
  1.0400000        26663.205        0.0000000       0.10000000    
  1.0799999        17628.623        0.0000000       0.10000000    
  1.1199999        13341.678        0.0000000       0.10000000    
  1.1599998        13189.193        0.0000000       0.10000000    
  1.1999998        8976.9209        0.0000000       0.10000000    
  1.2399998        9625.7461        0.0000000       0.10000000    
  1.2799997        8838.9053        0.0000000       0.10000000    
  1.3199997        10643.674        0.0000000       0.10000000    
  1.3599997        9666.9102        0.0000000       0.10000000    
  1.4000001        9075.4619        0.0000000       0.10000000    
  1.4400001        8399.2998        0.0000000       0.10000000    
  1.4800000        7221.4248        0.0000000       0.10000000    
  1.5200000        7528.3242        0.0000000       0.10000000    
  1.5599999        9094.4287        0.0000000       0.10000000    
  1.5999999        10845.749        0.0000000       0.10000000    
  1.6399999        12130.392        0.0000000       0.10000000    
  1.6799998        11582.794        0.0000000       0.10000000    
  1.7199998        9399.0439        0.0000000       0.10000000    
  1.7599998        8799.0137        0.0000000       0.10000000    
  1.7999997        9209.9736        0.0000000       0.10000000    
  1.8399997        6785.6426        0.0000000       0.10000000    
  1.8799996        9161.3604        0.0000000       0.10000000    
  1.9200001        11939.082        0.0000000       0.10000000    
  1.9600000        14123.510        0.0000000       0.10000000    
  2.0000000        16258.329        0.0000000       0.10000000    
  2.0400000        15645.775        0.0000000       0.10000000    
  2.0799999        10836.853        0.0000000       0.10000000    
  2.1199999        9102.1709        0.0000000       0.10000000    
  2.1599998        10401.199        0.0000000       0.10000000    
  2.1999998        8924.9004        0.0000000       0.10000000    
  2.2399998        13060.082        0.0000000       0.10000000    
  2.2799997        16099.847        0.0000000       0.10000000    
  2.3199997        26615.588        0.0000000       0.10000000    
  2.3599997        22969.475        0.0000000       0.10000000    
  2.3999996        15841.671        0.0000000       0.10000000    
  2.4400001        12781.449        0.0000000       0.10000000    
  2.4800000        10629.890        0.0000000       0.10000000    
  2.5200000        13355.119        0.0000000       0.10000000    
  2.5599999        19709.414        0.0000000       0.10000000    
  2.5999999        28341.900        0.0000000       0.10000000    
  2.6399999        34545.637        0.0000000       0.10000000    
  2.6799998        32167.607        0.0000000       0.10000000    
  2.7199998        20926.643        0.0000000       0.10000000    
  2.7599998        16373.951        0.0000000       0.10000000    
  2.7999997        15170.534        0.0000000       0.10000000    
  2.8399997        10653.566        0.0000000       0.10000000    
  2.8799996        16044.930        0.0000000       0.10000000    
  2.9200001        21081.391        0.0000000       0.10000000    
  2.9600000        26804.607        0.0000000       0.10000000    
  3.0000000        32339.088        0.0000000       0.10000000    
  3.0400000        28749.170        0.0000000       0.10000000    
  3.0799999        16985.496        0.0000000       0.10000000    
  3.1199999        12050.841        0.0000000       0.10000000    
  3.1599998        13211.269        0.0000000       0.10000000    
  3.1999998        10894.435        0.0000000       0.10000000    
  3.2399998        18042.412        0.0000000       0.10000000    
  3.2799997        24530.727        0.0000000       0.10000000    
  3.3199997        44924.465        0.0000000       0.10000000    
  3.3599997        40377.812        0.0000000       0.10000000    
  3.3999996        24011.693        0.0000000       0.10000000    
  3.4400001        17879.154        0.0000000       0.10000000    
  3.4800000        14239.790        0.0000000       0.10000000    
  3.5200000        17248.912        0.0000000       0.10000000    
  3.5599999        26915.615        0.0000000       0.10000000    
  3.5999999        42577.828        0.0000000       0.10000000    
  3.6399999        55631.094        0.0000000       0.10000000    
  3.6799998        54487.898        0.0000000       0.10000000    
  3.7199998        35467.367        0.0000000       0.10000000    
  3.7599998        26179.008        0.0000000       0.10000000    
  3.7999997        22774.133        0.0000000       0.10000000    
  3.8399997        14834.080        0.0000000       0.10000000    
  3.8799996        22392.137        0.0000000       0.10000000    
  3.9199996        30192.768        0.0000000       0.10000000    
  3.9600000        39803.961        0.0000000       0.10000000    
  4.0000000        51874.590        0.0000000       0.10000000    
  4.0400000        47011.500        0.0000000       0.10000000    
  4.0799999        26510.525        0.0000000       0.10000000    
  4.1199999        16493.258        0.0000000       0.10000000    
  4.1599998        16183.879        0.0000000       0.10000000    
  4.1999998        10709.724        0.0000000       0.10000000    
  4.2399998        16428.525        0.0000000       0.10000000    
  4.2799997        21232.705        0.0000000       0.10000000    
  4.3199997        39232.203        0.0000000       0.10000000    
  4.3599997        37609.203        0.0000000       0.10000000    
  4.3999996        20321.436        0.0000000       0.10000000    
  4.4399996        14498.191        0.0000000       0.10000000    
  4.4799995        10826.428        0.0000000       0.10000000    
  4.5199995        9430.8779        0.0000000       0.10000000    
  4.5599995        12255.810        0.0000000       0.10000000    
  4.5999994        19105.916        0.0000000       0.10000000    
  4.6399994        25433.824        0.0000000       0.10000000    
  4.6799994        25995.080        0.0000000       0.10000000    
  4.7200003        17893.535        0.0000000       0.10000000    
  4.7600002        12812.605        0.0000000       0.10000000    
  4.8000002        10794.540        0.0000000       0.10000000    
  4.8400002        6333.3979        0.0000000       0.10000000    
  4.8800001        7669.2432        0.0000000       0.10000000    
  4.9200001        10092.445        0.0000000       0.10000000    
  4.9600000        12023.838        0.0000000       0.10000000    
  5.0000000        15616.713        0.0000000       0.10000000    
  5.0400000        14684.389        0.0000000       0.10000000    
  5.0799999        8742.9326        0.0000000       0.10000000    
  5.1199999        5856.3682        0.0000000       0.10000000    
  5.1599998        5450.9473        0.0000000       0.10000000    
  5.1999998        3366.4666        0.0000000       0.10000000    
  5.2399998        3784.5625        0.0000000       0.10000000    
  5.2799997        3763.9766        0.0000000       0.10000000    
  5.3199997        5318.1411        0.0000000       0.10000000    
  5.3599997        5050.1187        0.0000000       0.10000000    
  5.3999996        3487.2771        0.0000000       0.10000000    
  5.4399996        2858.0737        0.0000000       0.10000000    
  5.4799995        2256.9241        0.0000000       0.10000000    
  5.5199995        2041.0128        0.0000000       0.10000000    
  5.5599995        2378.6755        0.0000000       0.10000000    
  5.5999994        3017.5383        0.0000000       0.10000000    
  5.6399994        3664.4612        0.0000000       0.10000000    
  5.6799994        3700.9680        0.0000000       0.10000000    
  5.7199993        2857.3955        0.0000000       0.10000000    
  5.7600002        2421.1292        0.0000000       0.10000000    
  5.8000002        2334.0547        0.0000000       0.10000000    
  5.8400002        1578.2745        0.0000000       0.10000000    
  5.8800001        2031.9727        0.0000000       0.10000000    
  5.9200001        2672.5066        0.0000000       0.10000000    
  5.9600000        3166.9653        0.0000000       0.10000000    
  6.0000000        3924.6064        0.0000000       0.10000000    
