# Supplementary material for: Quantitative analysis of diffuse electron scattering in the lithium-ion battery cathode material Li1.2Ni0.13Mn0.54Co0.13O2
Source: IUCrJ. 2022 Sep 1;9(Pt 5):695–704. doi: 10.1107/S2052252522007746 (PMC9438490; doi:10.1107/S2052252522007746)
Supplement: Supplementary file 1 [file m-09-00695-sup1.zip › Refinement 210/SUM/calc.0007]

#
#
 -4.0000000        32820.008        0.0000000       0.10000000    
 -3.9600000        18083.711        0.0000000       0.10000000    
 -3.9200001        10114.500        0.0000000       0.10000000    
 -3.8800001        6987.9438        0.0000000       0.10000000    
 -3.8399999        5549.1514        0.0000000       0.10000000    
 -3.8000000        6384.2515        0.0000000       0.10000000    
 -3.7600000        5784.1289        0.0000000       0.10000000    
 -3.7200000        8863.9346        0.0000000       0.10000000    
 -3.6800001        10992.980        0.0000000       0.10000000    
 -3.6400001        17469.068        0.0000000       0.10000000    
 -3.5999999        10068.685        0.0000000       0.10000000    
 -3.5599999        5148.3140        0.0000000       0.10000000    
 -3.5200000        4374.9458        0.0000000       0.10000000    
 -3.4800000        4118.3774        0.0000000       0.10000000    
 -3.4400001        4195.4697        0.0000000       0.10000000    
 -3.4000001        5576.3633        0.0000000       0.10000000    
 -3.3600001        4485.3413        0.0000000       0.10000000    
 -3.3199999        7133.0879        0.0000000       0.10000000    
 -3.2800000        4809.2573        0.0000000       0.10000000    
 -3.2400000        3922.4321        0.0000000       0.10000000    
 -3.2000000        3696.8728        0.0000000       0.10000000    
 -3.1600001        2922.0935        0.0000000       0.10000000    
 -3.1199999        2782.7659        0.0000000       0.10000000    
 -3.0799999        3304.3105        0.0000000       0.10000000    
 -3.0400000        4628.4849        0.0000000       0.10000000    
 -3.0000000        8240.8740        0.0000000       0.10000000    
 -2.9600000        5225.6758        0.0000000       0.10000000    
 -2.9200001        3865.3135        0.0000000       0.10000000    
 -2.8800001        3007.1274        0.0000000       0.10000000    
 -2.8400002        2642.0906        0.0000000       0.10000000    
 -2.8000002        3109.3694        0.0000000       0.10000000    
 -2.7600000        2790.8672        0.0000000       0.10000000    
 -2.7200000        3045.4639        0.0000000       0.10000000    
 -2.6800001        3141.9717        0.0000000       0.10000000    
 -2.6399999        3896.8000        0.0000000       0.10000000    
 -2.5999999        3581.7793        0.0000000       0.10000000    
 -2.5599999        2912.8716        0.0000000       0.10000000    
 -2.5200000        3394.3391        0.0000000       0.10000000    
 -2.4800000        4164.4829        0.0000000       0.10000000    
 -2.4400001        4915.8408        0.0000000       0.10000000    
 -2.4000001        7872.9639        0.0000000       0.10000000    
 -2.3600001        5684.7529        0.0000000       0.10000000    
 -2.3200002        9154.6807        0.0000000       0.10000000    
 -2.2800002        6236.4888        0.0000000       0.10000000    
 -2.2400000        5802.8149        0.0000000       0.10000000    
 -2.2000000        6802.4233        0.0000000       0.10000000    
 -2.1600001        6475.8906        0.0000000       0.10000000    
 -2.1199999        8194.5381        0.0000000       0.10000000    
 -2.0799999        12388.555        0.0000000       0.10000000    
 -2.0400000        20942.977        0.0000000       0.10000000    
 -2.0000000        37158.512        0.0000000       0.10000000    
 -1.9600000        19287.801        0.0000000       0.10000000    
 -1.9200001        11693.617        0.0000000       0.10000000    
 -1.8800001        9308.6035        0.0000000       0.10000000    
 -1.8400002        7928.4351        0.0000000       0.10000000    
 -1.8000000        12787.104        0.0000000       0.10000000    
 -1.7600000        12367.420        0.0000000       0.10000000    
 -1.7200000        23520.443        0.0000000       0.10000000    
 -1.6800001        27284.463        0.0000000       0.10000000    
 -1.6400001        39218.688        0.0000000       0.10000000    
 -1.6000001        22107.518        0.0000000       0.10000000    
 -1.5599999        11915.684        0.0000000       0.10000000    
 -1.5200000        11171.157        0.0000000       0.10000000    
 -1.4800000        15168.287        0.0000000       0.10000000    
 -1.4400001        17911.523        0.0000000       0.10000000    
 -1.4000001        36487.539        0.0000000       0.10000000    
 -1.3600001        25083.203        0.0000000       0.10000000    
 -1.3200002        45800.859        0.0000000       0.10000000    
 -1.2800000        26842.510        0.0000000       0.10000000    
 -1.2400000        20752.051        0.0000000       0.10000000    
 -1.2000000        21564.893        0.0000000       0.10000000    
 -1.1600001        20320.176        0.0000000       0.10000000    
 -1.1200001        25977.160        0.0000000       0.10000000    
 -1.0800002        41775.949        0.0000000       0.10000000    
 -1.0400000        78382.789        0.0000000       0.10000000    
 -1.0000000        147166.05        0.0000000       0.10000000    
-0.96000004        73481.172        0.0000000       0.10000000    
-0.92000008        38444.699        0.0000000       0.10000000    
-0.88000011        26839.947        0.0000000       0.10000000    
-0.84000015        21009.645        0.0000000       0.10000000    
-0.80000019        30006.465        0.0000000       0.10000000    
-0.75999999        28358.660        0.0000000       0.10000000    
-0.72000003        55431.445        0.0000000       0.10000000    
-0.68000007        67328.500        0.0000000       0.10000000    
-0.64000010        103285.62        0.0000000       0.10000000    
-0.60000014        54501.059        0.0000000       0.10000000    
-0.56000018        25586.887        0.0000000       0.10000000    
-0.51999998        20996.098        0.0000000       0.10000000    
-0.48000002        25272.717        0.0000000       0.10000000    
-0.44000006        28791.836        0.0000000       0.10000000    
-0.40000010        58074.645        0.0000000       0.10000000    
-0.36000013        42121.488        0.0000000       0.10000000    
-0.32000017        80063.922        0.0000000       0.10000000    
-0.27999997        47404.625        0.0000000       0.10000000    
-0.24000001        35195.078        0.0000000       0.10000000    
-0.20000005        33831.906        0.0000000       0.10000000    
-0.16000009        30787.115        0.0000000       0.10000000    
-0.12000012        37543.312        0.0000000       0.10000000    
-0.80000162E-01    60644.895        0.0000000       0.10000000    
-0.40000200E-01    119872.62        0.0000000       0.10000000    
  0.0000000        238603.58        0.0000000       0.10000000    
 0.39999962E-01    124767.98        0.0000000       0.10000000    
 0.79999924E-01    65955.242        0.0000000       0.10000000    
 0.11999989        44007.031        0.0000000       0.10000000    
 0.15999985        33612.062        0.0000000       0.10000000    
 0.19999981        39092.141        0.0000000       0.10000000    
 0.23999977        35206.699        0.0000000       0.10000000    
 0.27999973        57144.656        0.0000000       0.10000000    
 0.31999969        70674.133        0.0000000       0.10000000    
 0.36000013        110744.02        0.0000000       0.10000000    
 0.40000010        60226.461        0.0000000       0.10000000    
 0.44000006        28182.072        0.0000000       0.10000000    
 0.48000002        22236.412        0.0000000       0.10000000    
 0.51999998        20534.463        0.0000000       0.10000000    
 0.55999994        20499.818        0.0000000       0.10000000    
 0.59999990        29015.680        0.0000000       0.10000000    
 0.63999987        23341.373        0.0000000       0.10000000    
 0.67999983        39241.375        0.0000000       0.10000000    
 0.71999979        25102.408        0.0000000       0.10000000    
 0.75999975        19145.283        0.0000000       0.10000000    
 0.79999971        16916.408        0.0000000       0.10000000    
 0.83999968        13103.135        0.0000000       0.10000000    
 0.88000011        12300.957        0.0000000       0.10000000    
 0.92000008        15501.473        0.0000000       0.10000000    
 0.96000004        25105.785        0.0000000       0.10000000    
  1.0000000        48591.695        0.0000000       0.10000000    
  1.0400000        28909.930        0.0000000       0.10000000    
  1.0799999        18305.557        0.0000000       0.10000000    
  1.1199999        12820.389        0.0000000       0.10000000    
  1.1599998        10400.318        0.0000000       0.10000000    
  1.1999998        10691.650        0.0000000       0.10000000    
  1.2399998        8899.9580        0.0000000       0.10000000    
  1.2799997        8624.8154        0.0000000       0.10000000    
  1.3199997        8853.5576        0.0000000       0.10000000    
  1.3599997        11230.135        0.0000000       0.10000000    
  1.4000001        8956.3809        0.0000000       0.10000000    
  1.4400001        6437.5059        0.0000000       0.10000000    
  1.4800000        6818.9517        0.0000000       0.10000000    
  1.5200000        6908.0669        0.0000000       0.10000000    
  1.5599999        7452.5640        0.0000000       0.10000000    
  1.5999999        9435.6416        0.0000000       0.10000000    
  1.6399999        7016.3535        0.0000000       0.10000000    
  1.6799998        10115.845        0.0000000       0.10000000    
  1.7199998        7457.8564        0.0000000       0.10000000    
  1.7599998        7165.4224        0.0000000       0.10000000    
  1.7999997        8070.3140        0.0000000       0.10000000    
  1.8399997        7154.5049        0.0000000       0.10000000    
  1.8799996        8221.0713        0.0000000       0.10000000    
  1.9200001        11300.253        0.0000000       0.10000000    
  1.9600000        17388.682        0.0000000       0.10000000    
  2.0000000        29970.043        0.0000000       0.10000000    
  2.0400000        16679.898        0.0000000       0.10000000    
  2.0799999        11222.400        0.0000000       0.10000000    
  2.1199999        9083.0576        0.0000000       0.10000000    
  2.1599998        7939.4727        0.0000000       0.10000000    
  2.1999998        11792.488        0.0000000       0.10000000    
  2.2399998        11019.522        0.0000000       0.10000000    
  2.2799997        18526.432        0.0000000       0.10000000    
  2.3199997        20475.320        0.0000000       0.10000000    
  2.3599997        27820.508        0.0000000       0.10000000    
  2.3999996        16376.113        0.0000000       0.10000000    
  2.4400001        9383.3154        0.0000000       0.10000000    
  2.4800000        9088.1934        0.0000000       0.10000000    
  2.5200000        11468.541        0.0000000       0.10000000    
  2.5599999        13026.151        0.0000000       0.10000000    
  2.5999999        23424.619        0.0000000       0.10000000    
  2.6399999        15604.156        0.0000000       0.10000000    
  2.6799998        26076.404        0.0000000       0.10000000    
  2.7199998        15227.250        0.0000000       0.10000000    
  2.7599998        12116.028        0.0000000       0.10000000    
  2.7999997        12714.465        0.0000000       0.10000000    
  2.8399997        11671.889        0.0000000       0.10000000    
  2.8799996        14378.286        0.0000000       0.10000000    
  2.9200001        21879.414        0.0000000       0.10000000    
  2.9600000        37645.836        0.0000000       0.10000000    
  3.0000000        66384.211        0.0000000       0.10000000    
  3.0400000        32300.533        0.0000000       0.10000000    
  3.0799999        17499.123        0.0000000       0.10000000    
  3.1199999        12881.148        0.0000000       0.10000000    
  3.1599998        10347.355        0.0000000       0.10000000    
  3.1999998        16061.103        0.0000000       0.10000000    
  3.2399998        15186.031        0.0000000       0.10000000    
  3.2799997        29802.402        0.0000000       0.10000000    
  3.3199997        34632.090        0.0000000       0.10000000    
  3.3599997        50295.066        0.0000000       0.10000000    
  3.3999996        26849.023        0.0000000       0.10000000    
  3.4400001        13155.108        0.0000000       0.10000000    
  3.4800000        11347.036        0.0000000       0.10000000    
  3.5200000        14722.560        0.0000000       0.10000000    
  3.5599999        16965.439        0.0000000       0.10000000    
  3.5999999        34503.762        0.0000000       0.10000000    
  3.6399999        23579.588        0.0000000       0.10000000    
  3.6799998        42998.180        0.0000000       0.10000000    
  3.7199998        24496.199        0.0000000       0.10000000    
  3.7599998        17943.336        0.0000000       0.10000000    
  3.7999997        17261.008        0.0000000       0.10000000    
  3.8399997        15688.673        0.0000000       0.10000000    
  3.8799996        19282.715        0.0000000       0.10000000    
  3.9199996        30564.400        0.0000000       0.10000000    
  3.9600000        57875.809        0.0000000       0.10000000    
  4.0000000        109286.94        0.0000000       0.10000000    
  4.0400000        54120.227        0.0000000       0.10000000    
  4.0799999        27306.320        0.0000000       0.10000000    
  4.1199999        17778.762        0.0000000       0.10000000    
  4.1599998        13287.607        0.0000000       0.10000000    
  4.1999998        16400.422        0.0000000       0.10000000    
  4.2399998        14723.379        0.0000000       0.10000000    
  4.2799997        25873.984        0.0000000       0.10000000    
  4.3199997        31207.301        0.0000000       0.10000000    
  4.3599997        47903.371        0.0000000       0.10000000    
  4.3999996        24759.420        0.0000000       0.10000000    
  4.4399996        11112.646        0.0000000       0.10000000    
  4.4799995        8519.7402        0.0000000       0.10000000    
  4.5199995        8641.7383        0.0000000       0.10000000    
  4.5599995        8910.2695        0.0000000       0.10000000    
  4.5999994        15317.338        0.0000000       0.10000000    
  4.6399994        11432.621        0.0000000       0.10000000    
  4.6799994        20439.910        0.0000000       0.10000000    
  4.7200003        12162.014        0.0000000       0.10000000    
  4.7600002        8684.5166        0.0000000       0.10000000    
  4.8000002        7526.7261        0.0000000       0.10000000    
  4.8400002        6040.8374        0.0000000       0.10000000    
  4.8800001        6216.7739        0.0000000       0.10000000    
  4.9200001        8739.8594        0.0000000       0.10000000    
  4.9600000        15891.531        0.0000000       0.10000000    
  5.0000000        30808.727        0.0000000       0.10000000    
  5.0400000        16515.350        0.0000000       0.10000000    
  5.0799999        9048.1934        0.0000000       0.10000000    
  5.1199999        5874.6982        0.0000000       0.10000000    
  5.1599998        4418.5571        0.0000000       0.10000000    
  5.1999998        4369.1704        0.0000000       0.10000000    
  5.2399998        3570.4106        0.0000000       0.10000000    
  5.2799997        4011.9407        0.0000000       0.10000000    
  5.3199997        4422.2104        0.0000000       0.10000000    
  5.3599997        6233.3936        0.0000000       0.10000000    
  5.3999996        3867.9285        0.0000000       0.10000000    
  5.4399996        2217.9038        0.0000000       0.10000000    
  5.4799995        2034.0072        0.0000000       0.10000000    
  5.5199995        1907.0034        0.0000000       0.10000000    
  5.5599995        1973.1637        0.0000000       0.10000000    
  5.5999994        2561.6260        0.0000000       0.10000000    
  5.6399994        1966.7203        0.0000000       0.10000000    
  5.6799994        3091.1494        0.0000000       0.10000000    
  5.7199993        2121.7083        0.0000000       0.10000000    
  5.7600002        1834.5610        0.0000000       0.10000000    
  5.8000002        1873.9578        0.0000000       0.10000000    
  5.8400002        1598.0433        0.0000000       0.10000000    
  5.8800001        1753.6943        0.0000000       0.10000000    
  5.9200001        2424.0974        0.0000000       0.10000000    
  5.9600000        3995.4639        0.0000000       0.10000000    
  6.0000000        7448.6719        0.0000000       0.10000000    
