# Supplementary material for: Quantitative analysis of diffuse electron scattering in the lithium-ion battery cathode material Li1.2Ni0.13Mn0.54Co0.13O2
Source: IUCrJ. 2022 Sep 1;9(Pt 5):695–704. doi: 10.1107/S2052252522007746 (PMC9438490; doi:10.1107/S2052252522007746)
Supplement: Supplementary file 1 [file m-09-00695-sup1.zip › Refinement 210/SUM/calc.0008]

#
#
 -4.0000000        20812.441        0.0000000       0.10000000    
 -3.9600000        16107.086        0.0000000       0.10000000    
 -3.9200001        14204.983        0.0000000       0.10000000    
 -3.8800001        6674.9849        0.0000000       0.10000000    
 -3.8399999        5810.8066        0.0000000       0.10000000    
 -3.8000000        6013.8677        0.0000000       0.10000000    
 -3.7600000        6492.9536        0.0000000       0.10000000    
 -3.7200000        10392.628        0.0000000       0.10000000    
 -3.6800001        12218.885        0.0000000       0.10000000    
 -3.6400001        12204.287        0.0000000       0.10000000    
 -3.5999999        7902.7568        0.0000000       0.10000000    
 -3.5599999        6784.0557        0.0000000       0.10000000    
 -3.5200000        5513.0439        0.0000000       0.10000000    
 -3.4800000        4648.7046        0.0000000       0.10000000    
 -3.4400001        4747.2217        0.0000000       0.10000000    
 -3.4000001        5805.0161        0.0000000       0.10000000    
 -3.3600001        6529.4004        0.0000000       0.10000000    
 -3.3199999        6497.3452        0.0000000       0.10000000    
 -3.2800000        7002.6958        0.0000000       0.10000000    
 -3.2400000        5078.7280        0.0000000       0.10000000    
 -3.2000000        3679.2207        0.0000000       0.10000000    
 -3.1600001        3317.3630        0.0000000       0.10000000    
 -3.1199999        3841.6287        0.0000000       0.10000000    
 -3.0799999        4312.9082        0.0000000       0.10000000    
 -3.0400000        4673.0352        0.0000000       0.10000000    
 -3.0000000        5767.2285        0.0000000       0.10000000    
 -2.9600000        5072.0527        0.0000000       0.10000000    
 -2.9200001        4951.2461        0.0000000       0.10000000    
 -2.8800001        3010.3252        0.0000000       0.10000000    
 -2.8400002        2905.2419        0.0000000       0.10000000    
 -2.8000002        3357.5347        0.0000000       0.10000000    
 -2.7600000        3114.5801        0.0000000       0.10000000    
 -2.7200000        3616.9443        0.0000000       0.10000000    
 -2.6800001        3560.3059        0.0000000       0.10000000    
 -2.6399999        3841.3369        0.0000000       0.10000000    
 -2.5999999        3913.5757        0.0000000       0.10000000    
 -2.5599999        3562.6982        0.0000000       0.10000000    
 -2.5200000        4119.3477        0.0000000       0.10000000    
 -2.4800000        4092.6875        0.0000000       0.10000000    
 -2.4400001        5080.4268        0.0000000       0.10000000    
 -2.4000001        7047.6924        0.0000000       0.10000000    
 -2.3600001        8217.6758        0.0000000       0.10000000    
 -2.3200002        8372.4648        0.0000000       0.10000000    
 -2.2800002        8844.5557        0.0000000       0.10000000    
 -2.2400000        7462.8354        0.0000000       0.10000000    
 -2.2000000        6264.5576        0.0000000       0.10000000    
 -2.1600001        7504.7739        0.0000000       0.10000000    
 -2.1199999        10658.978        0.0000000       0.10000000    
 -2.0799999        15106.822        0.0000000       0.10000000    
 -2.0400000        19553.539        0.0000000       0.10000000    
 -2.0000000        24267.117        0.0000000       0.10000000    
 -1.9600000        18250.326        0.0000000       0.10000000    
 -1.9200001        15554.705        0.0000000       0.10000000    
 -1.8800001        9052.3896        0.0000000       0.10000000    
 -1.8400002        10124.160        0.0000000       0.10000000    
 -1.8000000        11120.622        0.0000000       0.10000000    
 -1.7600000        15937.250        0.0000000       0.10000000    
 -1.7200000        26974.000        0.0000000       0.10000000    
 -1.6800001        30870.561        0.0000000       0.10000000    
 -1.6400001        27356.607        0.0000000       0.10000000    
 -1.6000001        18356.803        0.0000000       0.10000000    
 -1.5599999        15212.090        0.0000000       0.10000000    
 -1.5200000        14999.719        0.0000000       0.10000000    
 -1.4800000        13500.945        0.0000000       0.10000000    
 -1.4400001        18143.654        0.0000000       0.10000000    
 -1.4000001        30752.068        0.0000000       0.10000000    
 -1.3600001        35969.012        0.0000000       0.10000000    
 -1.3200002        38736.371        0.0000000       0.10000000    
 -1.2800000        38327.914        0.0000000       0.10000000    
 -1.2400000        27710.270        0.0000000       0.10000000    
 -1.2000000        20207.842        0.0000000       0.10000000    
 -1.1600001        23417.189        0.0000000       0.10000000    
 -1.1200001        32749.145        0.0000000       0.10000000    
 -1.0800002        50602.422        0.0000000       0.10000000    
 -1.0400000        70604.562        0.0000000       0.10000000    
 -1.0000000        92900.961        0.0000000       0.10000000    
-0.96000004        66119.422        0.0000000       0.10000000    
-0.92000008        53915.926        0.0000000       0.10000000    
-0.88000011        25487.857        0.0000000       0.10000000    
-0.84000015        24885.537        0.0000000       0.10000000    
-0.80000019        25193.627        0.0000000       0.10000000    
-0.75999999        35587.391        0.0000000       0.10000000    
-0.72000003        63753.324        0.0000000       0.10000000    
-0.68000007        75580.828        0.0000000       0.10000000    
-0.64000010        68350.406        0.0000000       0.10000000    
-0.60000014        40887.914        0.0000000       0.10000000    
-0.56000018        33768.719        0.0000000       0.10000000    
-0.51999998        28674.762        0.0000000       0.10000000    
-0.48000002        23991.467        0.0000000       0.10000000    
-0.44000006        30290.340        0.0000000       0.10000000    
-0.40000010        50884.160        0.0000000       0.10000000    
-0.36000013        60478.984        0.0000000       0.10000000    
-0.32000017        67041.492        0.0000000       0.10000000    
-0.27999997        68353.656        0.0000000       0.10000000    
-0.24000001        47448.145        0.0000000       0.10000000    
-0.20000005        32878.035        0.0000000       0.10000000    
-0.16000009        35137.715        0.0000000       0.10000000    
-0.12000012        47435.422        0.0000000       0.10000000    
-0.80000162E-01    74362.703        0.0000000       0.10000000    
-0.40000200E-01    107498.20        0.0000000       0.10000000    
  0.0000000        150001.33        0.0000000       0.10000000    
 0.39999962E-01    110459.81        0.0000000       0.10000000    
 0.79999924E-01    93585.203        0.0000000       0.10000000    
 0.11999989        41721.848        0.0000000       0.10000000    
 0.15999985        35622.766        0.0000000       0.10000000    
 0.19999981        35322.434        0.0000000       0.10000000    
 0.23999977        40355.406        0.0000000       0.10000000    
 0.27999973        66665.992        0.0000000       0.10000000    
 0.31999969        78579.766        0.0000000       0.10000000    
 0.36000013        74858.383        0.0000000       0.10000000    
 0.40000010        45207.871        0.0000000       0.10000000    
 0.44000006        37558.746        0.0000000       0.10000000    
 0.48000002        28661.072        0.0000000       0.10000000    
 0.51999998        23168.932        0.0000000       0.10000000    
 0.55999994        23414.164        0.0000000       0.10000000    
 0.59999990        29917.654        0.0000000       0.10000000    
 0.63999987        33895.594        0.0000000       0.10000000    
 0.67999983        34668.227        0.0000000       0.10000000    
 0.71999979        36689.203        0.0000000       0.10000000    
 0.75999975        25152.381        0.0000000       0.10000000    
 0.79999971        17160.078        0.0000000       0.10000000    
 0.83999968        14781.585        0.0000000       0.10000000    
 0.88000011        16773.395        0.0000000       0.10000000    
 0.92000008        20176.041        0.0000000       0.10000000    
 0.96000004        24234.256        0.0000000       0.10000000    
  1.0000000        32407.881        0.0000000       0.10000000    
  1.0400000        26772.047        0.0000000       0.10000000    
  1.0799999        24483.803        0.0000000       0.10000000    
  1.1199999        12608.584        0.0000000       0.10000000    
  1.1599998        10818.142        0.0000000       0.10000000    
  1.1999998        11451.280        0.0000000       0.10000000    
  1.2399998        9440.0605        0.0000000       0.10000000    
  1.2799997        10375.997        0.0000000       0.10000000    
  1.3199997        9869.3428        0.0000000       0.10000000    
  1.3599997        10476.282        0.0000000       0.10000000    
  1.4000001        9279.2549        0.0000000       0.10000000    
  1.4400001        7998.1699        0.0000000       0.10000000    
  1.4800000        8044.9023        0.0000000       0.10000000    
  1.5200000        7383.1362        0.0000000       0.10000000    
  1.5599999        7962.7173        0.0000000       0.10000000    
  1.5999999        9166.4482        0.0000000       0.10000000    
  1.6399999        10213.819        0.0000000       0.10000000    
  1.6799998        9742.0566        0.0000000       0.10000000    
  1.7199998        10634.207        0.0000000       0.10000000    
  1.7599998        9100.2578        0.0000000       0.10000000    
  1.7999997        7573.6113        0.0000000       0.10000000    
  1.8399997        8252.8760        0.0000000       0.10000000    
  1.8799996        10981.494        0.0000000       0.10000000    
  1.9200001        14063.637        0.0000000       0.10000000    
  1.9600000        16793.994        0.0000000       0.10000000    
  2.0000000        20220.217        0.0000000       0.10000000    
  2.0400000        16185.861        0.0000000       0.10000000    
  2.0799999        14528.659        0.0000000       0.10000000    
  2.1199999        8959.2461        0.0000000       0.10000000    
  2.1599998        9824.3896        0.0000000       0.10000000    
  2.1999998        10907.455        0.0000000       0.10000000    
  2.2399998        13812.499        0.0000000       0.10000000    
  2.2799997        21348.676        0.0000000       0.10000000    
  2.3199997        23186.898        0.0000000       0.10000000    
  2.3599997        20474.881        0.0000000       0.10000000    
  2.3999996        14485.755        0.0000000       0.10000000    
  2.4400001        11830.992        0.0000000       0.10000000    
  2.4800000        11816.139        0.0000000       0.10000000    
  2.5200000        10524.380        0.0000000       0.10000000    
  2.5599999        13267.059        0.0000000       0.10000000    
  2.5999999        20056.814        0.0000000       0.10000000    
  2.6399999        22427.328        0.0000000       0.10000000    
  2.6799998        22592.551        0.0000000       0.10000000    
  2.7199998        21672.465        0.0000000       0.10000000    
  2.7599998        15935.227        0.0000000       0.10000000    
  2.7999997        11782.051        0.0000000       0.10000000    
  2.8399997        13494.702        0.0000000       0.10000000    
  2.8799996        18371.203        0.0000000       0.10000000    
  2.9200001        26537.557        0.0000000       0.10000000    
  2.9600000        34446.738        0.0000000       0.10000000    
  3.0000000        42545.406        0.0000000       0.10000000    
  3.0400000        29823.467        0.0000000       0.10000000    
  3.0799999        23865.262        0.0000000       0.10000000    
  3.1199999        12388.527        0.0000000       0.10000000    
  3.1599998        13050.145        0.0000000       0.10000000    
  3.1999998        13565.586        0.0000000       0.10000000    
  3.2399998        19613.641        0.0000000       0.10000000    
  3.2799997        34150.836        0.0000000       0.10000000    
  3.3199997        39080.953        0.0000000       0.10000000    
  3.3599997        33986.266        0.0000000       0.10000000    
  3.3999996        21147.088        0.0000000       0.10000000    
  3.4400001        17053.498        0.0000000       0.10000000    
  3.4800000        15506.455        0.0000000       0.10000000    
  3.5200000        13214.937        0.0000000       0.10000000    
  3.5599999        17350.994        0.0000000       0.10000000    
  3.5999999        29275.439        0.0000000       0.10000000    
  3.6399999        33797.781        0.0000000       0.10000000    
  3.6799998        36007.586        0.0000000       0.10000000    
  3.7199998        35121.828        0.0000000       0.10000000    
  3.7599998        24147.186        0.0000000       0.10000000    
  3.7999997        16429.883        0.0000000       0.10000000    
  3.8399997        17997.877        0.0000000       0.10000000    
  3.8799996        24214.650        0.0000000       0.10000000    
  3.9199996        37164.297        0.0000000       0.10000000    
  3.9600000        51807.859        0.0000000       0.10000000    
  4.0000000        68621.305        0.0000000       0.10000000    
  4.0400000        48072.715        0.0000000       0.10000000    
  4.0799999        38745.141        0.0000000       0.10000000    
  4.1199999        16816.926        0.0000000       0.10000000    
  4.1599998        14710.410        0.0000000       0.10000000    
  4.1999998        14188.183        0.0000000       0.10000000    
  4.2399998        17631.457        0.0000000       0.10000000    
  4.2799997        29954.723        0.0000000       0.10000000    
  4.3199997        34837.879        0.0000000       0.10000000    
  4.3599997        31729.688        0.0000000       0.10000000    
  4.3999996        18242.029        0.0000000       0.10000000    
  4.4399996        14832.619        0.0000000       0.10000000    
  4.4799995        11382.000        0.0000000       0.10000000    
  4.5199995        9033.2383        0.0000000       0.10000000    
  4.5599995        9843.7021        0.0000000       0.10000000    
  4.5999994        14481.409        0.0000000       0.10000000    
  4.6399994        16493.416        0.0000000       0.10000000    
  4.6799994        17389.162        0.0000000       0.10000000    
  4.7200003        17703.154        0.0000000       0.10000000    
  4.7600002        11619.205        0.0000000       0.10000000    
  4.8000002        7584.4238        0.0000000       0.10000000    
  4.8400002        6824.0757        0.0000000       0.10000000    
  4.8800001        8134.5000        0.0000000       0.10000000    
  4.9200001        11047.615        0.0000000       0.10000000    
  4.9600000        14599.142        0.0000000       0.10000000    
  5.0000000        19749.582        0.0000000       0.10000000    
  5.0400000        14796.459        0.0000000       0.10000000    
  5.0799999        12553.980        0.0000000       0.10000000    
  5.1199999        5667.8188        0.0000000       0.10000000    
  5.1599998        4486.1396        0.0000000       0.10000000    
  5.1999998        4437.4995        0.0000000       0.10000000    
  5.2399998        3789.5059        0.0000000       0.10000000    
  5.2799997        4783.8154        0.0000000       0.10000000    
  5.3199997        4898.5918        0.0000000       0.10000000    
  5.3599997        4864.3008        0.0000000       0.10000000    
  5.3999996        3437.0850        0.0000000       0.10000000    
  5.4399996        2841.9573        0.0000000       0.10000000    
  5.4799995        2456.1294        0.0000000       0.10000000    
  5.5199995        2099.1987        0.0000000       0.10000000    
  5.5599995        2156.8401        0.0000000       0.10000000    
  5.5999994        2534.3293        0.0000000       0.10000000    
  5.6399994        2857.8831        0.0000000       0.10000000    
  5.6799994        2841.9790        0.0000000       0.10000000    
  5.7199993        3054.8501        0.0000000       0.10000000    
  5.7600002        2374.5510        0.0000000       0.10000000    
  5.8000002        1807.5236        0.0000000       0.10000000    
  5.8400002        1828.7886        0.0000000       0.10000000    
  5.8800001        2331.6826        0.0000000       0.10000000    
  5.9200001        3041.2842        0.0000000       0.10000000    
  5.9600000        3783.5510        0.0000000       0.10000000    
  6.0000000        4908.8652        0.0000000       0.10000000    
