# Supplementary material for: Quantitative analysis of diffuse electron scattering in the lithium-ion battery cathode material Li1.2Ni0.13Mn0.54Co0.13O2
Source: IUCrJ. 2022 Sep 1;9(Pt 5):695–704. doi: 10.1107/S2052252522007746 (PMC9438490; doi:10.1107/S2052252522007746)
Supplement: Supplementary file 1 [file m-09-00695-sup1.zip › Refinement 210/SUM/calc.0009]

#
#
 -4.0000000        15633.930        0.0000000       0.10000000    
 -3.9600000        16969.588        0.0000000       0.10000000    
 -3.9200001        13239.005        0.0000000       0.10000000    
 -3.8800001        7401.4150        0.0000000       0.10000000    
 -3.8399999        8171.7012        0.0000000       0.10000000    
 -3.8000000        6827.5498        0.0000000       0.10000000    
 -3.7600000        5998.0039        0.0000000       0.10000000    
 -3.7200000        9181.9463        0.0000000       0.10000000    
 -3.6800001        9009.4189        0.0000000       0.10000000    
 -3.6400001        11341.043        0.0000000       0.10000000    
 -3.5999999        12376.608        0.0000000       0.10000000    
 -3.5599999        8213.9590        0.0000000       0.10000000    
 -3.5200000        8219.7148        0.0000000       0.10000000    
 -3.4800000        6091.8691        0.0000000       0.10000000    
 -3.4400001        5862.3145        0.0000000       0.10000000    
 -3.4000001        4812.2739        0.0000000       0.10000000    
 -3.3600001        5887.3726        0.0000000       0.10000000    
 -3.3199999        6988.2461        0.0000000       0.10000000    
 -3.2800000        5098.8535        0.0000000       0.10000000    
 -3.2400000        5563.5767        0.0000000       0.10000000    
 -3.2000000        3878.8225        0.0000000       0.10000000    
 -3.1600001        3578.2693        0.0000000       0.10000000    
 -3.1199999        3390.0305        0.0000000       0.10000000    
 -3.0799999        3788.4556        0.0000000       0.10000000    
 -3.0400000        4111.0933        0.0000000       0.10000000    
 -3.0000000        4940.1660        0.0000000       0.10000000    
 -2.9600000        5204.6548        0.0000000       0.10000000    
 -2.9200001        4813.6982        0.0000000       0.10000000    
 -2.8800001        3391.6116        0.0000000       0.10000000    
 -2.8400002        3917.5850        0.0000000       0.10000000    
 -2.8000002        3402.0178        0.0000000       0.10000000    
 -2.7600000        2832.9299        0.0000000       0.10000000    
 -2.7200000        3388.9763        0.0000000       0.10000000    
 -2.6800001        3227.2278        0.0000000       0.10000000    
 -2.6399999        3537.4998        0.0000000       0.10000000    
 -2.5999999        3980.8984        0.0000000       0.10000000    
 -2.5599999        4020.6477        0.0000000       0.10000000    
 -2.5200000        4599.7852        0.0000000       0.10000000    
 -2.4800000        4757.4614        0.0000000       0.10000000    
 -2.4400001        6797.0068        0.0000000       0.10000000    
 -2.4000001        5923.7832        0.0000000       0.10000000    
 -2.3600001        7561.2319        0.0000000       0.10000000    
 -2.3200002        9090.9541        0.0000000       0.10000000    
 -2.2800002        6654.4468        0.0000000       0.10000000    
 -2.2400000        8285.5098        0.0000000       0.10000000    
 -2.2000000        7565.3042        0.0000000       0.10000000    
 -2.1600001        8549.0186        0.0000000       0.10000000    
 -2.1199999        10287.943        0.0000000       0.10000000    
 -2.0799999        12999.128        0.0000000       0.10000000    
 -2.0400000        15132.504        0.0000000       0.10000000    
 -2.0000000        19849.596        0.0000000       0.10000000    
 -1.9600000        19425.477        0.0000000       0.10000000    
 -1.9200001        15596.146        0.0000000       0.10000000    
 -1.8800001        10886.039        0.0000000       0.10000000    
 -1.8400002        14747.796        0.0000000       0.10000000    
 -1.8000000        15338.081        0.0000000       0.10000000    
 -1.7600000        14144.769        0.0000000       0.10000000    
 -1.7200000        24021.039        0.0000000       0.10000000    
 -1.6800001        21352.932        0.0000000       0.10000000    
 -1.6400001        24794.715        0.0000000       0.10000000    
 -1.6000001        24955.762        0.0000000       0.10000000    
 -1.5599999        15811.401        0.0000000       0.10000000    
 -1.5200000        16669.691        0.0000000       0.10000000    
 -1.4800000        16338.781        0.0000000       0.10000000    
 -1.4400001        24065.295        0.0000000       0.10000000    
 -1.4000001        22639.402        0.0000000       0.10000000    
 -1.3600001        31186.102        0.0000000       0.10000000    
 -1.3200002        37014.238        0.0000000       0.10000000    
 -1.2800000        26225.961        0.0000000       0.10000000    
 -1.2400000        27411.348        0.0000000       0.10000000    
 -1.2000000        20422.193        0.0000000       0.10000000    
 -1.1600001        25224.994        0.0000000       0.10000000    
 -1.1200001        31215.625        0.0000000       0.10000000    
 -1.0800002        41533.719        0.0000000       0.10000000    
 -1.0400000        50108.297        0.0000000       0.10000000    
 -1.0000000        70919.172        0.0000000       0.10000000    
-0.96000004        70491.531        0.0000000       0.10000000    
-0.92000008        51659.227        0.0000000       0.10000000    
-0.88000011        29651.822        0.0000000       0.10000000    
-0.84000015        36479.332        0.0000000       0.10000000    
-0.80000019        34855.602        0.0000000       0.10000000    
-0.75999999        31980.018        0.0000000       0.10000000    
-0.72000003        56035.004        0.0000000       0.10000000    
-0.68000007        51214.273        0.0000000       0.10000000    
-0.64000010        62495.676        0.0000000       0.10000000    
-0.60000014        64428.766        0.0000000       0.10000000    
-0.56000018        37186.688        0.0000000       0.10000000    
-0.51999998        37646.609        0.0000000       0.10000000    
-0.48000002        31029.508        0.0000000       0.10000000    
-0.44000006        38692.141        0.0000000       0.10000000    
-0.40000010        36573.090        0.0000000       0.10000000    
-0.36000013        51643.695        0.0000000       0.10000000    
-0.32000017        62818.734        0.0000000       0.10000000    
-0.27999997        45699.211        0.0000000       0.10000000    
-0.24000001        45638.625        0.0000000       0.10000000    
-0.20000005        29393.777        0.0000000       0.10000000    
-0.16000009        36179.848        0.0000000       0.10000000    
-0.12000012        43668.852        0.0000000       0.10000000    
-0.80000162E-01    59795.535        0.0000000       0.10000000    
-0.40000200E-01    74884.164        0.0000000       0.10000000    
  0.0000000        111753.35        0.0000000       0.10000000    
 0.39999962E-01    116922.52        0.0000000       0.10000000    
 0.79999924E-01    87211.750        0.0000000       0.10000000    
 0.11999989        46519.164        0.0000000       0.10000000    
 0.15999985        50789.828        0.0000000       0.10000000    
 0.19999981        42286.906        0.0000000       0.10000000    
 0.23999977        37168.566        0.0000000       0.10000000    
 0.27999973        58511.000        0.0000000       0.10000000    
 0.31999969        56051.656        0.0000000       0.10000000    
 0.36000013        69408.836        0.0000000       0.10000000    
 0.40000010        74192.203        0.0000000       0.10000000    
 0.44000006        45208.148        0.0000000       0.10000000    
 0.48000002        43987.465        0.0000000       0.10000000    
 0.51999998        31122.971        0.0000000       0.10000000    
 0.55999994        28455.197        0.0000000       0.10000000    
 0.59999990        23667.551        0.0000000       0.10000000    
 0.63999987        29853.023        0.0000000       0.10000000    
 0.67999983        35553.855        0.0000000       0.10000000    
 0.71999979        25782.957        0.0000000       0.10000000    
 0.75999975        26384.789        0.0000000       0.10000000    
 0.79999971        16378.456        0.0000000       0.10000000    
 0.83999968        15311.405        0.0000000       0.10000000    
 0.88000011        14459.580        0.0000000       0.10000000    
 0.92000008        17072.436        0.0000000       0.10000000    
 0.96000004        19572.221        0.0000000       0.10000000    
  1.0000000        25827.498        0.0000000       0.10000000    
  1.0400000        27687.346        0.0000000       0.10000000    
  1.0799999        23118.648        0.0000000       0.10000000    
  1.1199999        13914.492        0.0000000       0.10000000    
  1.1599998        14614.885        0.0000000       0.10000000    
  1.1999998        11229.148        0.0000000       0.10000000    
  1.2399998        8748.3613        0.0000000       0.10000000    
  1.2799997        9601.4336        0.0000000       0.10000000    
  1.3199997        9081.2549        0.0000000       0.10000000    
  1.3599997        9813.3477        0.0000000       0.10000000    
  1.4000001        10600.606        0.0000000       0.10000000    
  1.4400001        9668.9023        0.0000000       0.10000000    
  1.4800000        10075.912        0.0000000       0.10000000    
  1.5200000        8767.8965        0.0000000       0.10000000    
  1.5599999        10477.086        0.0000000       0.10000000    
  1.5999999        8291.6533        0.0000000       0.10000000    
  1.6399999        9681.3545        0.0000000       0.10000000    
  1.6799998        11352.620        0.0000000       0.10000000    
  1.7199998        8291.1016        0.0000000       0.10000000    
  1.7599998        10501.463        0.0000000       0.10000000    
  1.7999997        9241.5752        0.0000000       0.10000000    
  1.8399997        9409.0068        0.0000000       0.10000000    
  1.8799996        10377.900        0.0000000       0.10000000    
  1.9200001        12359.591        0.0000000       0.10000000    
  1.9600000        13866.628        0.0000000       0.10000000    
  2.0000000        17187.725        0.0000000       0.10000000    
  2.0400000        17029.002        0.0000000       0.10000000    
  2.0799999        14606.919        0.0000000       0.10000000    
  2.1199999        10627.403        0.0000000       0.10000000    
  2.1599998        14002.724        0.0000000       0.10000000    
  2.1999998        13909.095        0.0000000       0.10000000    
  2.2399998        12301.815        0.0000000       0.10000000    
  2.2799997        19191.033        0.0000000       0.10000000    
  2.3199997        16742.537        0.0000000       0.10000000    
  2.3599997        18590.119        0.0000000       0.10000000    
  2.3999996        18383.172        0.0000000       0.10000000    
  2.4400001        12546.421        0.0000000       0.10000000    
  2.4800000        13089.683        0.0000000       0.10000000    
  2.5200000        12546.619        0.0000000       0.10000000    
  2.5599999        17665.650        0.0000000       0.10000000    
  2.5999999        15404.237        0.0000000       0.10000000    
  2.6399999        19824.922        0.0000000       0.10000000    
  2.6799998        22521.734        0.0000000       0.10000000    
  2.7199998        15349.470        0.0000000       0.10000000    
  2.7599998        16528.244        0.0000000       0.10000000    
  2.7999997        13016.810        0.0000000       0.10000000    
  2.8399997        14963.545        0.0000000       0.10000000    
  2.8799996        17678.025        0.0000000       0.10000000    
  2.9200001        22293.037        0.0000000       0.10000000    
  2.9600000        25454.777        0.0000000       0.10000000    
  3.0000000        33606.523        0.0000000       0.10000000    
  3.0400000        31816.914        0.0000000       0.10000000    
  3.0799999        23511.088        0.0000000       0.10000000    
  3.1199999        14791.566        0.0000000       0.10000000    
  3.1599998        19164.605        0.0000000       0.10000000    
  3.1999998        19207.850        0.0000000       0.10000000    
  3.2399998        17442.684        0.0000000       0.10000000    
  3.2799997        30225.498        0.0000000       0.10000000    
  3.3199997        26525.766        0.0000000       0.10000000    
  3.3599997        30859.699        0.0000000       0.10000000    
  3.3999996        30819.484        0.0000000       0.10000000    
  3.4400001        17941.781        0.0000000       0.10000000    
  3.4800000        18235.645        0.0000000       0.10000000    
  3.5200000        16431.826        0.0000000       0.10000000    
  3.5599999        22717.311        0.0000000       0.10000000    
  3.5999999        21105.180        0.0000000       0.10000000    
  3.6399999        28987.633        0.0000000       0.10000000    
  3.6799998        33777.656        0.0000000       0.10000000    
  3.7199998        23612.561        0.0000000       0.10000000    
  3.7599998        23318.551        0.0000000       0.10000000    
  3.7999997        15451.973        0.0000000       0.10000000    
  3.8399997        18909.207        0.0000000       0.10000000    
  3.8799996        22745.744        0.0000000       0.10000000    
  3.9199996        30057.186        0.0000000       0.10000000    
  3.9600000        36075.531        0.0000000       0.10000000    
  4.0000000        51415.172        0.0000000       0.10000000    
  4.0400000        51086.059        0.0000000       0.10000000    
  4.0799999        36431.523        0.0000000       0.10000000    
  4.1199999        19062.492        0.0000000       0.10000000    
  4.1599998        21297.818        0.0000000       0.10000000    
  4.1999998        18315.332        0.0000000       0.10000000    
  4.2399998        16060.178        0.0000000       0.10000000    
  4.2799997        26251.910        0.0000000       0.10000000    
  4.3199997        24055.855        0.0000000       0.10000000    
  4.3599997        29226.637        0.0000000       0.10000000    
  4.3999996        30035.262        0.0000000       0.10000000    
  4.4399996        17200.184        0.0000000       0.10000000    
  4.4799995        16666.762        0.0000000       0.10000000    
  4.5199995        12111.508        0.0000000       0.10000000    
  4.5599995        12136.295        0.0000000       0.10000000    
  4.5999994        10695.309        0.0000000       0.10000000    
  4.6399994        14158.446        0.0000000       0.10000000    
  4.6799994        16748.324        0.0000000       0.10000000    
  4.7200003        11974.803        0.0000000       0.10000000    
  4.7600002        11494.196        0.0000000       0.10000000    
  4.8000002        6624.0864        0.0000000       0.10000000    
  4.8400002        6885.4629        0.0000000       0.10000000    
  4.8800001        7134.3062        0.0000000       0.10000000    
  4.9200001        8971.9805        0.0000000       0.10000000    
  4.9600000        10670.227        0.0000000       0.10000000    
  5.0000000        14929.496        0.0000000       0.10000000    
  5.0400000        15475.099        0.0000000       0.10000000    
  5.0799999        11662.517        0.0000000       0.10000000    
  5.1199999        6206.9351        0.0000000       0.10000000    
  5.1599998        6162.6113        0.0000000       0.10000000    
  5.1999998        4529.6055        0.0000000       0.10000000    
  5.2399998        3537.5103        0.0000000       0.10000000    
  5.2799997        4303.1895        0.0000000       0.10000000    
  5.3199997        4016.9065        0.0000000       0.10000000    
  5.3599997        4553.9321        0.0000000       0.10000000    
  5.3999996        4730.7095        0.0000000       0.10000000    
  5.4399996        3482.1292        0.0000000       0.10000000    
  5.4799995        3382.0576        0.0000000       0.10000000    
  5.5199995        2603.7419        0.0000000       0.10000000    
  5.5599995        2766.7686        0.0000000       0.10000000    
  5.5999994        2188.2720        0.0000000       0.10000000    
  5.6399994        2628.2664        0.0000000       0.10000000    
  5.6799994        3104.2029        0.0000000       0.10000000    
  5.7199993        2255.2334        0.0000000       0.10000000    
  5.7600002        2595.9211        0.0000000       0.10000000    
  5.8000002        1977.8391        0.0000000       0.10000000    
  5.8400002        2000.8694        0.0000000       0.10000000    
  5.8800001        2142.9790        0.0000000       0.10000000    
  5.9200001        2598.3301        0.0000000       0.10000000    
  5.9600000        2981.4746        0.0000000       0.10000000    
  6.0000000        3954.5371        0.0000000       0.10000000    
