# Supplementary material for: Quantitative analysis of diffuse electron scattering in the lithium-ion battery cathode material Li1.2Ni0.13Mn0.54Co0.13O2
Source: IUCrJ. 2022 Sep 1;9(Pt 5):695–704. doi: 10.1107/S2052252522007746 (PMC9438490; doi:10.1107/S2052252522007746)
Supplement: Supplementary file 1 [file m-09-00695-sup1.zip › Refinement 210/SUM/calc.0010]

#
#
 -4.0000000        15604.308        0.0000000       0.10000000    
 -3.9600000        12743.650        0.0000000       0.10000000    
 -3.9200001        11712.205        0.0000000       0.10000000    
 -3.8800001        8880.1348        0.0000000       0.10000000    
 -3.8399999        6343.0488        0.0000000       0.10000000    
 -3.8000000        8669.9541        0.0000000       0.10000000    
 -3.7600000        9876.4814        0.0000000       0.10000000    
 -3.7200000        10117.265        0.0000000       0.10000000    
 -3.6800001        10102.639        0.0000000       0.10000000    
 -3.6400001        16088.914        0.0000000       0.10000000    
 -3.5999999        10823.144        0.0000000       0.10000000    
 -3.5599999        8551.5918        0.0000000       0.10000000    
 -3.5200000        7734.5063        0.0000000       0.10000000    
 -3.4800000        4931.2764        0.0000000       0.10000000    
 -3.4400001        5614.7739        0.0000000       0.10000000    
 -3.4000001        5684.7793        0.0000000       0.10000000    
 -3.3600001        5450.1006        0.0000000       0.10000000    
 -3.3199999        5741.0938        0.0000000       0.10000000    
 -3.2800000        4672.9355        0.0000000       0.10000000    
 -3.2400000        5116.8110        0.0000000       0.10000000    
 -3.2000000        5006.8022        0.0000000       0.10000000    
 -3.1600001        3656.7078        0.0000000       0.10000000    
 -3.1199999        4285.3027        0.0000000       0.10000000    
 -3.0799999        4372.9985        0.0000000       0.10000000    
 -3.0400000        4522.1860        0.0000000       0.10000000    
 -3.0000000        4720.4629        0.0000000       0.10000000    
 -2.9600000        4364.8979        0.0000000       0.10000000    
 -2.9200001        4352.8354        0.0000000       0.10000000    
 -2.8800001        3732.7788        0.0000000       0.10000000    
 -2.8400002        3281.3396        0.0000000       0.10000000    
 -2.8000002        4325.0029        0.0000000       0.10000000    
 -2.7600000        4521.0630        0.0000000       0.10000000    
 -2.7200000        4350.2817        0.0000000       0.10000000    
 -2.6800001        4111.6401        0.0000000       0.10000000    
 -2.6399999        4333.5151        0.0000000       0.10000000    
 -2.5999999        3859.4131        0.0000000       0.10000000    
 -2.5599999        4215.0439        0.0000000       0.10000000    
 -2.5200000        4984.2461        0.0000000       0.10000000    
 -2.4800000        4482.6704        0.0000000       0.10000000    
 -2.4400001        6750.1270        0.0000000       0.10000000    
 -2.4000001        7066.5654        0.0000000       0.10000000    
 -2.3600001        7292.8613        0.0000000       0.10000000    
 -2.3200002        7724.2998        0.0000000       0.10000000    
 -2.2800002        6846.4517        0.0000000       0.10000000    
 -2.2400000        8107.1851        0.0000000       0.10000000    
 -2.2000000        9384.0781        0.0000000       0.10000000    
 -2.1600001        8178.4937        0.0000000       0.10000000    
 -2.1199999        13061.969        0.0000000       0.10000000    
 -2.0799999        16062.749        0.0000000       0.10000000    
 -2.0400000        18192.021        0.0000000       0.10000000    
 -2.0000000        19507.777        0.0000000       0.10000000    
 -1.9600000        15147.307        0.0000000       0.10000000    
 -1.9200001        14399.325        0.0000000       0.10000000    
 -1.8800001        11207.219        0.0000000       0.10000000    
 -1.8400002        12135.704        0.0000000       0.10000000    
 -1.8000000        15318.568        0.0000000       0.10000000    
 -1.7600000        24787.633        0.0000000       0.10000000    
 -1.7200000        23745.232        0.0000000       0.10000000    
 -1.6800001        24682.938        0.0000000       0.10000000    
 -1.6400001        35599.898        0.0000000       0.10000000    
 -1.6000001        22096.303        0.0000000       0.10000000    
 -1.5599999        18236.887        0.0000000       0.10000000    
 -1.5200000        16648.961        0.0000000       0.10000000    
 -1.4800000        14650.108        0.0000000       0.10000000    
 -1.4400001        24833.850        0.0000000       0.10000000    
 -1.4000001        25195.312        0.0000000       0.10000000    
 -1.3600001        29694.967        0.0000000       0.10000000    
 -1.3200002        32720.057        0.0000000       0.10000000    
 -1.2800000        23696.117        0.0000000       0.10000000    
 -1.2400000        25720.867        0.0000000       0.10000000    
 -1.2000000        26317.127        0.0000000       0.10000000    
 -1.1600001        23264.846        0.0000000       0.10000000    
 -1.1200001        38031.219        0.0000000       0.10000000    
 -1.0800002        51742.395        0.0000000       0.10000000    
 -1.0400000        64447.766        0.0000000       0.10000000    
 -1.0000000        70887.547        0.0000000       0.10000000    
-0.96000004        52501.996        0.0000000       0.10000000    
-0.92000008        46521.789        0.0000000       0.10000000    
-0.88000011        33248.762        0.0000000       0.10000000    
-0.84000015        28795.777        0.0000000       0.10000000    
-0.80000019        36706.281        0.0000000       0.10000000    
-0.75999999        55816.426        0.0000000       0.10000000    
-0.72000003        54821.855        0.0000000       0.10000000    
-0.68000007        57120.578        0.0000000       0.10000000    
-0.64000010        91708.742        0.0000000       0.10000000    
-0.60000014        55566.164        0.0000000       0.10000000    
-0.56000018        41809.312        0.0000000       0.10000000    
-0.51999998        34941.664        0.0000000       0.10000000    
-0.48000002        25571.393        0.0000000       0.10000000    
-0.44000006        39545.086        0.0000000       0.10000000    
-0.40000010        40075.242        0.0000000       0.10000000    
-0.36000013        48367.797        0.0000000       0.10000000    
-0.32000017        55188.586        0.0000000       0.10000000    
-0.27999997        38597.836        0.0000000       0.10000000    
-0.24000001        41292.430        0.0000000       0.10000000    
-0.20000005        39212.680        0.0000000       0.10000000    
-0.16000009        33647.172        0.0000000       0.10000000    
-0.12000012        51867.297        0.0000000       0.10000000    
-0.80000162E-01    73554.211        0.0000000       0.10000000    
-0.40000200E-01    97908.102        0.0000000       0.10000000    
  0.0000000        112008.76        0.0000000       0.10000000    
 0.39999962E-01    86699.156        0.0000000       0.10000000    
 0.79999924E-01    77192.367        0.0000000       0.10000000    
 0.11999989        55876.012        0.0000000       0.10000000    
 0.15999985        39073.305        0.0000000       0.10000000    
 0.19999981        51980.340        0.0000000       0.10000000    
 0.23999977        62131.266        0.0000000       0.10000000    
 0.27999973        61996.074        0.0000000       0.10000000    
 0.31999969        61967.504        0.0000000       0.10000000    
 0.36000013        100149.75        0.0000000       0.10000000    
 0.40000010        64151.328        0.0000000       0.10000000    
 0.44000006        47605.953        0.0000000       0.10000000    
 0.48000002        40361.762        0.0000000       0.10000000    
 0.51999998        24409.957        0.0000000       0.10000000    
 0.55999994        27394.248        0.0000000       0.10000000    
 0.59999990        27297.330        0.0000000       0.10000000    
 0.63999987        27380.992        0.0000000       0.10000000    
 0.67999983        29542.510        0.0000000       0.10000000    
 0.71999979        22253.553        0.0000000       0.10000000    
 0.75999975        23669.494        0.0000000       0.10000000    
 0.79999971        21686.471        0.0000000       0.10000000    
 0.83999968        15571.296        0.0000000       0.10000000    
 0.88000011        17732.510        0.0000000       0.10000000    
 0.92000008        19728.734        0.0000000       0.10000000    
 0.96000004        22954.957        0.0000000       0.10000000    
  1.0000000        25169.355        0.0000000       0.10000000    
  1.0400000        22101.324        0.0000000       0.10000000    
  1.0799999        20570.408        0.0000000       0.10000000    
  1.1199999        16196.120        0.0000000       0.10000000    
  1.1599998        11845.747        0.0000000       0.10000000    
  1.1999998        15300.541        0.0000000       0.10000000    
  1.2399998        13667.247        0.0000000       0.10000000    
  1.2799997        12779.169        0.0000000       0.10000000    
  1.3199997        11190.901        0.0000000       0.10000000    
  1.3599997        12213.955        0.0000000       0.10000000    
  1.4000001        10060.444        0.0000000       0.10000000    
  1.4400001        9703.2842        0.0000000       0.10000000    
  1.4800000        10638.169        0.0000000       0.10000000    
  1.5200000        8042.6177        0.0000000       0.10000000    
  1.5599999        10118.409        0.0000000       0.10000000    
  1.5999999        10214.725        0.0000000       0.10000000    
  1.6399999        9304.5703        0.0000000       0.10000000    
  1.6799998        9349.6445        0.0000000       0.10000000    
  1.7199998        8705.8711        0.0000000       0.10000000    
  1.7599998        10227.184        0.0000000       0.10000000    
  1.7999997        11476.719        0.0000000       0.10000000    
  1.8399997        9268.5947        0.0000000       0.10000000    
  1.8799996        13320.537        0.0000000       0.10000000    
  1.9200001        14958.943        0.0000000       0.10000000    
  1.9600000        15899.630        0.0000000       0.10000000    
  2.0000000        16658.688        0.0000000       0.10000000    
  2.0400000        13777.491        0.0000000       0.10000000    
  2.0799999        13487.850        0.0000000       0.10000000    
  2.1199999        10976.325        0.0000000       0.10000000    
  2.1599998        11655.932        0.0000000       0.10000000    
  2.1999998        14635.844        0.0000000       0.10000000    
  2.2399998        21168.018        0.0000000       0.10000000    
  2.2799997        19877.803        0.0000000       0.10000000    
  2.3199997        19751.371        0.0000000       0.10000000    
  2.3599997        25996.197        0.0000000       0.10000000    
  2.3999996        16593.002        0.0000000       0.10000000    
  2.4400001        14117.491        0.0000000       0.10000000    
  2.4800000        13441.325        0.0000000       0.10000000    
  2.5200000        11464.010        0.0000000       0.10000000    
  2.5599999        18008.756        0.0000000       0.10000000    
  2.5999999        17554.439        0.0000000       0.10000000    
  2.6399999        18974.045        0.0000000       0.10000000    
  2.6799998        19660.664        0.0000000       0.10000000    
  2.7199998        14623.438        0.0000000       0.10000000    
  2.7599998        15827.535        0.0000000       0.10000000    
  2.7999997        16437.520        0.0000000       0.10000000    
  2.8399997        14014.945        0.0000000       0.10000000    
  2.8799996        21993.438        0.0000000       0.10000000    
  2.9200001        27715.516        0.0000000       0.10000000    
  2.9600000        31711.170        0.0000000       0.10000000    
  3.0000000        33323.664        0.0000000       0.10000000    
  3.0400000        24215.770        0.0000000       0.10000000    
  3.0799999        21507.107        0.0000000       0.10000000    
  3.1199999        15640.640        0.0000000       0.10000000    
  3.1599998        15540.696        0.0000000       0.10000000    
  3.1999998        19131.125        0.0000000       0.10000000    
  3.2399998        30710.561        0.0000000       0.10000000    
  3.2799997        29352.742        0.0000000       0.10000000    
  3.3199997        30159.096        0.0000000       0.10000000    
  3.3599997        44966.227        0.0000000       0.10000000    
  3.3999996        26893.678        0.0000000       0.10000000    
  3.4400001        20693.561        0.0000000       0.10000000    
  3.4800000        17581.850        0.0000000       0.10000000    
  3.5200000        14243.228        0.0000000       0.10000000    
  3.5599999        23479.822        0.0000000       0.10000000    
  3.5999999        23187.143        0.0000000       0.10000000    
  3.6399999        27419.328        0.0000000       0.10000000    
  3.6799998        29906.904        0.0000000       0.10000000    
  3.7199998        20525.646        0.0000000       0.10000000    
  3.7599998        21474.318        0.0000000       0.10000000    
  3.7999997        20287.893        0.0000000       0.10000000    
  3.8399997        17385.914        0.0000000       0.10000000    
  3.8799996        27269.689        0.0000000       0.10000000    
  3.9199996        37307.852        0.0000000       0.10000000    
  3.9600000        47134.754        0.0000000       0.10000000    
  4.0000000        51555.523        0.0000000       0.10000000    
  4.0400000        37770.492        0.0000000       0.10000000    
  4.0799999        32434.793        0.0000000       0.10000000    
  4.1199999        22383.113        0.0000000       0.10000000    
  4.1599998        16487.119        0.0000000       0.10000000    
  4.1999998        20971.596        0.0000000       0.10000000    
  4.2399998        27464.508        0.0000000       0.10000000    
  4.2799997        26555.123        0.0000000       0.10000000    
  4.3199997        26556.279        0.0000000       0.10000000    
  4.3599997        42724.484        0.0000000       0.10000000    
  4.3999996        25825.529        0.0000000       0.10000000    
  4.4399996        18673.143        0.0000000       0.10000000    
  4.4799995        15156.190        0.0000000       0.10000000    
  4.5199995        9528.1221        0.0000000       0.10000000    
  4.5599995        12055.990        0.0000000       0.10000000    
  4.5999994        11889.839        0.0000000       0.10000000    
  4.6399994        13057.754        0.0000000       0.10000000    
  4.6799994        14348.410        0.0000000       0.10000000    
  4.7200003        9922.4971        0.0000000       0.10000000    
  4.7600002        10199.575        0.0000000       0.10000000    
  4.8000002        8948.7549        0.0000000       0.10000000    
  4.8400002        6716.1479        0.0000000       0.10000000    
  4.8800001        8470.5449        0.0000000       0.10000000    
  4.9200001        10679.875        0.0000000       0.10000000    
  4.9600000        13477.799        0.0000000       0.10000000    
  5.0000000        14822.690        0.0000000       0.10000000    
  5.0400000        11804.191        0.0000000       0.10000000    
  5.0799999        10288.073        0.0000000       0.10000000    
  5.1199999        7495.2627        0.0000000       0.10000000    
  5.1599998        4830.4253        0.0000000       0.10000000    
  5.1999998        6210.5244        0.0000000       0.10000000    
  5.2399998        5599.8726        0.0000000       0.10000000    
  5.2799997        5299.4458        0.0000000       0.10000000    
  5.3199997        4670.6138        0.0000000       0.10000000    
  5.3599997        6117.9961        0.0000000       0.10000000    
  5.3999996        4280.2207        0.0000000       0.10000000    
  5.4399996        3527.8367        0.0000000       0.10000000    
  5.4799995        3377.5222        0.0000000       0.10000000    
  5.5199995        2261.6550        0.0000000       0.10000000    
  5.5599995        2664.1047        0.0000000       0.10000000    
  5.5999994        2638.9026        0.0000000       0.10000000    
  5.6399994        2486.2424        0.0000000       0.10000000    
  5.6799994        2580.8362        0.0000000       0.10000000    
  5.7199993        2174.4595        0.0000000       0.10000000    
  5.7600002        2445.6421        0.0000000       0.10000000    
  5.8000002        2519.6125        0.0000000       0.10000000    
  5.8400002        1970.6781        0.0000000       0.10000000    
  5.8800001        2684.1248        0.0000000       0.10000000    
  5.9200001        3119.1492        0.0000000       0.10000000    
  5.9600000        3547.8040        0.0000000       0.10000000    
  6.0000000        3872.4312        0.0000000       0.10000000    
