# Supplementary material for: Quantitative analysis of diffuse electron scattering in the lithium-ion battery cathode material Li1.2Ni0.13Mn0.54Co0.13O2
Source: IUCrJ. 2022 Sep 1;9(Pt 5):695–704. doi: 10.1107/S2052252522007746 (PMC9438490; doi:10.1107/S2052252522007746)
Supplement: Supplementary file 1 [file m-09-00695-sup1.zip › Refinement 210/SUM/calc.0011]

#
#
 -4.0000000        17421.592        0.0000000       0.10000000    
 -3.9600000        11584.244        0.0000000       0.10000000    
 -3.9200001        12590.452        0.0000000       0.10000000    
 -3.8800001        9609.4727        0.0000000       0.10000000    
 -3.8399999        6316.7793        0.0000000       0.10000000    
 -3.8000000        7903.5220        0.0000000       0.10000000    
 -3.7600000        8139.4751        0.0000000       0.10000000    
 -3.7200000        9253.0605        0.0000000       0.10000000    
 -3.6800001        12451.067        0.0000000       0.10000000    
 -3.6400001        10543.959        0.0000000       0.10000000    
 -3.5999999        9452.1963        0.0000000       0.10000000    
 -3.5599999        8441.3262        0.0000000       0.10000000    
 -3.5200000        6815.5386        0.0000000       0.10000000    
 -3.4800000        6025.7407        0.0000000       0.10000000    
 -3.4400001        4712.9336        0.0000000       0.10000000    
 -3.4000001        6366.9243        0.0000000       0.10000000    
 -3.3600001        6942.8096        0.0000000       0.10000000    
 -3.3199999        8776.0322        0.0000000       0.10000000    
 -3.2800000        5577.4331        0.0000000       0.10000000    
 -3.2400000        5769.6968        0.0000000       0.10000000    
 -3.2000000        4089.2231        0.0000000       0.10000000    
 -3.1600001        4986.5396        0.0000000       0.10000000    
 -3.1199999        3715.2456        0.0000000       0.10000000    
 -3.0799999        4039.8291        0.0000000       0.10000000    
 -3.0400000        4207.5850        0.0000000       0.10000000    
 -3.0000000        5170.9424        0.0000000       0.10000000    
 -2.9600000        4411.1128        0.0000000       0.10000000    
 -2.9200001        5108.0415        0.0000000       0.10000000    
 -2.8800001        3963.8708        0.0000000       0.10000000    
 -2.8400002        3153.2881        0.0000000       0.10000000    
 -2.8000002        3800.0342        0.0000000       0.10000000    
 -2.7600000        3968.7764        0.0000000       0.10000000    
 -2.7200000        3781.9766        0.0000000       0.10000000    
 -2.6800001        4298.5161        0.0000000       0.10000000    
 -2.6399999        3883.8728        0.0000000       0.10000000    
 -2.5999999        4111.6826        0.0000000       0.10000000    
 -2.5599999        4738.3633        0.0000000       0.10000000    
 -2.5200000        5532.8989        0.0000000       0.10000000    
 -2.4800000        5065.7861        0.0000000       0.10000000    
 -2.4400001        5277.7637        0.0000000       0.10000000    
 -2.4000001        6831.3394        0.0000000       0.10000000    
 -2.3600001        8843.6533        0.0000000       0.10000000    
 -2.3200002        11081.201        0.0000000       0.10000000    
 -2.2800002        7303.6235        0.0000000       0.10000000    
 -2.2400000        8542.1943        0.0000000       0.10000000    
 -2.2000000        7190.5869        0.0000000       0.10000000    
 -2.1600001        9916.3613        0.0000000       0.10000000    
 -2.1199999        11339.711        0.0000000       0.10000000    
 -2.0799999        13405.818        0.0000000       0.10000000    
 -2.0400000        17607.338        0.0000000       0.10000000    
 -2.0000000        21029.877        0.0000000       0.10000000    
 -1.9600000        14637.750        0.0000000       0.10000000    
 -1.9200001        15684.416        0.0000000       0.10000000    
 -1.8800001        12565.144        0.0000000       0.10000000    
 -1.8400002        10692.099        0.0000000       0.10000000    
 -1.8000000        15440.559        0.0000000       0.10000000    
 -1.7600000        20141.238        0.0000000       0.10000000    
 -1.7200000        22553.062        0.0000000       0.10000000    
 -1.6800001        30326.252        0.0000000       0.10000000    
 -1.6400001        25001.482        0.0000000       0.10000000    
 -1.6000001        20556.238        0.0000000       0.10000000    
 -1.5599999        18947.150        0.0000000       0.10000000    
 -1.5200000        20054.367        0.0000000       0.10000000    
 -1.4800000        16884.543        0.0000000       0.10000000    
 -1.4400001        18742.016        0.0000000       0.10000000    
 -1.4000001        26123.840        0.0000000       0.10000000    
 -1.3600001        38197.207        0.0000000       0.10000000    
 -1.3200002        49442.863        0.0000000       0.10000000    
 -1.2800000        30120.842        0.0000000       0.10000000    
 -1.2400000        30371.637        0.0000000       0.10000000    
 -1.2000000        20468.260        0.0000000       0.10000000    
 -1.1600001        30271.578        0.0000000       0.10000000    
 -1.1200001        34663.070        0.0000000       0.10000000    
 -1.0800002        43926.602        0.0000000       0.10000000    
 -1.0400000        63276.559        0.0000000       0.10000000    
 -1.0000000        78018.883        0.0000000       0.10000000    
-0.96000004        47922.121        0.0000000       0.10000000    
-0.92000008        49000.727        0.0000000       0.10000000    
-0.88000011        37029.738        0.0000000       0.10000000    
-0.84000015        26495.490        0.0000000       0.10000000    
-0.80000019        36602.371        0.0000000       0.10000000    
-0.75999999        44695.621        0.0000000       0.10000000    
-0.72000003        52289.852        0.0000000       0.10000000    
-0.68000007        72772.773        0.0000000       0.10000000    
-0.64000010        59610.621        0.0000000       0.10000000    
-0.60000014        48300.047        0.0000000       0.10000000    
-0.56000018        41019.035        0.0000000       0.10000000    
-0.51999998        36697.984        0.0000000       0.10000000    
-0.48000002        30789.320        0.0000000       0.10000000    
-0.44000006        30622.607        0.0000000       0.10000000    
-0.40000010        44686.254        0.0000000       0.10000000    
-0.36000013        63851.535        0.0000000       0.10000000    
-0.32000017        85776.148        0.0000000       0.10000000    
-0.27999997        52733.988        0.0000000       0.10000000    
-0.24000001        51438.328        0.0000000       0.10000000    
-0.20000005        31596.822        0.0000000       0.10000000    
-0.16000009        47278.660        0.0000000       0.10000000    
-0.12000012        48609.570        0.0000000       0.10000000    
-0.80000162E-01    64672.246        0.0000000       0.10000000    
-0.40000200E-01    96102.406        0.0000000       0.10000000    
  0.0000000        124905.35        0.0000000       0.10000000    
 0.39999962E-01    77929.047        0.0000000       0.10000000    
 0.79999924E-01    81806.648        0.0000000       0.10000000    
 0.11999989        60892.328        0.0000000       0.10000000    
 0.15999985        38604.070        0.0000000       0.10000000    
 0.19999981        48363.699        0.0000000       0.10000000    
 0.23999977        50492.648        0.0000000       0.10000000    
 0.27999973        57480.094        0.0000000       0.10000000    
 0.31999969        78119.836        0.0000000       0.10000000    
 0.36000013        63875.816        0.0000000       0.10000000    
 0.40000010        54832.156        0.0000000       0.10000000    
 0.44000006        46087.613        0.0000000       0.10000000    
 0.48000002        35038.047        0.0000000       0.10000000    
 0.51999998        30307.949        0.0000000       0.10000000    
 0.55999994        23034.801        0.0000000       0.10000000    
 0.59999990        31921.777        0.0000000       0.10000000    
 0.63999987        35829.672        0.0000000       0.10000000    
 0.67999983        46246.430        0.0000000       0.10000000    
 0.71999979        28647.758        0.0000000       0.10000000    
 0.75999975        28099.475        0.0000000       0.10000000    
 0.79999971        18070.283        0.0000000       0.10000000    
 0.83999968        22443.105        0.0000000       0.10000000    
 0.88000011        15914.655        0.0000000       0.10000000    
 0.92000008        18618.350        0.0000000       0.10000000    
 0.96000004        21718.557        0.0000000       0.10000000    
  1.0000000        28038.043        0.0000000       0.10000000    
  1.0400000        21257.910        0.0000000       0.10000000    
  1.0799999        23375.301        0.0000000       0.10000000    
  1.1199999        17190.256        0.0000000       0.10000000    
  1.1599998        11826.849        0.0000000       0.10000000    
  1.1999998        13198.957        0.0000000       0.10000000    
  1.2399998        11959.134        0.0000000       0.10000000    
  1.2799997        10993.477        0.0000000       0.10000000    
  1.3199997        11957.459        0.0000000       0.10000000    
  1.3599997        10034.380        0.0000000       0.10000000    
  1.4000001        10154.568        0.0000000       0.10000000    
  1.4400001        10614.488        0.0000000       0.10000000    
  1.4800000        10521.380        0.0000000       0.10000000    
  1.5200000        9230.7930        0.0000000       0.10000000    
  1.5599999        8195.6641        0.0000000       0.10000000    
  1.5999999        9914.0430        0.0000000       0.10000000    
  1.6399999        11045.126        0.0000000       0.10000000    
  1.6799998        13268.195        0.0000000       0.10000000    
  1.7199998        8895.5205        0.0000000       0.10000000    
  1.7599998        10568.335        0.0000000       0.10000000    
  1.7999997        8927.2939        0.0000000       0.10000000    
  1.8399997        11426.863        0.0000000       0.10000000    
  1.8799996        11393.590        0.0000000       0.10000000    
  1.9200001        12760.146        0.0000000       0.10000000    
  1.9600000        15147.372        0.0000000       0.10000000    
  2.0000000        17902.713        0.0000000       0.10000000    
  2.0400000        13730.597        0.0000000       0.10000000    
  2.0799999        15173.820        0.0000000       0.10000000    
  2.1199999        12113.271        0.0000000       0.10000000    
  2.1599998        10441.456        0.0000000       0.10000000    
  2.1999998        14260.175        0.0000000       0.10000000    
  2.2399998        17500.154        0.0000000       0.10000000    
  2.2799997        18562.432        0.0000000       0.10000000    
  2.3199997        23525.848        0.0000000       0.10000000    
  2.3599997        19102.936        0.0000000       0.10000000    
  2.3999996        15944.829        0.0000000       0.10000000    
  2.4400001        15009.320        0.0000000       0.10000000    
  2.4800000        15838.053        0.0000000       0.10000000    
  2.5200000        13108.896        0.0000000       0.10000000    
  2.5599999        13738.035        0.0000000       0.10000000    
  2.5999999        17727.689        0.0000000       0.10000000    
  2.6399999        23922.795        0.0000000       0.10000000    
  2.6799998        29156.686        0.0000000       0.10000000    
  2.7199998        17347.016        0.0000000       0.10000000    
  2.7599998        17774.764        0.0000000       0.10000000    
  2.7999997        12658.343        0.0000000       0.10000000    
  2.8399997        17533.721        0.0000000       0.10000000    
  2.8799996        19557.338        0.0000000       0.10000000    
  2.9200001        23250.703        0.0000000       0.10000000    
  2.9600000        30942.391        0.0000000       0.10000000    
  3.0000000        36268.645        0.0000000       0.10000000    
  3.0400000        22764.699        0.0000000       0.10000000    
  3.0799999        22996.516        0.0000000       0.10000000    
  3.1199999        17563.789        0.0000000       0.10000000    
  3.1599998        13787.756        0.0000000       0.10000000    
  3.1999998        19436.600        0.0000000       0.10000000    
  3.2399998        24733.668        0.0000000       0.10000000    
  3.2799997        28068.473        0.0000000       0.10000000    
  3.3199997        37800.621        0.0000000       0.10000000    
  3.3599997        30428.410        0.0000000       0.10000000    
  3.3999996        24218.938        0.0000000       0.10000000    
  3.4400001        20928.975        0.0000000       0.10000000    
  3.4800000        20435.141        0.0000000       0.10000000    
  3.5200000        16690.314        0.0000000       0.10000000    
  3.5599999        17788.279        0.0000000       0.10000000    
  3.5999999        24810.873        0.0000000       0.10000000    
  3.6399999        35778.234        0.0000000       0.10000000    
  3.6799998        45851.180        0.0000000       0.10000000    
  3.7199998        27289.385        0.0000000       0.10000000    
  3.7599998        26230.949        0.0000000       0.10000000    
  3.7999997        16022.701        0.0000000       0.10000000    
  3.8399997        23536.430        0.0000000       0.10000000    
  3.8799996        25304.645        0.0000000       0.10000000    
  3.9199996        32181.811        0.0000000       0.10000000    
  3.9600000        46352.227        0.0000000       0.10000000    
  4.0000000        57210.320        0.0000000       0.10000000    
  4.0400000        33990.852        0.0000000       0.10000000    
  4.0799999        34124.105        0.0000000       0.10000000    
  4.1199999        24634.885        0.0000000       0.10000000    
  4.1599998        15821.581        0.0000000       0.10000000    
  4.1999998        20176.475        0.0000000       0.10000000    
  4.2399998        22082.078        0.0000000       0.10000000    
  4.2799997        25029.268        0.0000000       0.10000000    
  4.3199997        33891.941        0.0000000       0.10000000    
  4.3599997        27189.787        0.0000000       0.10000000    
  4.3999996        22020.277        0.0000000       0.10000000    
  4.4399996        18007.426        0.0000000       0.10000000    
  4.4799995        14107.557        0.0000000       0.10000000    
  4.5199995        11783.164        0.0000000       0.10000000    
  4.5599995        9757.9971        0.0000000       0.10000000    
  4.5999994        13921.267        0.0000000       0.10000000    
  4.6399994        17377.445        0.0000000       0.10000000    
  4.6799994        22634.061        0.0000000       0.10000000    
  4.7200003        13624.411        0.0000000       0.10000000    
  4.7600002        12710.171        0.0000000       0.10000000    
  4.8000002        7454.5605        0.0000000       0.10000000    
  4.8400002        9907.5107        0.0000000       0.10000000    
  4.8800001        7912.0112        0.0000000       0.10000000    
  4.9200001        9853.3916        0.0000000       0.10000000    
  4.9600000        13045.867        0.0000000       0.10000000    
  5.0000000        16618.303        0.0000000       0.10000000    
  5.0400000        10858.472        0.0000000       0.10000000    
  5.0799999        11273.621        0.0000000       0.10000000    
  5.1199999        8014.1675        0.0000000       0.10000000    
  5.1599998        4912.3252        0.0000000       0.10000000    
  5.1999998        5425.8154        0.0000000       0.10000000    
  5.2399998        4765.7095        0.0000000       0.10000000    
  5.2799997        4671.8657        0.0000000       0.10000000    
  5.3199997        5404.2056        0.0000000       0.10000000    
  5.3599997        4348.9727        0.0000000       0.10000000    
  5.3999996        3966.0737        0.0000000       0.10000000    
  5.4399996        3657.5212        0.0000000       0.10000000    
  5.4799995        3122.8718        0.0000000       0.10000000    
  5.5199995        2666.9329        0.0000000       0.10000000    
  5.5599995        2187.7498        0.0000000       0.10000000    
  5.5999994        2721.2222        0.0000000       0.10000000    
  5.6399994        3062.9663        0.0000000       0.10000000    
  5.6799994        3816.4968        0.0000000       0.10000000    
  5.7199993        2470.4333        0.0000000       0.10000000    
  5.7600002        2698.2827        0.0000000       0.10000000    
  5.8000002        2006.3287        0.0000000       0.10000000    
  5.8400002        2587.1477        0.0000000       0.10000000    
  5.8800001        2359.5969        0.0000000       0.10000000    
  5.9200001        2746.6550        0.0000000       0.10000000    
  5.9600000        3398.8828        0.0000000       0.10000000    
  6.0000000        4245.5747        0.0000000       0.10000000    
