# Supplementary material for: Quantitative analysis of diffuse electron scattering in the lithium-ion battery cathode material Li1.2Ni0.13Mn0.54Co0.13O2
Source: IUCrJ. 2022 Sep 1;9(Pt 5):695–704. doi: 10.1107/S2052252522007746 (PMC9438490; doi:10.1107/S2052252522007746)
Supplement: Supplementary file 1 [file m-09-00695-sup1.zip › Refinement 210/SUM/calc.0012]

#
#
 -4.0000000        21390.332        0.0000000       0.10000000    
 -3.9600000        14874.071        0.0000000       0.10000000    
 -3.9200001        15461.624        0.0000000       0.10000000    
 -3.8800001        8430.1416        0.0000000       0.10000000    
 -3.8399999        8000.2393        0.0000000       0.10000000    
 -3.8000000        7070.0015        0.0000000       0.10000000    
 -3.7600000        7952.0269        0.0000000       0.10000000    
 -3.7200000        8986.7959        0.0000000       0.10000000    
 -3.6800001        9907.7842        0.0000000       0.10000000    
 -3.6400001        10455.278        0.0000000       0.10000000    
 -3.5999999        10364.760        0.0000000       0.10000000    
 -3.5599999        6867.1836        0.0000000       0.10000000    
 -3.5200000        6527.2231        0.0000000       0.10000000    
 -3.4800000        5862.3057        0.0000000       0.10000000    
 -3.4400001        5652.8633        0.0000000       0.10000000    
 -3.4000001        6137.2793        0.0000000       0.10000000    
 -3.3600001        6079.7432        0.0000000       0.10000000    
 -3.3199999        5844.9619        0.0000000       0.10000000    
 -3.2800000        5623.8877        0.0000000       0.10000000    
 -3.2400000        5014.6880        0.0000000       0.10000000    
 -3.2000000        4709.3066        0.0000000       0.10000000    
 -3.1600001        4638.9902        0.0000000       0.10000000    
 -3.1199999        3608.9404        0.0000000       0.10000000    
 -3.0799999        3664.9075        0.0000000       0.10000000    
 -3.0400000        4012.4463        0.0000000       0.10000000    
 -3.0000000        6111.0630        0.0000000       0.10000000    
 -2.9600000        4895.3887        0.0000000       0.10000000    
 -2.9200001        5720.1421        0.0000000       0.10000000    
 -2.8800001        3706.2871        0.0000000       0.10000000    
 -2.8400002        3952.2471        0.0000000       0.10000000    
 -2.8000002        3690.5603        0.0000000       0.10000000    
 -2.7600000        3948.0771        0.0000000       0.10000000    
 -2.7200000        3985.1841        0.0000000       0.10000000    
 -2.6800001        3818.1826        0.0000000       0.10000000    
 -2.6399999        4328.6011        0.0000000       0.10000000    
 -2.5999999        5334.0293        0.0000000       0.10000000    
 -2.5599999        4535.1870        0.0000000       0.10000000    
 -2.5200000        5143.9756        0.0000000       0.10000000    
 -2.4800000        5792.3867        0.0000000       0.10000000    
 -2.4400001        6296.8550        0.0000000       0.10000000    
 -2.4000001        7931.2017        0.0000000       0.10000000    
 -2.3600001        8269.0801        0.0000000       0.10000000    
 -2.3200002        8216.8594        0.0000000       0.10000000    
 -2.2800002        8227.0566        0.0000000       0.10000000    
 -2.2400000        8532.9922        0.0000000       0.10000000    
 -2.2000000        9010.0029        0.0000000       0.10000000    
 -2.1600001        11467.825        0.0000000       0.10000000    
 -2.1199999        10450.473        0.0000000       0.10000000    
 -2.0799999        12572.669        0.0000000       0.10000000    
 -2.0400000        14454.981        0.0000000       0.10000000    
 -2.0000000        25611.848        0.0000000       0.10000000    
 -1.9600000        16915.758        0.0000000       0.10000000    
 -1.9200001        17700.430        0.0000000       0.10000000    
 -1.8800001        9838.2207        0.0000000       0.10000000    
 -1.8400002        11668.336        0.0000000       0.10000000    
 -1.8000000        13611.334        0.0000000       0.10000000    
 -1.7600000        17434.375        0.0000000       0.10000000    
 -1.7200000        20739.893        0.0000000       0.10000000    
 -1.6800001        23223.631        0.0000000       0.10000000    
 -1.6400001        23874.832        0.0000000       0.10000000    
 -1.6000001        22254.801        0.0000000       0.10000000    
 -1.5599999        15232.880        0.0000000       0.10000000    
 -1.5200000        16049.808        0.0000000       0.10000000    
 -1.4800000        17609.230        0.0000000       0.10000000    
 -1.4400001        20652.801        0.0000000       0.10000000    
 -1.4000001        28920.375        0.0000000       0.10000000    
 -1.3600001        34168.535        0.0000000       0.10000000    
 -1.3200002        32201.025        0.0000000       0.10000000    
 -1.2800000        27614.564        0.0000000       0.10000000    
 -1.2400000        29127.328        0.0000000       0.10000000    
 -1.2000000        28965.426        0.0000000       0.10000000    
 -1.1600001        35769.297        0.0000000       0.10000000    
 -1.1200001        32268.822        0.0000000       0.10000000    
 -1.0800002        41143.062        0.0000000       0.10000000    
 -1.0400000        49646.203        0.0000000       0.10000000    
 -1.0000000        96176.570        0.0000000       0.10000000    
-0.96000004        60479.273        0.0000000       0.10000000    
-0.92000008        59052.461        0.0000000       0.10000000    
-0.88000011        29560.057        0.0000000       0.10000000    
-0.84000015        30260.949        0.0000000       0.10000000    
-0.80000019        31429.482        0.0000000       0.10000000    
-0.75999999        39398.570        0.0000000       0.10000000    
-0.72000003        47666.594        0.0000000       0.10000000    
-0.68000007        54968.219        0.0000000       0.10000000    
-0.64000010        55869.754        0.0000000       0.10000000    
-0.60000014        49689.051        0.0000000       0.10000000    
-0.56000018        30746.578        0.0000000       0.10000000    
-0.51999998        29930.307        0.0000000       0.10000000    
-0.48000002        29175.025        0.0000000       0.10000000    
-0.44000006        33456.488        0.0000000       0.10000000    
-0.40000010        45443.504        0.0000000       0.10000000    
-0.36000013        55474.551        0.0000000       0.10000000    
-0.32000017        52812.754        0.0000000       0.10000000    
-0.27999997        44714.281        0.0000000       0.10000000    
-0.24000001        46326.539        0.0000000       0.10000000    
-0.20000005        44964.102        0.0000000       0.10000000    
-0.16000009        52039.250        0.0000000       0.10000000    
-0.12000012        46236.699        0.0000000       0.10000000    
-0.80000162E-01    60019.262        0.0000000       0.10000000    
-0.40000200E-01    76005.188        0.0000000       0.10000000    
  0.0000000        154011.22        0.0000000       0.10000000    
 0.39999962E-01    101368.26        0.0000000       0.10000000    
 0.79999924E-01    101289.80        0.0000000       0.10000000    
 0.11999989        52193.750        0.0000000       0.10000000    
 0.15999985        48174.637        0.0000000       0.10000000    
 0.19999981        42419.328        0.0000000       0.10000000    
 0.23999977        48283.324        0.0000000       0.10000000    
 0.27999973        54650.680        0.0000000       0.10000000    
 0.31999969        60929.359        0.0000000       0.10000000    
 0.36000013        61942.086        0.0000000       0.10000000    
 0.40000010        58228.891        0.0000000       0.10000000    
 0.44000006        35988.328        0.0000000       0.10000000    
 0.48000002        32801.734        0.0000000       0.10000000    
 0.51999998        28141.898        0.0000000       0.10000000    
 0.55999994        27068.564        0.0000000       0.10000000    
 0.59999990        29486.930        0.0000000       0.10000000    
 0.63999987        30653.922        0.0000000       0.10000000    
 0.67999983        29074.430        0.0000000       0.10000000    
 0.71999979        26499.393        0.0000000       0.10000000    
 0.75999975        23596.172        0.0000000       0.10000000    
 0.79999971        21542.561        0.0000000       0.10000000    
 0.83999968        20348.486        0.0000000       0.10000000    
 0.88000011        15705.744        0.0000000       0.10000000    
 0.92000008        16838.230        0.0000000       0.10000000    
 0.96000004        19689.459        0.0000000       0.10000000    
  1.0000000        33690.957        0.0000000       0.10000000    
  1.0400000        25390.615        0.0000000       0.10000000    
  1.0799999        27451.377        0.0000000       0.10000000    
  1.1199999        16063.800        0.0000000       0.10000000    
  1.1599998        15336.781        0.0000000       0.10000000    
  1.1999998        12640.300        0.0000000       0.10000000    
  1.2399998        12413.977        0.0000000       0.10000000    
  1.2799997        11738.080        0.0000000       0.10000000    
  1.3199997        10703.294        0.0000000       0.10000000    
  1.3599997        11292.195        0.0000000       0.10000000    
  1.4000001        13075.478        0.0000000       0.10000000    
  1.4400001        10167.940        0.0000000       0.10000000    
  1.4800000        10486.079        0.0000000       0.10000000    
  1.5200000        10438.717        0.0000000       0.10000000    
  1.5599999        10145.794        0.0000000       0.10000000    
  1.5999999        11237.389        0.0000000       0.10000000    
  1.6399999        10416.516        0.0000000       0.10000000    
  1.6799998        10236.512        0.0000000       0.10000000    
  1.7199998        10591.369        0.0000000       0.10000000    
  1.7599998        10273.985        0.0000000       0.10000000    
  1.7999997        10517.164        0.0000000       0.10000000    
  1.8399997        12293.046        0.0000000       0.10000000    
  1.8799996        10621.379        0.0000000       0.10000000    
  1.9200001        11862.771        0.0000000       0.10000000    
  1.9600000        13164.501        0.0000000       0.10000000    
  2.0000000        21524.717        0.0000000       0.10000000    
  2.0400000        15256.012        0.0000000       0.10000000    
  2.0799999        16794.676        0.0000000       0.10000000    
  2.1199999        10018.717        0.0000000       0.10000000    
  2.1599998        11787.881        0.0000000       0.10000000    
  2.1999998        12932.895        0.0000000       0.10000000    
  2.2399998        15571.464        0.0000000       0.10000000    
  2.2799997        17534.830        0.0000000       0.10000000    
  2.3199997        18503.619        0.0000000       0.10000000    
  2.3599997        18804.418        0.0000000       0.10000000    
  2.3999996        18072.184        0.0000000       0.10000000    
  2.4400001        12725.606        0.0000000       0.10000000    
  2.4800000        13291.974        0.0000000       0.10000000    
  2.5200000        14142.777        0.0000000       0.10000000    
  2.5599999        15554.509        0.0000000       0.10000000    
  2.5999999        20010.312        0.0000000       0.10000000    
  2.6399999        21732.152        0.0000000       0.10000000    
  2.6799998        19894.902        0.0000000       0.10000000    
  2.7199998        17252.115        0.0000000       0.10000000    
  2.7599998        17425.391        0.0000000       0.10000000    
  2.7999997        16998.736        0.0000000       0.10000000    
  2.8399997        20684.834        0.0000000       0.10000000    
  2.8799996        18086.074        0.0000000       0.10000000    
  2.9200001        21815.742        0.0000000       0.10000000    
  2.9600000        24728.092        0.0000000       0.10000000    
  3.0000000        44476.715        0.0000000       0.10000000    
  3.0400000        27422.508        0.0000000       0.10000000    
  3.0799999        26691.461        0.0000000       0.10000000    
  3.1199999        13658.204        0.0000000       0.10000000    
  3.1599998        15093.466        0.0000000       0.10000000    
  3.1999998        16866.402        0.0000000       0.10000000    
  3.2399998        21305.359        0.0000000       0.10000000    
  3.2799997        25523.695        0.0000000       0.10000000    
  3.3199997        28597.125        0.0000000       0.10000000    
  3.3599997        28601.457        0.0000000       0.10000000    
  3.3999996        25394.182        0.0000000       0.10000000    
  3.4400001        16127.449        0.0000000       0.10000000    
  3.4800000        16146.777        0.0000000       0.10000000    
  3.5200000        16670.131        0.0000000       0.10000000    
  3.5599999        19354.893        0.0000000       0.10000000    
  3.5999999        26587.811        0.0000000       0.10000000    
  3.6399999        31560.525        0.0000000       0.10000000    
  3.6799998        28924.811        0.0000000       0.10000000    
  3.7199998        23783.002        0.0000000       0.10000000    
  3.7599998        24475.820        0.0000000       0.10000000    
  3.7999997        23144.035        0.0000000       0.10000000    
  3.8399997        27186.314        0.0000000       0.10000000    
  3.8799996        23785.369        0.0000000       0.10000000    
  3.9199996        30030.080        0.0000000       0.10000000    
  3.9600000        36275.641        0.0000000       0.10000000    
  4.0000000        70631.992        0.0000000       0.10000000    
  4.0400000        43971.023        0.0000000       0.10000000    
  4.0799999        42009.547        0.0000000       0.10000000    
  4.1199999        20447.568        0.0000000       0.10000000    
  4.1599998        19031.613        0.0000000       0.10000000    
  4.1999998        17427.744        0.0000000       0.10000000    
  4.2399998        20274.795        0.0000000       0.10000000    
  4.2799997        23215.859        0.0000000       0.10000000    
  4.3199997        25907.098        0.0000000       0.10000000    
  4.3599997        25779.078        0.0000000       0.10000000    
  4.3999996        22773.141        0.0000000       0.10000000    
  4.4399996        13558.201        0.0000000       0.10000000    
  4.4799995        12316.483        0.0000000       0.10000000    
  4.5199995        10742.385        0.0000000       0.10000000    
  4.5599995        10964.550        0.0000000       0.10000000    
  4.5999994        13147.874        0.0000000       0.10000000    
  4.6399994        14814.173        0.0000000       0.10000000    
  4.6799994        13714.139        0.0000000       0.10000000    
  4.7200003        11609.600        0.0000000       0.10000000    
  4.7600002        10792.735        0.0000000       0.10000000    
  4.8000002        9757.9590        0.0000000       0.10000000    
  4.8400002        9619.9854        0.0000000       0.10000000    
  4.8800001        7742.9839        0.0000000       0.10000000    
  4.9200001        9003.4658        0.0000000       0.10000000    
  4.9600000        10916.437        0.0000000       0.10000000    
  5.0000000        20297.186        0.0000000       0.10000000    
  5.0400000        13776.157        0.0000000       0.10000000    
  5.0799999        13748.067        0.0000000       0.10000000    
  5.1199999        7306.8535        0.0000000       0.10000000    
  5.1599998        6418.7505        0.0000000       0.10000000    
  5.1999998        5025.9707        0.0000000       0.10000000    
  5.2399998        4918.7026        0.0000000       0.10000000    
  5.2799997        4799.5127        0.0000000       0.10000000    
  5.3199997        4567.3418        0.0000000       0.10000000    
  5.3599997        4598.3018        0.0000000       0.10000000    
  5.3999996        4723.1401        0.0000000       0.10000000    
  5.4399996        3261.7300        0.0000000       0.10000000    
  5.4799995        3096.8025        0.0000000       0.10000000    
  5.5199995        2835.6931        0.0000000       0.10000000    
  5.5599995        2673.6130        0.0000000       0.10000000    
  5.5999994        2888.9070        0.0000000       0.10000000    
  5.6399994        2787.4084        0.0000000       0.10000000    
  5.6799994        2698.9006        0.0000000       0.10000000    
  5.7199993        2615.4763        0.0000000       0.10000000    
  5.7600002        2487.4775        0.0000000       0.10000000    
  5.8000002        2433.5430        0.0000000       0.10000000    
  5.8400002        2665.6877        0.0000000       0.10000000    
  5.8800001        2239.5930        0.0000000       0.10000000    
  5.9200001        2534.4705        0.0000000       0.10000000    
  5.9600000        2919.2546        0.0000000       0.10000000    
  6.0000000        5139.2363        0.0000000       0.10000000    
