# Supplementary material for: Quantitative analysis of diffuse electron scattering in the lithium-ion battery cathode material Li1.2Ni0.13Mn0.54Co0.13O2
Source: IUCrJ. 2022 Sep 1;9(Pt 5):695–704. doi: 10.1107/S2052252522007746 (PMC9438490; doi:10.1107/S2052252522007746)
Supplement: Supplementary file 1 [file m-09-00695-sup1.zip › Refinement 210/SUM/calc.0013]

#
#
 -4.0000000        24586.223        0.0000000       0.10000000    
 -3.9600000        17482.840        0.0000000       0.10000000    
 -3.9200001        12011.265        0.0000000       0.10000000    
 -3.8800001        9052.0742        0.0000000       0.10000000    
 -3.8399999        6922.7637        0.0000000       0.10000000    
 -3.8000000        6693.4658        0.0000000       0.10000000    
 -3.7600000        6743.0332        0.0000000       0.10000000    
 -3.7200000        9518.9727        0.0000000       0.10000000    
 -3.6800001        13405.324        0.0000000       0.10000000    
 -3.6400001        18010.113        0.0000000       0.10000000    
 -3.5999999        10310.301        0.0000000       0.10000000    
 -3.5599999        6778.3057        0.0000000       0.10000000    
 -3.5200000        5874.9038        0.0000000       0.10000000    
 -3.4800000        4864.3589        0.0000000       0.10000000    
 -3.4400001        4498.7026        0.0000000       0.10000000    
 -3.4000001        4270.2275        0.0000000       0.10000000    
 -3.3600001        6413.3379        0.0000000       0.10000000    
 -3.3199999        5225.6982        0.0000000       0.10000000    
 -3.2800000        4651.9258        0.0000000       0.10000000    
 -3.2400000        3413.3501        0.0000000       0.10000000    
 -3.2000000        3537.1663        0.0000000       0.10000000    
 -3.1600001        3406.8860        0.0000000       0.10000000    
 -3.1199999        3664.3860        0.0000000       0.10000000    
 -3.0799999        3548.9534        0.0000000       0.10000000    
 -3.0400000        5720.1064        0.0000000       0.10000000    
 -3.0000000        6476.1069        0.0000000       0.10000000    
 -2.9600000        4879.8340        0.0000000       0.10000000    
 -2.9200001        4141.9092        0.0000000       0.10000000    
 -2.8800001        3582.6575        0.0000000       0.10000000    
 -2.8400002        3265.8682        0.0000000       0.10000000    
 -2.8000002        3239.5491        0.0000000       0.10000000    
 -2.7600000        2860.7485        0.0000000       0.10000000    
 -2.7200000        3342.5593        0.0000000       0.10000000    
 -2.6800001        3351.4946        0.0000000       0.10000000    
 -2.6399999        4216.9995        0.0000000       0.10000000    
 -2.5999999        3659.3359        0.0000000       0.10000000    
 -2.5599999        3586.6841        0.0000000       0.10000000    
 -2.5200000        3884.1357        0.0000000       0.10000000    
 -2.4800000        4743.9995        0.0000000       0.10000000    
 -2.4400001        5079.6450        0.0000000       0.10000000    
 -2.4000001        5348.9380        0.0000000       0.10000000    
 -2.3600001        8390.8867        0.0000000       0.10000000    
 -2.3200002        6978.2632        0.0000000       0.10000000    
 -2.2800002        6849.8652        0.0000000       0.10000000    
 -2.2400000        5629.9941        0.0000000       0.10000000    
 -2.2000000        7112.2559        0.0000000       0.10000000    
 -2.1600001        8514.9453        0.0000000       0.10000000    
 -2.1199999        13031.043        0.0000000       0.10000000    
 -2.0799999        15679.454        0.0000000       0.10000000    
 -2.0400000        26871.484        0.0000000       0.10000000    
 -2.0000000        28959.752        0.0000000       0.10000000    
 -1.9600000        19080.818        0.0000000       0.10000000    
 -1.9200001        13574.070        0.0000000       0.10000000    
 -1.8800001        11616.068        0.0000000       0.10000000    
 -1.8400002        10814.901        0.0000000       0.10000000    
 -1.8000000        12608.441        0.0000000       0.10000000    
 -1.7600000        16976.836        0.0000000       0.10000000    
 -1.7200000        24670.102        0.0000000       0.10000000    
 -1.6800001        33790.254        0.0000000       0.10000000    
 -1.6400001        40190.965        0.0000000       0.10000000    
 -1.6000001        21389.408        0.0000000       0.10000000    
 -1.5599999        13707.143        0.0000000       0.10000000    
 -1.5200000        12596.582        0.0000000       0.10000000    
 -1.4800000        14819.961        0.0000000       0.10000000    
 -1.4400001        16845.625        0.0000000       0.10000000    
 -1.4000001        18995.051        0.0000000       0.10000000    
 -1.3600001        35918.273        0.0000000       0.10000000    
 -1.3200002        29970.963        0.0000000       0.10000000    
 -1.2800000        24448.336        0.0000000       0.10000000    
 -1.2400000        18424.787        0.0000000       0.10000000    
 -1.2000000        20196.602        0.0000000       0.10000000    
 -1.1600001        24854.068        0.0000000       0.10000000    
 -1.1200001        41957.539        0.0000000       0.10000000    
 -1.0800002        54389.691        0.0000000       0.10000000    
 -1.0400000        100094.12        0.0000000       0.10000000    
 -1.0000000        111421.77        0.0000000       0.10000000    
-0.96000004        72433.750        0.0000000       0.10000000    
-0.92000008        46524.754        0.0000000       0.10000000    
-0.88000011        34969.156        0.0000000       0.10000000    
-0.84000015        27999.562        0.0000000       0.10000000    
-0.80000019        30079.100        0.0000000       0.10000000    
-0.75999999        38940.543        0.0000000       0.10000000    
-0.72000003        58232.172        0.0000000       0.10000000    
-0.68000007        84618.953        0.0000000       0.10000000    
-0.64000010        105381.68        0.0000000       0.10000000    
-0.60000014        53595.246        0.0000000       0.10000000    
-0.56000018        30963.928        0.0000000       0.10000000    
-0.51999998        26115.783        0.0000000       0.10000000    
-0.48000002        24800.227        0.0000000       0.10000000    
-0.44000006        27150.828        0.0000000       0.10000000    
-0.40000010        30092.404        0.0000000       0.10000000    
-0.36000013        59425.281        0.0000000       0.10000000    
-0.32000017        50783.051        0.0000000       0.10000000    
-0.27999997        40005.953        0.0000000       0.10000000    
-0.24000001        29327.074        0.0000000       0.10000000    
-0.20000005        29302.346        0.0000000       0.10000000    
-0.16000009        34866.609        0.0000000       0.10000000    
-0.12000012        58117.625        0.0000000       0.10000000    
-0.80000162E-01    77540.320        0.0000000       0.10000000    
-0.40000200E-01    151755.75        0.0000000       0.10000000    
  0.0000000        178462.23        0.0000000       0.10000000    
 0.39999962E-01    121425.20        0.0000000       0.10000000    
 0.79999924E-01    79494.102        0.0000000       0.10000000    
 0.11999989        57693.555        0.0000000       0.10000000    
 0.15999985        42422.922        0.0000000       0.10000000    
 0.19999981        40708.395        0.0000000       0.10000000    
 0.23999977        43006.805        0.0000000       0.10000000    
 0.27999973        60979.219        0.0000000       0.10000000    
 0.31999969        87475.562        0.0000000       0.10000000    
 0.36000013        113638.59        0.0000000       0.10000000    
 0.40000010        61254.461        0.0000000       0.10000000    
 0.44000006        36957.773        0.0000000       0.10000000    
 0.48000002        30436.963        0.0000000       0.10000000    
 0.51999998        23549.018        0.0000000       0.10000000    
 0.55999994        21545.965        0.0000000       0.10000000    
 0.59999990        20450.240        0.0000000       0.10000000    
 0.63999987        32909.391        0.0000000       0.10000000    
 0.67999983        27050.473        0.0000000       0.10000000    
 0.71999979        22394.301        0.0000000       0.10000000    
 0.75999975        15869.210        0.0000000       0.10000000    
 0.79999971        15147.088        0.0000000       0.10000000    
 0.83999968        14342.960        0.0000000       0.10000000    
 0.88000011        15948.782        0.0000000       0.10000000    
 0.92000008        17030.088        0.0000000       0.10000000    
 0.96000004        31021.260        0.0000000       0.10000000    
  1.0000000        37021.484        0.0000000       0.10000000    
  1.0400000        27250.113        0.0000000       0.10000000    
  1.0799999        20446.113        0.0000000       0.10000000    
  1.1199999        15809.742        0.0000000       0.10000000    
  1.1599998        12655.885        0.0000000       0.10000000    
  1.1999998        11350.148        0.0000000       0.10000000    
  1.2399998        8737.7227        0.0000000       0.10000000    
  1.2799997        9586.8223        0.0000000       0.10000000    
  1.3199997        9507.6436        0.0000000       0.10000000    
  1.3599997        12104.887        0.0000000       0.10000000    
  1.4000001        9459.4316        0.0000000       0.10000000    
  1.4400001        8407.9941        0.0000000       0.10000000    
  1.4800000        8298.4922        0.0000000       0.10000000    
  1.5200000        8491.8984        0.0000000       0.10000000    
  1.5599999        8118.1157        0.0000000       0.10000000    
  1.5999999        7731.9961        0.0000000       0.10000000    
  1.6399999        10460.248        0.0000000       0.10000000    
  1.6799998        8400.4619        0.0000000       0.10000000    
  1.7199998        8592.1045        0.0000000       0.10000000    
  1.7599998        6945.4619        0.0000000       0.10000000    
  1.7999997        8496.8359        0.0000000       0.10000000    
  1.8399997        9283.6807        0.0000000       0.10000000    
  1.8799996        12382.862        0.0000000       0.10000000    
  1.9200001        13597.354        0.0000000       0.10000000    
  1.9600000        22144.449        0.0000000       0.10000000    
  2.0000000        23687.258        0.0000000       0.10000000    
  2.0400000        16240.523        0.0000000       0.10000000    
  2.0799999        12547.546        0.0000000       0.10000000    
  2.1199999        11068.331        0.0000000       0.10000000    
  2.1599998        10554.740        0.0000000       0.10000000    
  2.1999998        11758.586        0.0000000       0.10000000    
  2.2399998        14252.960        0.0000000       0.10000000    
  2.2799997        19559.664        0.0000000       0.10000000    
  2.3199997        24845.369        0.0000000       0.10000000    
  2.3599997        28715.232        0.0000000       0.10000000    
  2.3999996        15995.892        0.0000000       0.10000000    
  2.4400001        10979.597        0.0000000       0.10000000    
  2.4800000        10270.885        0.0000000       0.10000000    
  2.5200000        11786.741        0.0000000       0.10000000    
  2.5599999        12641.008        0.0000000       0.10000000    
  2.5999999        13254.884        0.0000000       0.10000000    
  2.6399999        22573.385        0.0000000       0.10000000    
  2.6799998        17923.383        0.0000000       0.10000000    
  2.7199998        14912.866        0.0000000       0.10000000    
  2.7599998        11206.910        0.0000000       0.10000000    
  2.7999997        12576.622        0.0000000       0.10000000    
  2.8399997        14846.591        0.0000000       0.10000000    
  2.8799996        23181.205        0.0000000       0.10000000    
  2.9200001        28209.377        0.0000000       0.10000000    
  2.9600000        48221.109        0.0000000       0.10000000    
  3.0000000        50984.035        0.0000000       0.10000000    
  3.0400000        31977.668        0.0000000       0.10000000    
  3.0799999        20778.631        0.0000000       0.10000000    
  3.1199999        16397.154        0.0000000       0.10000000    
  3.1599998        14122.827        0.0000000       0.10000000    
  3.1999998        15849.017        0.0000000       0.10000000    
  3.2399998        21246.135        0.0000000       0.10000000    
  3.2799997        31208.391        0.0000000       0.10000000    
  3.3199997        43325.363        0.0000000       0.10000000    
  3.3599997        51364.090        0.0000000       0.10000000    
  3.3999996        26029.494        0.0000000       0.10000000    
  3.4400001        15290.934        0.0000000       0.10000000    
  3.4800000        13197.299        0.0000000       0.10000000    
  3.5200000        14127.146        0.0000000       0.10000000    
  3.5599999        15785.620        0.0000000       0.10000000    
  3.5999999        17451.428        0.0000000       0.10000000    
  3.6399999        33503.840        0.0000000       0.10000000    
  3.6799998        27476.445        0.0000000       0.10000000    
  3.7199998        21296.945        0.0000000       0.10000000    
  3.7599998        15403.227        0.0000000       0.10000000    
  3.7999997        15457.276        0.0000000       0.10000000    
  3.8399997        18452.453        0.0000000       0.10000000    
  3.8799996        30741.688        0.0000000       0.10000000    
  3.9199996        39671.633        0.0000000       0.10000000    
  3.9600000        73586.094        0.0000000       0.10000000    
  4.0000000        82042.812        0.0000000       0.10000000    
  4.0400000        53012.996        0.0000000       0.10000000    
  4.0799999        33134.910        0.0000000       0.10000000    
  4.1199999        23367.074        0.0000000       0.10000000    
  4.1599998        17164.979        0.0000000       0.10000000    
  4.1999998        16791.617        0.0000000       0.10000000    
  4.2399998        19161.232        0.0000000       0.10000000    
  4.2799997        27371.912        0.0000000       0.10000000    
  4.3199997        39062.375        0.0000000       0.10000000    
  4.3599997        48960.410        0.0000000       0.10000000    
  4.3999996        24777.113        0.0000000       0.10000000    
  4.4399996        14094.780        0.0000000       0.10000000    
  4.4799995        11345.794        0.0000000       0.10000000    
  4.5199995        9095.2227        0.0000000       0.10000000    
  4.5599995        8805.6172        0.0000000       0.10000000    
  4.5999994        8904.4092        0.0000000       0.10000000    
  4.6399994        16020.309        0.0000000       0.10000000    
  4.6799994        13205.147        0.0000000       0.10000000    
  4.7200003        10175.188        0.0000000       0.10000000    
  4.7600002        7025.7910        0.0000000       0.10000000    
  4.8000002        6381.0684        0.0000000       0.10000000    
  4.8400002        6468.2793        0.0000000       0.10000000    
  4.8800001        8718.6602        0.0000000       0.10000000    
  4.9200001        10446.037        0.0000000       0.10000000    
  4.9600000        19854.693        0.0000000       0.10000000    
  5.0000000        23070.109        0.0000000       0.10000000    
  5.0400000        15801.138        0.0000000       0.10000000    
  5.0799999        10533.429        0.0000000       0.10000000    
  5.1199999        7495.7070        0.0000000       0.10000000    
  5.1599998        5387.9893        0.0000000       0.10000000    
  5.1999998        4656.4614        0.0000000       0.10000000    
  5.2399998        3705.6548        0.0000000       0.10000000    
  5.2799997        4399.8188        0.0000000       0.10000000    
  5.3199997        5122.2144        0.0000000       0.10000000    
  5.3599997        6535.0073        0.0000000       0.10000000    
  5.3999996        4044.5908        0.0000000       0.10000000    
  5.4399996        2941.1697        0.0000000       0.10000000    
  5.4799995        2604.5872        0.0000000       0.10000000    
  5.5199995        2323.2839        0.0000000       0.10000000    
  5.5599995        2134.6414        0.0000000       0.10000000    
  5.5999994        1991.1743        0.0000000       0.10000000    
  5.6399994        2869.6577        0.0000000       0.10000000    
  5.6799994        2338.7522        0.0000000       0.10000000    
  5.7199993        2170.7122        0.0000000       0.10000000    
  5.7600002        1664.5408        0.0000000       0.10000000    
  5.8000002        1839.3472        0.0000000       0.10000000    
  5.8400002        1941.5496        0.0000000       0.10000000    
  5.8800001        2561.4951        0.0000000       0.10000000    
  5.9200001        2894.6130        0.0000000       0.10000000    
  5.9600000        5040.4556        0.0000000       0.10000000    
  6.0000000        5735.0674        0.0000000       0.10000000    
