# Supplementary material for: Quantitative analysis of diffuse electron scattering in the lithium-ion battery cathode material Li1.2Ni0.13Mn0.54Co0.13O2
Source: IUCrJ. 2022 Sep 1;9(Pt 5):695–704. doi: 10.1107/S2052252522007746 (PMC9438490; doi:10.1107/S2052252522007746)
Supplement: Supplementary file 1 [file m-09-00695-sup1.zip › Refinement 210/SUM/calc.0014]

#
#
 -4.0000000        16417.578        0.0000000       0.10000000    
 -3.9600000        16109.749        0.0000000       0.10000000    
 -3.9200001        13045.603        0.0000000       0.10000000    
 -3.8800001        8603.1270        0.0000000       0.10000000    
 -3.8399999        8566.8564        0.0000000       0.10000000    
 -3.8000000        7532.8857        0.0000000       0.10000000    
 -3.7600000        8715.8535        0.0000000       0.10000000    
 -3.7200000        9214.2227        0.0000000       0.10000000    
 -3.6800001        9413.5547        0.0000000       0.10000000    
 -3.6400001        14588.168        0.0000000       0.10000000    
 -3.5999999        8321.2881        0.0000000       0.10000000    
 -3.5599999        8585.2930        0.0000000       0.10000000    
 -3.5200000        5606.5493        0.0000000       0.10000000    
 -3.4800000        5298.5811        0.0000000       0.10000000    
 -3.4400001        5410.3418        0.0000000       0.10000000    
 -3.4000001        5411.4658        0.0000000       0.10000000    
 -3.3600001        5770.2920        0.0000000       0.10000000    
 -3.3199999        6200.6294        0.0000000       0.10000000    
 -3.2800000        6195.2104        0.0000000       0.10000000    
 -3.2400000        3894.4521        0.0000000       0.10000000    
 -3.2000000        3933.5952        0.0000000       0.10000000    
 -3.1600001        3831.4551        0.0000000       0.10000000    
 -3.1199999        3706.5371        0.0000000       0.10000000    
 -3.0799999        3928.8716        0.0000000       0.10000000    
 -3.0400000        4961.2739        0.0000000       0.10000000    
 -3.0000000        4881.5522        0.0000000       0.10000000    
 -2.9600000        5203.1353        0.0000000       0.10000000    
 -2.9200001        4434.6968        0.0000000       0.10000000    
 -2.8800001        3661.8159        0.0000000       0.10000000    
 -2.8400002        4004.2666        0.0000000       0.10000000    
 -2.8000002        3627.8262        0.0000000       0.10000000    
 -2.7600000        3819.5601        0.0000000       0.10000000    
 -2.7200000        3532.8037        0.0000000       0.10000000    
 -2.6800001        3468.4644        0.0000000       0.10000000    
 -2.6399999        4101.0630        0.0000000       0.10000000    
 -2.5999999        3052.8228        0.0000000       0.10000000    
 -2.5599999        3928.3735        0.0000000       0.10000000    
 -2.5200000        3712.4131        0.0000000       0.10000000    
 -2.4800000        4386.9771        0.0000000       0.10000000    
 -2.4400001        5943.4312        0.0000000       0.10000000    
 -2.4000001        6542.8101        0.0000000       0.10000000    
 -2.3600001        7229.1519        0.0000000       0.10000000    
 -2.3200002        8163.4614        0.0000000       0.10000000    
 -2.2800002        8202.4678        0.0000000       0.10000000    
 -2.2400000        6398.9907        0.0000000       0.10000000    
 -2.2000000        7429.0962        0.0000000       0.10000000    
 -2.1600001        9783.0801        0.0000000       0.10000000    
 -2.1199999        11164.271        0.0000000       0.10000000    
 -2.0799999        11676.140        0.0000000       0.10000000    
 -2.0400000        20223.752        0.0000000       0.10000000    
 -2.0000000        20081.213        0.0000000       0.10000000    
 -1.9600000        19073.221        0.0000000       0.10000000    
 -1.9200001        14495.512        0.0000000       0.10000000    
 -1.8800001        10968.478        0.0000000       0.10000000    
 -1.8400002        14436.139        0.0000000       0.10000000    
 -1.8000000        16174.937        0.0000000       0.10000000    
 -1.7600000        22378.938        0.0000000       0.10000000    
 -1.7200000        23255.465        0.0000000       0.10000000    
 -1.6800001        21641.930        0.0000000       0.10000000    
 -1.6400001        32787.637        0.0000000       0.10000000    
 -1.6000001        17337.787        0.0000000       0.10000000    
 -1.5599999        18282.506        0.0000000       0.10000000    
 -1.5200000        13146.995        0.0000000       0.10000000    
 -1.4800000        14944.872        0.0000000       0.10000000    
 -1.4400001        20417.920        0.0000000       0.10000000    
 -1.4000001        24193.881        0.0000000       0.10000000    
 -1.3600001        29799.805        0.0000000       0.10000000    
 -1.3200002        33896.625        0.0000000       0.10000000    
 -1.2800000        33086.504        0.0000000       0.10000000    
 -1.2400000        21199.922        0.0000000       0.10000000    
 -1.2000000        21326.400        0.0000000       0.10000000    
 -1.1600001        29140.385        0.0000000       0.10000000    
 -1.1200001        33029.621        0.0000000       0.10000000    
 -1.0800002        36092.828        0.0000000       0.10000000    
 -1.0400000        71924.188        0.0000000       0.10000000    
 -1.0000000        74005.305        0.0000000       0.10000000    
-0.96000004        67262.883        0.0000000       0.10000000    
-0.92000008        50274.531        0.0000000       0.10000000    
-0.88000011        32267.000        0.0000000       0.10000000    
-0.84000015        36697.703        0.0000000       0.10000000    
-0.80000019        37509.109        0.0000000       0.10000000    
-0.75999999        50719.781        0.0000000       0.10000000    
-0.72000003        54271.637        0.0000000       0.10000000    
-0.68000007        51989.191        0.0000000       0.10000000    
-0.64000010        83492.148        0.0000000       0.10000000    
-0.60000014        43059.641        0.0000000       0.10000000    
-0.56000018        42951.750        0.0000000       0.10000000    
-0.51999998        26952.570        0.0000000       0.10000000    
-0.48000002        27479.373        0.0000000       0.10000000    
-0.44000006        33513.871        0.0000000       0.10000000    
-0.40000010        39170.781        0.0000000       0.10000000    
-0.36000013        49789.305        0.0000000       0.10000000    
-0.32000017        57438.715        0.0000000       0.10000000    
-0.27999997        57528.219        0.0000000       0.10000000    
-0.24000001        33906.758        0.0000000       0.10000000    
-0.20000005        31955.410        0.0000000       0.10000000    
-0.16000009        40992.414        0.0000000       0.10000000    
-0.12000012        45649.195        0.0000000       0.10000000    
-0.80000162E-01    53158.785        0.0000000       0.10000000    
-0.40000200E-01    109199.61        0.0000000       0.10000000    
  0.0000000        117849.47        0.0000000       0.10000000    
 0.39999962E-01    110550.24        0.0000000       0.10000000    
 0.79999924E-01    86397.398        0.0000000       0.10000000    
 0.11999989        54052.676        0.0000000       0.10000000    
 0.15999985        53064.840        0.0000000       0.10000000    
 0.19999981        46673.988        0.0000000       0.10000000    
 0.23999977        55453.762        0.0000000       0.10000000    
 0.27999973        58091.434        0.0000000       0.10000000    
 0.31999969        58099.738        0.0000000       0.10000000    
 0.36000013        90601.562        0.0000000       0.10000000    
 0.40000010        49250.281        0.0000000       0.10000000    
 0.44000006        48429.070        0.0000000       0.10000000    
 0.48000002        29419.443        0.0000000       0.10000000    
 0.51999998        26815.564        0.0000000       0.10000000    
 0.55999994        26295.328        0.0000000       0.10000000    
 0.59999990        26405.830        0.0000000       0.10000000    
 0.63999987        29333.570        0.0000000       0.10000000    
 0.67999983        31733.213        0.0000000       0.10000000    
 0.71999979        31543.457        0.0000000       0.10000000    
 0.75999975        18205.773        0.0000000       0.10000000    
 0.79999971        17174.061        0.0000000       0.10000000    
 0.83999968        16245.079        0.0000000       0.10000000    
 0.88000011        15550.103        0.0000000       0.10000000    
 0.92000008        17501.127        0.0000000       0.10000000    
 0.96000004        25301.318        0.0000000       0.10000000    
  1.0000000        26355.258        0.0000000       0.10000000    
  1.0400000        26937.984        0.0000000       0.10000000    
  1.0799999        22080.605        0.0000000       0.10000000    
  1.1199999        15793.924        0.0000000       0.10000000    
  1.1599998        15290.308        0.0000000       0.10000000    
  1.1999998        12234.534        0.0000000       0.10000000    
  1.2399998        11501.188        0.0000000       0.10000000    
  1.2799997        10172.008        0.0000000       0.10000000    
  1.3199997        9889.2852        0.0000000       0.10000000    
  1.3599997        11351.584        0.0000000       0.10000000    
  1.4000001        7841.4868        0.0000000       0.10000000    
  1.4400001        9083.7822        0.0000000       0.10000000    
  1.4800000        7669.2124        0.0000000       0.10000000    
  1.5200000        7959.9111        0.0000000       0.10000000    
  1.5599999        9418.9121        0.0000000       0.10000000    
  1.5999999        9354.8984        0.0000000       0.10000000    
  1.6399999        9322.5898        0.0000000       0.10000000    
  1.6799998        10053.373        0.0000000       0.10000000    
  1.7199998        10061.606        0.0000000       0.10000000    
  1.7599998        7869.1519        0.0000000       0.10000000    
  1.7999997        9007.2920        0.0000000       0.10000000    
  1.8399997        10542.233        0.0000000       0.10000000    
  1.8799996        11368.318        0.0000000       0.10000000    
  1.9200001        11680.581        0.0000000       0.10000000    
  1.9600000        17589.354        0.0000000       0.10000000    
  2.0000000        17082.943        0.0000000       0.10000000    
  2.0400000        16969.633        0.0000000       0.10000000    
  2.0799999        13364.438        0.0000000       0.10000000    
  2.1199999        10769.162        0.0000000       0.10000000    
  2.1599998        13799.117        0.0000000       0.10000000    
  2.1999998        14660.923        0.0000000       0.10000000    
  2.2399998        18860.945        0.0000000       0.10000000    
  2.2799997        18802.434        0.0000000       0.10000000    
  2.3199997        17139.020        0.0000000       0.10000000    
  2.3599997        24061.742        0.0000000       0.10000000    
  2.3999996        13048.466        0.0000000       0.10000000    
  2.4400001        13881.062        0.0000000       0.10000000    
  2.4800000        10426.132        0.0000000       0.10000000    
  2.5200000        11516.146        0.0000000       0.10000000    
  2.5599999        15131.327        0.0000000       0.10000000    
  2.5999999        16638.068        0.0000000       0.10000000    
  2.6399999        18939.143        0.0000000       0.10000000    
  2.6799998        20494.131        0.0000000       0.10000000    
  2.7199998        19211.172        0.0000000       0.10000000    
  2.7599998        12825.876        0.0000000       0.10000000    
  2.7999997        13177.535        0.0000000       0.10000000    
  2.8399997        17249.461        0.0000000       0.10000000    
  2.8799996        18937.477        0.0000000       0.10000000    
  2.9200001        19600.691        0.0000000       0.10000000    
  2.9600000        35335.641        0.0000000       0.10000000    
  3.0000000        34533.422        0.0000000       0.10000000    
  3.0400000        30810.266        0.0000000       0.10000000    
  3.0799999        22298.602        0.0000000       0.10000000    
  3.1199999        15253.894        0.0000000       0.10000000    
  3.1599998        18863.346        0.0000000       0.10000000    
  3.1999998        20361.574        0.0000000       0.10000000    
  3.2399998        27888.062        0.0000000       0.10000000    
  3.2799997        29158.490        0.0000000       0.10000000    
  3.3199997        26805.652        0.0000000       0.10000000    
  3.3599997        41208.488        0.0000000       0.10000000    
  3.3999996        20998.943        0.0000000       0.10000000    
  3.4400001        21052.494        0.0000000       0.10000000    
  3.4800000        13866.624        0.0000000       0.10000000    
  3.5200000        14852.487        0.0000000       0.10000000    
  3.5599999        19329.627        0.0000000       0.10000000    
  3.5999999        22485.113        0.0000000       0.10000000    
  3.6399999        27782.863        0.0000000       0.10000000    
  3.6799998        30972.414        0.0000000       0.10000000    
  3.7199998        29834.289        0.0000000       0.10000000    
  3.7599998        17781.162        0.0000000       0.10000000    
  3.7999997        16538.992        0.0000000       0.10000000    
  3.8399997        21729.393        0.0000000       0.10000000    
  3.8799996        23859.693        0.0000000       0.10000000    
  3.9199996        26214.625        0.0000000       0.10000000    
  3.9600000        52617.164        0.0000000       0.10000000    
  4.0000000        54096.934        0.0000000       0.10000000    
  4.0400000        48382.805        0.0000000       0.10000000    
  4.0799999        35953.531        0.0000000       0.10000000    
  4.1199999        21661.980        0.0000000       0.10000000    
  4.1599998        21917.955        0.0000000       0.10000000    
  4.1999998        20015.590        0.0000000       0.10000000    
  4.2399998        24790.164        0.0000000       0.10000000    
  4.2799997        25704.748        0.0000000       0.10000000    
  4.3199997        24650.402        0.0000000       0.10000000    
  4.3599997        38719.191        0.0000000       0.10000000    
  4.3999996        19886.391        0.0000000       0.10000000    
  4.4399996        19185.506        0.0000000       0.10000000    
  4.4799995        11326.497        0.0000000       0.10000000    
  4.5199995        10498.180        0.0000000       0.10000000    
  4.5599995        10892.324        0.0000000       0.10000000    
  4.5999994        11656.897        0.0000000       0.10000000    
  4.6399994        13806.816        0.0000000       0.10000000    
  4.6799994        15153.463        0.0000000       0.10000000    
  4.7200003        14878.466        0.0000000       0.10000000    
  4.7600002        8111.3843        0.0000000       0.10000000    
  4.8000002        7207.8906        0.0000000       0.10000000    
  4.8400002        7484.7563        0.0000000       0.10000000    
  4.8800001        7500.3779        0.0000000       0.10000000    
  4.9200001        8584.1992        0.0000000       0.10000000    
  4.9600000        14961.250        0.0000000       0.10000000    
  5.0000000        15620.905        0.0000000       0.10000000    
  5.0400000        14750.214        0.0000000       0.10000000    
  5.0799999        11438.031        0.0000000       0.10000000    
  5.1199999        7271.4756        0.0000000       0.10000000    
  5.1599998        6524.4888        0.0000000       0.10000000    
  5.1999998        5013.5532        0.0000000       0.10000000    
  5.2399998        4806.7134        0.0000000       0.10000000    
  5.2799997        4463.3486        0.0000000       0.10000000    
  5.3199997        4300.5938        0.0000000       0.10000000    
  5.3599997        5585.0132        0.0000000       0.10000000    
  5.3999996        3302.0110        0.0000000       0.10000000    
  5.4399996        3420.7422        0.0000000       0.10000000    
  5.4799995        2429.5088        0.0000000       0.10000000    
  5.5199995        2317.5088        0.0000000       0.10000000    
  5.5599995        2512.9084        0.0000000       0.10000000    
  5.5999994        2458.7271        0.0000000       0.10000000    
  5.6399994        2547.3586        0.0000000       0.10000000    
  5.6799994        2764.6553        0.0000000       0.10000000    
  5.7199993        2756.8921        0.0000000       0.10000000    
  5.7600002        1897.5916        0.0000000       0.10000000    
  5.8000002        1991.8511        0.0000000       0.10000000    
  5.8400002        2215.2207        0.0000000       0.10000000    
  5.8800001        2317.7920        0.0000000       0.10000000    
  5.9200001        2478.3010        0.0000000       0.10000000    
  5.9600000        3929.1577        0.0000000       0.10000000    
  6.0000000        4021.9106        0.0000000       0.10000000    
