# Supplementary material for: Quantitative analysis of diffuse electron scattering in the lithium-ion battery cathode material Li1.2Ni0.13Mn0.54Co0.13O2
Source: IUCrJ. 2022 Sep 1;9(Pt 5):695–704. doi: 10.1107/S2052252522007746 (PMC9438490; doi:10.1107/S2052252522007746)
Supplement: Supplementary file 1 [file m-09-00695-sup1.zip › Refinement 210/SUM/calc.0015]

#
#
 -4.0000000        12460.631        0.0000000       0.10000000    
 -3.9600000        13233.227        0.0000000       0.10000000    
 -3.9200001        10591.720        0.0000000       0.10000000    
 -3.8800001        7830.7783        0.0000000       0.10000000    
 -3.8399999        7799.8682        0.0000000       0.10000000    
 -3.8000000        6192.2373        0.0000000       0.10000000    
 -3.7600000        8636.3203        0.0000000       0.10000000    
 -3.7200000        8409.2588        0.0000000       0.10000000    
 -3.6800001        12344.869        0.0000000       0.10000000    
 -3.6400001        10732.414        0.0000000       0.10000000    
 -3.5999999        11512.918        0.0000000       0.10000000    
 -3.5599999        9043.0342        0.0000000       0.10000000    
 -3.5200000        6057.8613        0.0000000       0.10000000    
 -3.4800000        5698.8218        0.0000000       0.10000000    
 -3.4400001        5243.7798        0.0000000       0.10000000    
 -3.4000001        6183.3906        0.0000000       0.10000000    
 -3.3600001        6211.1333        0.0000000       0.10000000    
 -3.3199999        6650.9639        0.0000000       0.10000000    
 -3.2800000        6483.1113        0.0000000       0.10000000    
 -3.2400000        5249.4731        0.0000000       0.10000000    
 -3.2000000        5216.8481        0.0000000       0.10000000    
 -3.1600001        3891.4077        0.0000000       0.10000000    
 -3.1199999        3822.5994        0.0000000       0.10000000    
 -3.0799999        3839.0269        0.0000000       0.10000000    
 -3.0400000        3670.4490        0.0000000       0.10000000    
 -3.0000000        4580.0845        0.0000000       0.10000000    
 -2.9600000        4494.7964        0.0000000       0.10000000    
 -2.9200001        4510.9072        0.0000000       0.10000000    
 -2.8800001        3511.8315        0.0000000       0.10000000    
 -2.8400002        3612.3010        0.0000000       0.10000000    
 -2.8000002        3127.2441        0.0000000       0.10000000    
 -2.7600000        4224.3779        0.0000000       0.10000000    
 -2.7200000        3602.0981        0.0000000       0.10000000    
 -2.6800001        3886.5164        0.0000000       0.10000000    
 -2.6399999        3230.9250        0.0000000       0.10000000    
 -2.5999999        4727.1733        0.0000000       0.10000000    
 -2.5599999        5227.0977        0.0000000       0.10000000    
 -2.5200000        4630.2656        0.0000000       0.10000000    
 -2.4800000        4425.1133        0.0000000       0.10000000    
 -2.4400001        5295.2358        0.0000000       0.10000000    
 -2.4000001        7569.1855        0.0000000       0.10000000    
 -2.3600001        7484.1875        0.0000000       0.10000000    
 -2.3200002        8246.5098        0.0000000       0.10000000    
 -2.2800002        8263.3047        0.0000000       0.10000000    
 -2.2400000        7972.2339        0.0000000       0.10000000    
 -2.2000000        8366.5244        0.0000000       0.10000000    
 -2.1600001        8039.9355        0.0000000       0.10000000    
 -2.1199999        11030.791        0.0000000       0.10000000    
 -2.0799999        11666.680        0.0000000       0.10000000    
 -2.0400000        14590.113        0.0000000       0.10000000    
 -2.0000000        16357.593        0.0000000       0.10000000    
 -1.9600000        16022.151        0.0000000       0.10000000    
 -1.9200001        13770.713        0.0000000       0.10000000    
 -1.8800001        10663.246        0.0000000       0.10000000    
 -1.8400002        12182.349        0.0000000       0.10000000    
 -1.8000000        12043.079        0.0000000       0.10000000    
 -1.7600000        22801.426        0.0000000       0.10000000    
 -1.7200000        21562.502        0.0000000       0.10000000    
 -1.6800001        30760.475        0.0000000       0.10000000    
 -1.6400001        24629.602        0.0000000       0.10000000    
 -1.6000001        25731.270        0.0000000       0.10000000    
 -1.5599999        21044.543        0.0000000       0.10000000    
 -1.5200000        15554.284        0.0000000       0.10000000    
 -1.4800000        15112.054        0.0000000       0.10000000    
 -1.4400001        18909.986        0.0000000       0.10000000    
 -1.4000001        31732.938        0.0000000       0.10000000    
 -1.3600001        30158.588        0.0000000       0.10000000    
 -1.3200002        32615.100        0.0000000       0.10000000    
 -1.2800000        35280.887        0.0000000       0.10000000    
 -1.2400000        26921.350        0.0000000       0.10000000    
 -1.2000000        26147.277        0.0000000       0.10000000    
 -1.1600001        24190.473        0.0000000       0.10000000    
 -1.1200001        32903.297        0.0000000       0.10000000    
 -1.0800002        35499.102        0.0000000       0.10000000    
 -1.0400000        50855.949        0.0000000       0.10000000    
 -1.0000000        55435.820        0.0000000       0.10000000    
-0.96000004        55199.441        0.0000000       0.10000000    
-0.92000008        41605.066        0.0000000       0.10000000    
-0.88000011        30044.502        0.0000000       0.10000000    
-0.84000015        31761.359        0.0000000       0.10000000    
-0.80000019        28088.350        0.0000000       0.10000000    
-0.75999999        49952.676        0.0000000       0.10000000    
-0.72000003        48900.391        0.0000000       0.10000000    
-0.68000007        74634.484        0.0000000       0.10000000    
-0.64000010        61619.426        0.0000000       0.10000000    
-0.60000014        61015.641        0.0000000       0.10000000    
-0.56000018        44775.859        0.0000000       0.10000000    
-0.51999998        29467.963        0.0000000       0.10000000    
-0.48000002        28800.068        0.0000000       0.10000000    
-0.44000006        32443.762        0.0000000       0.10000000    
-0.40000010        52075.559        0.0000000       0.10000000    
-0.36000013        50973.320        0.0000000       0.10000000    
-0.32000017        56139.371        0.0000000       0.10000000    
-0.27999997        62620.172        0.0000000       0.10000000    
-0.24000001        44653.695        0.0000000       0.10000000    
-0.20000005        43268.781        0.0000000       0.10000000    
-0.16000009        37008.254        0.0000000       0.10000000    
-0.12000012        46324.805        0.0000000       0.10000000    
-0.80000162E-01    51488.762        0.0000000       0.10000000    
-0.40000200E-01    76793.977        0.0000000       0.10000000    
  0.0000000        87301.672        0.0000000       0.10000000    
 0.39999962E-01    90317.391        0.0000000       0.10000000    
 0.79999924E-01    68486.406        0.0000000       0.10000000    
 0.11999989        49021.086        0.0000000       0.10000000    
 0.15999985        47982.051        0.0000000       0.10000000    
 0.19999981        37472.004        0.0000000       0.10000000    
 0.23999977        54089.191        0.0000000       0.10000000    
 0.27999973        52239.074        0.0000000       0.10000000    
 0.31999969        78567.367        0.0000000       0.10000000    
 0.36000013        66347.938        0.0000000       0.10000000    
 0.40000010        67642.453        0.0000000       0.10000000    
 0.44000006        49306.090        0.0000000       0.10000000    
 0.48000002        30967.080        0.0000000       0.10000000    
 0.51999998        29110.188        0.0000000       0.10000000    
 0.55999994        26096.457        0.0000000       0.10000000    
 0.59999990        31396.760        0.0000000       0.10000000    
 0.63999987        31463.008        0.0000000       0.10000000    
 0.67999983        33660.180        0.0000000       0.10000000    
 0.71999979        33774.621        0.0000000       0.10000000    
 0.75999975        25005.312        0.0000000       0.10000000    
 0.79999971        24253.340        0.0000000       0.10000000    
 0.83999968        17290.129        0.0000000       0.10000000    
 0.88000011        16260.994        0.0000000       0.10000000    
 0.92000008        16875.654        0.0000000       0.10000000    
 0.96000004        18337.301        0.0000000       0.10000000    
  1.0000000        22581.346        0.0000000       0.10000000    
  1.0400000        22732.910        0.0000000       0.10000000    
  1.0799999        20157.520        0.0000000       0.10000000    
  1.1199999        14721.647        0.0000000       0.10000000    
  1.1599998        14071.173        0.0000000       0.10000000    
  1.1999998        10756.506        0.0000000       0.10000000    
  1.2399998        12372.204        0.0000000       0.10000000    
  1.2799997        10138.457        0.0000000       0.10000000    
  1.3199997        10776.097        0.0000000       0.10000000    
  1.3599997        8724.6982        0.0000000       0.10000000    
  1.4000001        11561.280        0.0000000       0.10000000    
  1.4400001        11522.411        0.0000000       0.10000000    
  1.4800000        9275.5547        0.0000000       0.10000000    
  1.5200000        8190.5376        0.0000000       0.10000000    
  1.5599999        8431.0947        0.0000000       0.10000000    
  1.5999999        10070.412        0.0000000       0.10000000    
  1.6399999        9879.4453        0.0000000       0.10000000    
  1.6799998        10597.979        0.0000000       0.10000000    
  1.7199998        9981.6240        0.0000000       0.10000000    
  1.7599998        9969.3291        0.0000000       0.10000000    
  1.7999997        10417.436        0.0000000       0.10000000    
  1.8399997        9189.3223        0.0000000       0.10000000    
  1.8799996        11338.809        0.0000000       0.10000000    
  1.9200001        11647.855        0.0000000       0.10000000    
  1.9600000        12865.995        0.0000000       0.10000000    
  2.0000000        14911.021        0.0000000       0.10000000    
  2.0400000        14481.055        0.0000000       0.10000000    
  2.0799999        13456.231        0.0000000       0.10000000    
  2.1199999        10519.303        0.0000000       0.10000000    
  2.1599998        11813.504        0.0000000       0.10000000    
  2.1999998        11297.841        0.0000000       0.10000000    
  2.2399998        19599.846        0.0000000       0.10000000    
  2.2799997        17779.389        0.0000000       0.10000000    
  2.3199997        23421.953        0.0000000       0.10000000    
  2.3599997        18230.359        0.0000000       0.10000000    
  2.3999996        19586.172        0.0000000       0.10000000    
  2.4400001        16649.490        0.0000000       0.10000000    
  2.4800000        12568.666        0.0000000       0.10000000    
  2.5200000        11625.923        0.0000000       0.10000000    
  2.5599999        13813.835        0.0000000       0.10000000    
  2.5999999        20954.613        0.0000000       0.10000000    
  2.6399999        19293.449        0.0000000       0.10000000    
  2.6799998        20016.061        0.0000000       0.10000000    
  2.7199998        20058.648        0.0000000       0.10000000    
  2.7599998        16104.213        0.0000000       0.10000000    
  2.7999997        15420.134        0.0000000       0.10000000    
  2.8399997        14131.531        0.0000000       0.10000000    
  2.8799996        18761.785        0.0000000       0.10000000    
  2.9200001        19454.602        0.0000000       0.10000000    
  2.9600000        25219.578        0.0000000       0.10000000    
  3.0000000        26896.588        0.0000000       0.10000000    
  3.0400000        25575.510        0.0000000       0.10000000    
  3.0799999        19910.092        0.0000000       0.10000000    
  3.1199999        14608.037        0.0000000       0.10000000    
  3.1599998        15971.852        0.0000000       0.10000000    
  3.1999998        15019.430        0.0000000       0.10000000    
  3.2399998        28005.047        0.0000000       0.10000000    
  3.2799997        26670.170        0.0000000       0.10000000    
  3.3199997        38683.109        0.0000000       0.10000000    
  3.3599997        30708.695        0.0000000       0.10000000    
  3.3999996        30599.113        0.0000000       0.10000000    
  3.4400001        23126.912        0.0000000       0.10000000    
  3.4800000        15882.251        0.0000000       0.10000000    
  3.5200000        15207.361        0.0000000       0.10000000    
  3.5599999        18240.070        0.0000000       0.10000000    
  3.5999999        30013.891        0.0000000       0.10000000    
  3.6399999        28158.730        0.0000000       0.10000000    
  3.6799998        29815.727        0.0000000       0.10000000    
  3.7199998        32232.600        0.0000000       0.10000000    
  3.7599998        22925.311        0.0000000       0.10000000    
  3.7999997        21298.617        0.0000000       0.10000000    
  3.8399997        18621.635        0.0000000       0.10000000    
  3.8799996        23964.859        0.0000000       0.10000000    
  3.9199996        25568.678        0.0000000       0.10000000    
  3.9600000        37021.785        0.0000000       0.10000000    
  4.0000000        39917.211        0.0000000       0.10000000    
  4.0400000        39510.184        0.0000000       0.10000000    
  4.0799999        28650.562        0.0000000       0.10000000    
  4.1199999        19792.252        0.0000000       0.10000000    
  4.1599998        19464.082        0.0000000       0.10000000    
  4.1999998        15510.834        0.0000000       0.10000000    
  4.2399998        24153.365        0.0000000       0.10000000    
  4.2799997        23020.758        0.0000000       0.10000000    
  4.3199997        34532.332        0.0000000       0.10000000    
  4.3599997        28395.064        0.0000000       0.10000000    
  4.3999996        27571.971        0.0000000       0.10000000    
  4.4399996        19408.055        0.0000000       0.10000000    
  4.4799995        11940.265        0.0000000       0.10000000    
  4.5199995        11292.523        0.0000000       0.10000000    
  4.5599995        10828.929        0.0000000       0.10000000    
  4.5999994        14909.454        0.0000000       0.10000000    
  4.6399994        14469.153        0.0000000       0.10000000    
  4.6799994        15416.241        0.0000000       0.10000000    
  4.7200003        16221.403        0.0000000       0.10000000    
  4.7600002        11060.933        0.0000000       0.10000000    
  4.8000002        10402.687        0.0000000       0.10000000    
  4.8400002        7624.2432        0.0000000       0.10000000    
  4.8800001        7797.7642        0.0000000       0.10000000    
  4.9200001        8234.9473        0.0000000       0.10000000    
  4.9600000        10612.380        0.0000000       0.10000000    
  5.0000000        12195.756        0.0000000       0.10000000    
  5.0400000        12190.080        0.0000000       0.10000000    
  5.0799999        9525.2930        0.0000000       0.10000000    
  5.1199999        6632.0283        0.0000000       0.10000000    
  5.1599998        6035.6504        0.0000000       0.10000000    
  5.1999998        4333.0674        0.0000000       0.10000000    
  5.2399998        4917.2197        0.0000000       0.10000000    
  5.2799997        4225.2529        0.0000000       0.10000000    
  5.3199997        5121.6519        0.0000000       0.10000000    
  5.3599997        4164.9800        0.0000000       0.10000000    
  5.3999996        4661.8955        0.0000000       0.10000000    
  5.4399996        3933.6082        0.0000000       0.10000000    
  5.4799995        2786.2991        0.0000000       0.10000000    
  5.5199995        2434.9351        0.0000000       0.10000000    
  5.5599995        2323.6321        0.0000000       0.10000000    
  5.5999994        2739.1426        0.0000000       0.10000000    
  5.6399994        2704.0859        0.0000000       0.10000000    
  5.6799994        2897.5803        0.0000000       0.10000000    
  5.7199993        2839.4519        0.0000000       0.10000000    
  5.7600002        2472.4946        0.0000000       0.10000000    
  5.8000002        2490.9375        0.0000000       0.10000000    
  5.8400002        2046.4899        0.0000000       0.10000000    
  5.8800001        2346.2039        0.0000000       0.10000000    
  5.9200001        2435.7827        0.0000000       0.10000000    
  5.9600000        2839.1196        0.0000000       0.10000000    
  6.0000000        3348.9685        0.0000000       0.10000000    
