# Supplementary material for: Quantitative analysis of diffuse electron scattering in the lithium-ion battery cathode material Li1.2Ni0.13Mn0.54Co0.13O2
Source: IUCrJ. 2022 Sep 1;9(Pt 5):695–704. doi: 10.1107/S2052252522007746 (PMC9438490; doi:10.1107/S2052252522007746)
Supplement: Supplementary file 1 [file m-09-00695-sup1.zip › Refinement 210/SUM/calc.0016]

#
#
 -4.0000000        23232.230        0.0000000       0.10000000    
 -3.9600000        15199.106        0.0000000       0.10000000    
 -3.9200001        12336.567        0.0000000       0.10000000    
 -3.8800001        6827.5073        0.0000000       0.10000000    
 -3.8399999        5654.3530        0.0000000       0.10000000    
 -3.8000000        4253.7861        0.0000000       0.10000000    
 -3.7600000        7659.2544        0.0000000       0.10000000    
 -3.7200000        9160.5664        0.0000000       0.10000000    
 -3.6800001        12837.878        0.0000000       0.10000000    
 -3.6400001        13921.610        0.0000000       0.10000000    
 -3.5999999        7025.1904        0.0000000       0.10000000    
 -3.5599999        7102.5605        0.0000000       0.10000000    
 -3.5200000        4850.6738        0.0000000       0.10000000    
 -3.4800000        3989.1257        0.0000000       0.10000000    
 -3.4400001        5145.7539        0.0000000       0.10000000    
 -3.4000001        6503.9761        0.0000000       0.10000000    
 -3.3600001        6091.1226        0.0000000       0.10000000    
 -3.3199999        9579.9609        0.0000000       0.10000000    
 -3.2800000        5651.1748        0.0000000       0.10000000    
 -3.2400000        4512.4609        0.0000000       0.10000000    
 -3.2000000        3993.3232        0.0000000       0.10000000    
 -3.1600001        3300.9189        0.0000000       0.10000000    
 -3.1199999        3582.9331        0.0000000       0.10000000    
 -3.0799999        3705.8606        0.0000000       0.10000000    
 -3.0400000        4328.5776        0.0000000       0.10000000    
 -3.0000000        6302.4316        0.0000000       0.10000000    
 -2.9600000        4655.5161        0.0000000       0.10000000    
 -2.9200001        4204.9268        0.0000000       0.10000000    
 -2.8800001        3054.3574        0.0000000       0.10000000    
 -2.8400002        2764.5701        0.0000000       0.10000000    
 -2.8000002        2195.7024        0.0000000       0.10000000    
 -2.7600000        3465.4187        0.0000000       0.10000000    
 -2.7200000        3327.4497        0.0000000       0.10000000    
 -2.6800001        3925.9631        0.0000000       0.10000000    
 -2.6399999        3804.4128        0.0000000       0.10000000    
 -2.5999999        2992.0793        0.0000000       0.10000000    
 -2.5599999        3599.2354        0.0000000       0.10000000    
 -2.5200000        3850.2998        0.0000000       0.10000000    
 -2.4800000        4256.8027        0.0000000       0.10000000    
 -2.4400001        6300.7568        0.0000000       0.10000000    
 -2.4000001        8051.2407        0.0000000       0.10000000    
 -2.3600001        7997.9707        0.0000000       0.10000000    
 -2.3200002        12132.299        0.0000000       0.10000000    
 -2.2800002        7718.9727        0.0000000       0.10000000    
 -2.2400000        6368.9629        0.0000000       0.10000000    
 -2.2000000        7488.5840        0.0000000       0.10000000    
 -2.1600001        6628.9492        0.0000000       0.10000000    
 -2.1199999        10052.204        0.0000000       0.10000000    
 -2.0799999        11779.622        0.0000000       0.10000000    
 -2.0400000        17139.992        0.0000000       0.10000000    
 -2.0000000        26968.508        0.0000000       0.10000000    
 -1.9600000        17048.863        0.0000000       0.10000000    
 -1.9200001        13532.763        0.0000000       0.10000000    
 -1.8800001        8820.6074        0.0000000       0.10000000    
 -1.8400002        9209.9668        0.0000000       0.10000000    
 -1.8000000        9852.7070        0.0000000       0.10000000    
 -1.7600000        18546.850        0.0000000       0.10000000    
 -1.7200000        23559.518        0.0000000       0.10000000    
 -1.6800001        32068.377        0.0000000       0.10000000    
 -1.6400001        32547.482        0.0000000       0.10000000    
 -1.6000001        15856.468        0.0000000       0.10000000    
 -1.5599999        15001.482        0.0000000       0.10000000    
 -1.5200000        12696.209        0.0000000       0.10000000    
 -1.4800000        16331.125        0.0000000       0.10000000    
 -1.4400001        24576.113        0.0000000       0.10000000    
 -1.4000001        33711.984        0.0000000       0.10000000    
 -1.3600001        38032.281        0.0000000       0.10000000    
 -1.3200002        64526.113        0.0000000       0.10000000    
 -1.2800000        32972.383        0.0000000       0.10000000    
 -1.2400000        24007.223        0.0000000       0.10000000    
 -1.2000000        22375.824        0.0000000       0.10000000    
 -1.1600001        20168.936        0.0000000       0.10000000    
 -1.1200001        30536.785        0.0000000       0.10000000    
 -1.0800002        37502.582        0.0000000       0.10000000    
 -1.0400000        62034.285        0.0000000       0.10000000    
 -1.0000000        103913.19        0.0000000       0.10000000    
-0.96000004        62490.254        0.0000000       0.10000000    
-0.92000008        47177.340        0.0000000       0.10000000    
-0.88000011        25341.697        0.0000000       0.10000000    
-0.84000015        23245.137        0.0000000       0.10000000    
-0.80000019        22006.439        0.0000000       0.10000000    
-0.75999999        42203.770        0.0000000       0.10000000    
-0.72000003        55349.102        0.0000000       0.10000000    
-0.68000007        78144.102        0.0000000       0.10000000    
-0.64000010        82292.781        0.0000000       0.10000000    
-0.60000014        37150.945        0.0000000       0.10000000    
-0.56000018        34130.113        0.0000000       0.10000000    
-0.51999998        23547.547        0.0000000       0.10000000    
-0.48000002        26710.324        0.0000000       0.10000000    
-0.44000006        39218.461        0.0000000       0.10000000    
-0.40000010        55093.531        0.0000000       0.10000000    
-0.36000013        63779.012        0.0000000       0.10000000    
-0.32000017        113927.53        0.0000000       0.10000000    
-0.27999997        57165.379        0.0000000       0.10000000    
-0.24000001        41841.328        0.0000000       0.10000000    
-0.20000005        34136.477        0.0000000       0.10000000    
-0.16000009        31339.592        0.0000000       0.10000000    
-0.12000012        43816.047        0.0000000       0.10000000    
-0.80000162E-01    55010.910        0.0000000       0.10000000    
-0.40000200E-01    95566.711        0.0000000       0.10000000    
  0.0000000        167787.44        0.0000000       0.10000000    
 0.39999962E-01    104534.10        0.0000000       0.10000000    
 0.79999924E-01    81571.125        0.0000000       0.10000000    
 0.11999989        42531.996        0.0000000       0.10000000    
 0.15999985        34554.738        0.0000000       0.10000000    
 0.19999981        26269.953        0.0000000       0.10000000    
 0.23999977        48027.555        0.0000000       0.10000000    
 0.27999973        58350.734        0.0000000       0.10000000    
 0.31999969        82008.781        0.0000000       0.10000000    
 0.36000013        87134.781        0.0000000       0.10000000    
 0.40000010        41095.555        0.0000000       0.10000000    
 0.44000006        39278.711        0.0000000       0.10000000    
 0.48000002        24579.982        0.0000000       0.10000000    
 0.51999998        19999.516        0.0000000       0.10000000    
 0.55999994        25503.672        0.0000000       0.10000000    
 0.59999990        32970.781        0.0000000       0.10000000    
 0.63999987        32547.443        0.0000000       0.10000000    
 0.67999983        54022.449        0.0000000       0.10000000    
 0.71999979        29326.018        0.0000000       0.10000000    
 0.75999975        22558.568        0.0000000       0.10000000    
 0.79999971        17757.986        0.0000000       0.10000000    
 0.83999968        14811.581        0.0000000       0.10000000    
 0.88000011        15501.293        0.0000000       0.10000000    
 0.92000008        16758.141        0.0000000       0.10000000    
 0.96000004        22384.047        0.0000000       0.10000000    
  1.0000000        35754.445        0.0000000       0.10000000    
  1.0400000        24889.910        0.0000000       0.10000000    
  1.0799999        20963.617        0.0000000       0.10000000    
  1.1199999        12939.237        0.0000000       0.10000000    
  1.1599998        10515.107        0.0000000       0.10000000    
  1.1999998        7127.8545        0.0000000       0.10000000    
  1.2399998        10660.715        0.0000000       0.10000000    
  1.2799997        9545.0840        0.0000000       0.10000000    
  1.3199997        10908.058        0.0000000       0.10000000    
  1.3599997        10264.888        0.0000000       0.10000000    
  1.4000001        7260.2607        0.0000000       0.10000000    
  1.4400001        8308.4648        0.0000000       0.10000000    
  1.4800000        7670.8506        0.0000000       0.10000000    
  1.5200000        6774.6309        0.0000000       0.10000000    
  1.5599999        9112.6416        0.0000000       0.10000000    
  1.5999999        10689.192        0.0000000       0.10000000    
  1.6399999        9288.6465        0.0000000       0.10000000    
  1.6799998        12856.780        0.0000000       0.10000000    
  1.7199998        9108.4834        0.0000000       0.10000000    
  1.7599998        7825.9282        0.0000000       0.10000000    
  1.7999997        8995.0459        0.0000000       0.10000000    
  1.8399997        7622.5693        0.0000000       0.10000000    
  1.8799996        10359.496        0.0000000       0.10000000    
  1.9200001        11453.150        0.0000000       0.10000000    
  1.9600000        14925.597        0.0000000       0.10000000    
  2.0000000        22308.949        0.0000000       0.10000000    
  2.0400000        14979.954        0.0000000       0.10000000    
  2.0799999        12520.247        0.0000000       0.10000000    
  2.1199999        8809.0352        0.0000000       0.10000000    
  2.1599998        9012.5107        0.0000000       0.10000000    
  2.1999998        8966.1875        0.0000000       0.10000000    
  2.2399998        15893.049        0.0000000       0.10000000    
  2.2799997        18809.133        0.0000000       0.10000000    
  2.3199997        24298.928        0.0000000       0.10000000    
  2.3599997        23665.154        0.0000000       0.10000000    
  2.3999996        12146.174        0.0000000       0.10000000    
  2.4400001        11729.834        0.0000000       0.10000000    
  2.4800000        10325.235        0.0000000       0.10000000    
  2.5200000        12157.590        0.0000000       0.10000000    
  2.5599999        17494.539        0.0000000       0.10000000    
  2.5999999        22276.150        0.0000000       0.10000000    
  2.6399999        23141.453        0.0000000       0.10000000    
  2.6799998        36084.562        0.0000000       0.10000000    
  2.7199998        18783.150        0.0000000       0.10000000    
  2.7599998        13705.420        0.0000000       0.10000000    
  2.7999997        13565.040        0.0000000       0.10000000    
  2.8399997        11707.220        0.0000000       0.10000000    
  2.8799996        17237.275        0.0000000       0.10000000    
  2.9200001        20110.596        0.0000000       0.10000000    
  2.9600000        30182.105        0.0000000       0.10000000    
  3.0000000        47452.922        0.0000000       0.10000000    
  3.0400000        28030.457        0.0000000       0.10000000    
  3.0799999        20844.918        0.0000000       0.10000000    
  3.1199999        12122.796        0.0000000       0.10000000    
  3.1599998        11931.803        0.0000000       0.10000000    
  3.1999998        12271.885        0.0000000       0.10000000    
  3.2399998        23017.297        0.0000000       0.10000000    
  3.2799997        29703.609        0.0000000       0.10000000    
  3.3199997        40441.344        0.0000000       0.10000000    
  3.3599997        40929.508        0.0000000       0.10000000    
  3.3999996        18746.779        0.0000000       0.10000000    
  3.4400001        16918.480        0.0000000       0.10000000    
  3.4800000        12843.650        0.0000000       0.10000000    
  3.5200000        15855.276        0.0000000       0.10000000    
  3.5599999        23401.615        0.0000000       0.10000000    
  3.5999999        31843.432        0.0000000       0.10000000    
  3.6399999        35970.219        0.0000000       0.10000000    
  3.6799998        61079.691        0.0000000       0.10000000    
  3.7199998        29869.752        0.0000000       0.10000000    
  3.7599998        21097.062        0.0000000       0.10000000    
  3.7999997        17576.287        0.0000000       0.10000000    
  3.8399997        15645.535        0.0000000       0.10000000    
  3.8799996        22465.020        0.0000000       0.10000000    
  3.9199996        27317.703        0.0000000       0.10000000    
  3.9600000        45753.809        0.0000000       0.10000000    
  4.0000000        76803.938        0.0000000       0.10000000    
  4.0400000        45516.773        0.0000000       0.10000000    
  4.0799999        33858.160        0.0000000       0.10000000    
  4.1199999        16979.088        0.0000000       0.10000000    
  4.1599998        14061.310        0.0000000       0.10000000    
  4.1999998        11439.884        0.0000000       0.10000000    
  4.2399998        21016.438        0.0000000       0.10000000    
  4.2799997        26070.695        0.0000000       0.10000000    
  4.3199997        36138.375        0.0000000       0.10000000    
  4.3599997        37714.141        0.0000000       0.10000000    
  4.3999996        16736.111        0.0000000       0.10000000    
  4.4399996        15295.245        0.0000000       0.10000000    
  4.4799995        9458.3262        0.0000000       0.10000000    
  4.5199995        8772.1113        0.0000000       0.10000000    
  4.5599995        11669.219        0.0000000       0.10000000    
  4.5999994        15702.442        0.0000000       0.10000000    
  4.6399994        16780.500        0.0000000       0.10000000    
  4.6799994        28863.662        0.0000000       0.10000000    
  4.7200003        14366.445        0.0000000       0.10000000    
  4.7600002        10400.059        0.0000000       0.10000000    
  4.8000002        7641.5342        0.0000000       0.10000000    
  4.8400002        6538.8042        0.0000000       0.10000000    
  4.8800001        7478.5894        0.0000000       0.10000000    
  4.9200001        8567.2910        0.0000000       0.10000000    
  4.9600000        13241.685        0.0000000       0.10000000    
  5.0000000        21980.158        0.0000000       0.10000000    
  5.0400000        13909.325        0.0000000       0.10000000    
  5.0799999        10845.442        0.0000000       0.10000000    
  5.1199999        5838.5840        0.0000000       0.10000000    
  5.1599998        4408.7139        0.0000000       0.10000000    
  5.1999998        2829.1577        0.0000000       0.10000000    
  5.2399998        4391.7422        0.0000000       0.10000000    
  5.2799997        4305.0449        0.0000000       0.10000000    
  5.3199997        5266.1299        0.0000000       0.10000000    
  5.3599997        5180.4355        0.0000000       0.10000000    
  5.3999996        2879.9238        0.0000000       0.10000000    
  5.4399996        2978.2244        0.0000000       0.10000000    
  5.4799995        2271.4138        0.0000000       0.10000000    
  5.5199995        1853.5422        0.0000000       0.10000000    
  5.5599995        2416.7705        0.0000000       0.10000000    
  5.5999994        2897.4050        0.0000000       0.10000000    
  5.6399994        2674.2112        0.0000000       0.10000000    
  5.6799994        4102.5146        0.0000000       0.10000000    
  5.7199993        2549.6182        0.0000000       0.10000000    
  5.7600002        2077.2764        0.0000000       0.10000000    
  5.8000002        2025.9675        0.0000000       0.10000000    
  5.8400002        1718.9133        0.0000000       0.10000000    
  5.8800001        2179.9893        0.0000000       0.10000000    
  5.9200001        2440.0483        0.0000000       0.10000000    
  5.9600000        3397.1013        0.0000000       0.10000000    
  6.0000000        5436.5581        0.0000000       0.10000000    
