# Supplementary material for: Quantitative analysis of diffuse electron scattering in the lithium-ion battery cathode material Li1.2Ni0.13Mn0.54Co0.13O2
Source: IUCrJ. 2022 Sep 1;9(Pt 5):695–704. doi: 10.1107/S2052252522007746 (PMC9438490; doi:10.1107/S2052252522007746)
Supplement: Supplementary file 1 [file m-09-00695-sup1.zip › Refinement 210/SUM/calc.0017]

#
#
 -4.0000000        12739.356        0.0000000       0.10000000    
 -3.9600000        11951.344        0.0000000       0.10000000    
 -3.9200001        12179.496        0.0000000       0.10000000    
 -3.8800001        9803.3926        0.0000000       0.10000000    
 -3.8399999        7515.8887        0.0000000       0.10000000    
 -3.8000000        8418.6270        0.0000000       0.10000000    
 -3.7600000        9531.8604        0.0000000       0.10000000    
 -3.7200000        11728.225        0.0000000       0.10000000    
 -3.6800001        12711.567        0.0000000       0.10000000    
 -3.6400001        9515.3516        0.0000000       0.10000000    
 -3.5999999        10195.327        0.0000000       0.10000000    
 -3.5599999        6779.7661        0.0000000       0.10000000    
 -3.5200000        8924.1523        0.0000000       0.10000000    
 -3.4800000        6674.4360        0.0000000       0.10000000    
 -3.4400001        6307.0195        0.0000000       0.10000000    
 -3.4000001        6367.6548        0.0000000       0.10000000    
 -3.3600001        6444.7705        0.0000000       0.10000000    
 -3.3199999        6745.6499        0.0000000       0.10000000    
 -3.2800000        5645.0039        0.0000000       0.10000000    
 -3.2400000        5470.4956        0.0000000       0.10000000    
 -3.2000000        4683.4390        0.0000000       0.10000000    
 -3.1600001        3839.5862        0.0000000       0.10000000    
 -3.1199999        4060.8440        0.0000000       0.10000000    
 -3.0799999        4147.8833        0.0000000       0.10000000    
 -3.0400000        4809.3354        0.0000000       0.10000000    
 -3.0000000        4142.7603        0.0000000       0.10000000    
 -2.9600000        4451.7266        0.0000000       0.10000000    
 -2.9200001        4687.6777        0.0000000       0.10000000    
 -2.8800001        4428.4502        0.0000000       0.10000000    
 -2.8400002        3986.6340        0.0000000       0.10000000    
 -2.8000002        4213.5757        0.0000000       0.10000000    
 -2.7600000        4371.5977        0.0000000       0.10000000    
 -2.7200000        4252.0952        0.0000000       0.10000000    
 -2.6800001        3886.2515        0.0000000       0.10000000    
 -2.6399999        3735.0359        0.0000000       0.10000000    
 -2.5999999        4060.4121        0.0000000       0.10000000    
 -2.5599999        4267.2041        0.0000000       0.10000000    
 -2.5200000        5225.0024        0.0000000       0.10000000    
 -2.4800000        6178.2124        0.0000000       0.10000000    
 -2.4400001        7141.2681        0.0000000       0.10000000    
 -2.4000001        7417.3530        0.0000000       0.10000000    
 -2.3600001        7992.8481        0.0000000       0.10000000    
 -2.3200002        8880.3535        0.0000000       0.10000000    
 -2.2800002        7490.9180        0.0000000       0.10000000    
 -2.2400000        7574.6943        0.0000000       0.10000000    
 -2.2000000        8579.2432        0.0000000       0.10000000    
 -2.1600001        8372.6367        0.0000000       0.10000000    
 -2.1199999        10473.721        0.0000000       0.10000000    
 -2.0799999        13331.702        0.0000000       0.10000000    
 -2.0400000        16293.282        0.0000000       0.10000000    
 -2.0000000        15914.800        0.0000000       0.10000000    
 -1.9600000        14576.959        0.0000000       0.10000000    
 -1.9200001        15397.267        0.0000000       0.10000000    
 -1.8800001        13287.824        0.0000000       0.10000000    
 -1.8400002        15402.960        0.0000000       0.10000000    
 -1.8000000        18492.752        0.0000000       0.10000000    
 -1.7600000        22803.568        0.0000000       0.10000000    
 -1.7200000        31643.943        0.0000000       0.10000000    
 -1.6800001        31537.887        0.0000000       0.10000000    
 -1.6400001        21845.471        0.0000000       0.10000000    
 -1.6000001        22379.572        0.0000000       0.10000000    
 -1.5599999        16386.848        0.0000000       0.10000000    
 -1.5200000        19856.086        0.0000000       0.10000000    
 -1.4800000        22977.848        0.0000000       0.10000000    
 -1.4400001        28809.465        0.0000000       0.10000000    
 -1.4000001        29798.377        0.0000000       0.10000000    
 -1.3600001        34763.004        0.0000000       0.10000000    
 -1.3200002        34646.352        0.0000000       0.10000000    
 -1.2800000        28951.525        0.0000000       0.10000000    
 -1.2400000        25294.311        0.0000000       0.10000000    
 -1.2000000        28282.320        0.0000000       0.10000000    
 -1.1600001        24839.553        0.0000000       0.10000000    
 -1.1200001        30590.182        0.0000000       0.10000000    
 -1.0800002        41025.082        0.0000000       0.10000000    
 -1.0400000        52617.828        0.0000000       0.10000000    
 -1.0000000        56890.535        0.0000000       0.10000000    
-0.96000004        48768.449        0.0000000       0.10000000    
-0.92000008        48643.129        0.0000000       0.10000000    
-0.88000011        37395.898        0.0000000       0.10000000    
-0.84000015        35672.828        0.0000000       0.10000000    
-0.80000019        42153.074        0.0000000       0.10000000    
-0.75999999        51829.895        0.0000000       0.10000000    
-0.72000003        73551.562        0.0000000       0.10000000    
-0.68000007        76988.328        0.0000000       0.10000000    
-0.64000010        51742.363        0.0000000       0.10000000    
-0.60000014        53722.684        0.0000000       0.10000000    
-0.56000018        33488.684        0.0000000       0.10000000    
-0.51999998        43283.238        0.0000000       0.10000000    
-0.48000002        39971.285        0.0000000       0.10000000    
-0.44000006        47624.809        0.0000000       0.10000000    
-0.40000010        49542.523        0.0000000       0.10000000    
-0.36000013        58697.391        0.0000000       0.10000000    
-0.32000017        58175.191        0.0000000       0.10000000    
-0.27999997        49998.270        0.0000000       0.10000000    
-0.24000001        43534.629        0.0000000       0.10000000    
-0.20000005        44993.219        0.0000000       0.10000000    
-0.16000009        36986.422        0.0000000       0.10000000    
-0.12000012        44263.395        0.0000000       0.10000000    
-0.80000162E-01    58881.770        0.0000000       0.10000000    
-0.40000200E-01    79208.844        0.0000000       0.10000000    
  0.0000000        90491.492        0.0000000       0.10000000    
 0.39999962E-01    80403.266        0.0000000       0.10000000    
 0.79999924E-01    80007.125        0.0000000       0.10000000    
 0.11999989        61251.352        0.0000000       0.10000000    
 0.15999985        46478.289        0.0000000       0.10000000    
 0.19999981        51913.191        0.0000000       0.10000000    
 0.23999977        59513.270        0.0000000       0.10000000    
 0.27999973        75263.734        0.0000000       0.10000000    
 0.31999969        81117.234        0.0000000       0.10000000    
 0.36000013        56879.859        0.0000000       0.10000000    
 0.40000010        60031.086        0.0000000       0.10000000    
 0.44000006        36433.258        0.0000000       0.10000000    
 0.48000002        47875.488        0.0000000       0.10000000    
 0.51999998        33881.824        0.0000000       0.10000000    
 0.55999994        31951.703        0.0000000       0.10000000    
 0.59999990        32067.430        0.0000000       0.10000000    
 0.63999987        33419.059        0.0000000       0.10000000    
 0.67999983        33760.203        0.0000000       0.10000000    
 0.71999979        28308.990        0.0000000       0.10000000    
 0.75999975        26283.984        0.0000000       0.10000000    
 0.79999971        21808.627        0.0000000       0.10000000    
 0.83999968        16782.143        0.0000000       0.10000000    
 0.88000011        17394.084        0.0000000       0.10000000    
 0.92000008        18271.082        0.0000000       0.10000000    
 0.96000004        22428.967        0.0000000       0.10000000    
  1.0000000        21536.506        0.0000000       0.10000000    
  1.0400000        21777.068        0.0000000       0.10000000    
  1.0799999        21764.971        0.0000000       0.10000000    
  1.1199999        18541.207        0.0000000       0.10000000    
  1.1599998        14052.449        0.0000000       0.10000000    
  1.1999998        13998.068        0.0000000       0.10000000    
  1.2399998        13485.799        0.0000000       0.10000000    
  1.2799997        11834.678        0.0000000       0.10000000    
  1.3199997        10851.187        0.0000000       0.10000000    
  1.3599997        9770.3047        0.0000000       0.10000000    
  1.4000001        10052.679        0.0000000       0.10000000    
  1.4400001        9254.6426        0.0000000       0.10000000    
  1.4800000        11015.719        0.0000000       0.10000000    
  1.5200000        10411.774        0.0000000       0.10000000    
  1.5599999        10342.970        0.0000000       0.10000000    
  1.5999999        10252.613        0.0000000       0.10000000    
  1.6399999        10014.898        0.0000000       0.10000000    
  1.6799998        11291.110        0.0000000       0.10000000    
  1.7199998        9366.8359        0.0000000       0.10000000    
  1.7599998        9796.3584        0.0000000       0.10000000    
  1.7999997        10062.988        0.0000000       0.10000000    
  1.8399997        9450.2588        0.0000000       0.10000000    
  1.8799996        11186.205        0.0000000       0.10000000    
  1.9200001        13056.871        0.0000000       0.10000000    
  1.9600000        15407.187        0.0000000       0.10000000    
  2.0000000        13951.059        0.0000000       0.10000000    
  2.0400000        13646.071        0.0000000       0.10000000    
  2.0799999        14538.398        0.0000000       0.10000000    
  2.1199999        13161.949        0.0000000       0.10000000    
  2.1599998        14682.294        0.0000000       0.10000000    
  2.1999998        16861.904        0.0000000       0.10000000    
  2.2399998        19642.264        0.0000000       0.10000000    
  2.2799997        25100.930        0.0000000       0.10000000    
  2.3199997        23912.227        0.0000000       0.10000000    
  2.3599997        16996.166        0.0000000       0.10000000    
  2.3999996        16977.936        0.0000000       0.10000000    
  2.4400001        13153.728        0.0000000       0.10000000    
  2.4800000        15387.055        0.0000000       0.10000000    
  2.5200000        17241.895        0.0000000       0.10000000    
  2.5599999        20276.287        0.0000000       0.10000000    
  2.5999999        19929.342        0.0000000       0.10000000    
  2.6399999        21711.332        0.0000000       0.10000000    
  2.6799998        21398.857        0.0000000       0.10000000    
  2.7199998        17076.629        0.0000000       0.10000000    
  2.7599998        15143.341        0.0000000       0.10000000    
  2.7999997        16384.064        0.0000000       0.10000000    
  2.8399997        14644.829        0.0000000       0.10000000    
  2.8799996        17554.768        0.0000000       0.10000000    
  2.9200001        22400.285        0.0000000       0.10000000    
  2.9600000        27002.758        0.0000000       0.10000000    
  3.0000000        26904.238        0.0000000       0.10000000    
  3.0400000        22872.240        0.0000000       0.10000000    
  3.0799999        22773.836        0.0000000       0.10000000    
  3.1199999        18179.131        0.0000000       0.10000000    
  3.1599998        19637.188        0.0000000       0.10000000    
  3.1999998        23130.332        0.0000000       0.10000000    
  3.2399998        28243.717        0.0000000       0.10000000    
  3.2799997        39862.512        0.0000000       0.10000000    
  3.3199997        39775.789        0.0000000       0.10000000    
  3.3599997        26376.693        0.0000000       0.10000000    
  3.3999996        26741.418        0.0000000       0.10000000    
  3.4400001        17687.484        0.0000000       0.10000000    
  3.4800000        21556.186        0.0000000       0.10000000    
  3.5200000        22658.475        0.0000000       0.10000000    
  3.5599999        27832.832        0.0000000       0.10000000    
  3.5999999        28183.770        0.0000000       0.10000000    
  3.6399999        32689.180        0.0000000       0.10000000    
  3.6799998        31356.830        0.0000000       0.10000000    
  3.7199998        25932.484        0.0000000       0.10000000    
  3.7599998        21804.908        0.0000000       0.10000000    
  3.7999997        22875.338        0.0000000       0.10000000    
  3.8399997        18892.207        0.0000000       0.10000000    
  3.8799996        22428.863        0.0000000       0.10000000    
  3.9199996        29484.342        0.0000000       0.10000000    
  3.9600000        37862.504        0.0000000       0.10000000    
  4.0000000        41410.449        0.0000000       0.10000000    
  4.0400000        34909.586        0.0000000       0.10000000    
  4.0799999        33672.984        0.0000000       0.10000000    
  4.1199999        24680.516        0.0000000       0.10000000    
  4.1599998        19942.818        0.0000000       0.10000000    
  4.1999998        22312.982        0.0000000       0.10000000    
  4.2399998        25908.812        0.0000000       0.10000000    
  4.2799997        34133.156        0.0000000       0.10000000    
  4.3199997        35669.609        0.0000000       0.10000000    
  4.3599997        23839.408        0.0000000       0.10000000    
  4.3999996        24411.883        0.0000000       0.10000000    
  4.4399996        14312.245        0.0000000       0.10000000    
  4.4799995        18546.666        0.0000000       0.10000000    
  4.5199995        14116.705        0.0000000       0.10000000    
  4.5599995        14553.148        0.0000000       0.10000000    
  4.5999994        14662.844        0.0000000       0.10000000    
  4.6399994        16132.580        0.0000000       0.10000000    
  4.6799994        15596.954        0.0000000       0.10000000    
  4.7200003        13074.534        0.0000000       0.10000000    
  4.7600002        11337.586        0.0000000       0.10000000    
  4.8000002        9927.6406        0.0000000       0.10000000    
  4.8400002        7417.5098        0.0000000       0.10000000    
  4.8800001        7968.6479        0.0000000       0.10000000    
  4.9200001        9142.1260        0.0000000       0.10000000    
  4.9600000        11709.171        0.0000000       0.10000000    
  5.0000000        12275.579        0.0000000       0.10000000    
  5.0400000        11224.970        0.0000000       0.10000000    
  5.0799999        10729.456        0.0000000       0.10000000    
  5.1199999        8329.2148        0.0000000       0.10000000    
  5.1599998        5654.7388        0.0000000       0.10000000    
  5.1999998        5639.1387        0.0000000       0.10000000    
  5.2399998        5522.4126        0.0000000       0.10000000    
  5.2799997        5366.0000        0.0000000       0.10000000    
  5.3199997        5231.3086        0.0000000       0.10000000    
  5.3599997        4084.3899        0.0000000       0.10000000    
  5.3999996        4102.5029        0.0000000       0.10000000    
  5.4399996        3052.5488        0.0000000       0.10000000    
  5.4799995        3666.6689        0.0000000       0.10000000    
  5.5199995        2965.1357        0.0000000       0.10000000    
  5.5599995        2829.9521        0.0000000       0.10000000    
  5.5999994        2789.4375        0.0000000       0.10000000    
  5.6399994        2805.1794        0.0000000       0.10000000    
  5.6799994        3022.0596        0.0000000       0.10000000    
  5.7199993        2514.8792        0.0000000       0.10000000    
  5.7600002        2477.2505        0.0000000       0.10000000    
  5.8000002        2381.2896        0.0000000       0.10000000    
  5.8400002        2062.2502        0.0000000       0.10000000    
  5.8800001        2351.2783        0.0000000       0.10000000    
  5.9200001        2716.1689        0.0000000       0.10000000    
  5.9600000        3304.1726        0.0000000       0.10000000    
  6.0000000        3231.4998        0.0000000       0.10000000    
