# Supplementary material for: Quantitative analysis of diffuse electron scattering in the lithium-ion battery cathode material Li1.2Ni0.13Mn0.54Co0.13O2
Source: IUCrJ. 2022 Sep 1;9(Pt 5):695–704. doi: 10.1107/S2052252522007746 (PMC9438490; doi:10.1107/S2052252522007746)
Supplement: Supplementary file 1 [file m-09-00695-sup1.zip › Refinement 210/SUM/calc.0018]

#
#
 -4.0000000        17235.988        0.0000000       0.10000000    
 -3.9600000        20161.623        0.0000000       0.10000000    
 -3.9200001        11342.356        0.0000000       0.10000000    
 -3.8800001        10024.387        0.0000000       0.10000000    
 -3.8399999        8140.9316        0.0000000       0.10000000    
 -3.8000000        6809.2769        0.0000000       0.10000000    
 -3.7600000        7658.9800        0.0000000       0.10000000    
 -3.7200000        9014.9990        0.0000000       0.10000000    
 -3.6800001        14608.943        0.0000000       0.10000000    
 -3.6400001        13106.903        0.0000000       0.10000000    
 -3.5999999        12193.662        0.0000000       0.10000000    
 -3.5599999        8439.9326        0.0000000       0.10000000    
 -3.5200000        7244.9346        0.0000000       0.10000000    
 -3.4800000        4589.8765        0.0000000       0.10000000    
 -3.4400001        5581.1094        0.0000000       0.10000000    
 -3.4000001        4968.2529        0.0000000       0.10000000    
 -3.3600001        6948.4155        0.0000000       0.10000000    
 -3.3199999        6962.9980        0.0000000       0.10000000    
 -3.2800000        5067.5166        0.0000000       0.10000000    
 -3.2400000        4104.7598        0.0000000       0.10000000    
 -3.2000000        3646.0940        0.0000000       0.10000000    
 -3.1600001        3788.8557        0.0000000       0.10000000    
 -3.1199999        3575.7502        0.0000000       0.10000000    
 -3.0799999        3696.2488        0.0000000       0.10000000    
 -3.0400000        4527.9834        0.0000000       0.10000000    
 -3.0000000        5139.2349        0.0000000       0.10000000    
 -2.9600000        6265.3711        0.0000000       0.10000000    
 -2.9200001        4334.1729        0.0000000       0.10000000    
 -2.8800001        4406.0317        0.0000000       0.10000000    
 -2.8400002        4146.4438        0.0000000       0.10000000    
 -2.8000002        3369.4094        0.0000000       0.10000000    
 -2.7600000        3143.7478        0.0000000       0.10000000    
 -2.7200000        3595.5015        0.0000000       0.10000000    
 -2.6800001        3883.6157        0.0000000       0.10000000    
 -2.6399999        3471.4709        0.0000000       0.10000000    
 -2.5999999        4439.5542        0.0000000       0.10000000    
 -2.5599999        3827.7800        0.0000000       0.10000000    
 -2.5200000        4815.3828        0.0000000       0.10000000    
 -2.4800000        3967.2480        0.0000000       0.10000000    
 -2.4400001        5739.8184        0.0000000       0.10000000    
 -2.4000001        6274.6294        0.0000000       0.10000000    
 -2.3600001        8782.1318        0.0000000       0.10000000    
 -2.3200002        8984.5371        0.0000000       0.10000000    
 -2.2800002        6821.8862        0.0000000       0.10000000    
 -2.2400000        6334.9033        0.0000000       0.10000000    
 -2.2000000        7117.6807        0.0000000       0.10000000    
 -2.1600001        9421.7334        0.0000000       0.10000000    
 -2.1199999        10615.602        0.0000000       0.10000000    
 -2.0799999        12217.875        0.0000000       0.10000000    
 -2.0400000        17905.541        0.0000000       0.10000000    
 -2.0000000        21144.359        0.0000000       0.10000000    
 -1.9600000        22470.787        0.0000000       0.10000000    
 -1.9200001        14150.143        0.0000000       0.10000000    
 -1.8800001        13804.968        0.0000000       0.10000000    
 -1.8400002        14885.424        0.0000000       0.10000000    
 -1.8000000        13618.159        0.0000000       0.10000000    
 -1.7600000        20680.789        0.0000000       0.10000000    
 -1.7200000        21955.768        0.0000000       0.10000000    
 -1.6800001        37215.852        0.0000000       0.10000000    
 -1.6400001        29415.432        0.0000000       0.10000000    
 -1.6000001        24786.238        0.0000000       0.10000000    
 -1.5599999        16357.664        0.0000000       0.10000000    
 -1.5200000        16370.972        0.0000000       0.10000000    
 -1.4800000        11972.188        0.0000000       0.10000000    
 -1.4400001        18769.172        0.0000000       0.10000000    
 -1.4000001        22311.865        0.0000000       0.10000000    
 -1.3600001        37735.922        0.0000000       0.10000000    
 -1.3200002        35852.738        0.0000000       0.10000000    
 -1.2800000        24754.863        0.0000000       0.10000000    
 -1.2400000        20634.318        0.0000000       0.10000000    
 -1.2000000        20862.945        0.0000000       0.10000000    
 -1.1600001        28076.867        0.0000000       0.10000000    
 -1.1200001        32757.783        0.0000000       0.10000000    
 -1.0800002        39356.109        0.0000000       0.10000000    
 -1.0400000        63562.949        0.0000000       0.10000000    
 -1.0000000        77761.844        0.0000000       0.10000000    
-0.96000004        82320.383        0.0000000       0.10000000    
-0.92000008        45052.219        0.0000000       0.10000000    
-0.88000011        39037.266        0.0000000       0.10000000    
-0.84000015        35904.004        0.0000000       0.10000000    
-0.80000019        31795.533        0.0000000       0.10000000    
-0.75999999        47087.191        0.0000000       0.10000000    
-0.72000003        51204.355        0.0000000       0.10000000    
-0.68000007        92154.469        0.0000000       0.10000000    
-0.64000010        75646.828        0.0000000       0.10000000    
-0.60000014        62100.879        0.0000000       0.10000000    
-0.56000018        39435.820        0.0000000       0.10000000    
-0.51999998        33642.852        0.0000000       0.10000000    
-0.48000002        21462.982        0.0000000       0.10000000    
-0.44000006        31659.627        0.0000000       0.10000000    
-0.40000010        35229.215        0.0000000       0.10000000    
-0.36000013        63205.449        0.0000000       0.10000000    
-0.32000017        60857.266        0.0000000       0.10000000    
-0.27999997        42100.535        0.0000000       0.10000000    
-0.24000001        33719.191        0.0000000       0.10000000    
-0.20000005        31062.080        0.0000000       0.10000000    
-0.16000009        39878.594        0.0000000       0.10000000    
-0.12000012        46564.648        0.0000000       0.10000000    
-0.80000162E-01    57477.910        0.0000000       0.10000000    
-0.40000200E-01    96997.969        0.0000000       0.10000000    
  0.0000000        123715.19        0.0000000       0.10000000    
 0.39999962E-01    138289.66        0.0000000       0.10000000    
 0.79999924E-01    74513.352        0.0000000       0.10000000    
 0.11999989        63087.934        0.0000000       0.10000000    
 0.15999985        50016.629        0.0000000       0.10000000    
 0.19999981        41548.418        0.0000000       0.10000000    
 0.23999977        49648.516        0.0000000       0.10000000    
 0.27999973        56204.328        0.0000000       0.10000000    
 0.31999969        94933.289        0.0000000       0.10000000    
 0.36000013        81857.523        0.0000000       0.10000000    
 0.40000010        72033.023        0.0000000       0.10000000    
 0.44000006        47135.953        0.0000000       0.10000000    
 0.48000002        37768.102        0.0000000       0.10000000    
 0.51999998        22561.852        0.0000000       0.10000000    
 0.55999994        27107.523        0.0000000       0.10000000    
 0.59999990        23765.574        0.0000000       0.10000000    
 0.63999987        35816.340        0.0000000       0.10000000    
 0.67999983        35202.113        0.0000000       0.10000000    
 0.71999979        24824.631        0.0000000       0.10000000    
 0.75999975        19253.305        0.0000000       0.10000000    
 0.79999971        15945.012        0.0000000       0.10000000    
 0.83999968        16162.537        0.0000000       0.10000000    
 0.88000011        15492.245        0.0000000       0.10000000    
 0.92000008        16814.307        0.0000000       0.10000000    
 0.96000004        22998.168        0.0000000       0.10000000    
  1.0000000        27691.186        0.0000000       0.10000000    
  1.0400000        33353.715        0.0000000       0.10000000    
  1.0799999        20229.508        0.0000000       0.10000000    
  1.1199999        18544.195        0.0000000       0.10000000    
  1.1599998        15194.193        0.0000000       0.10000000    
  1.1999998        11550.968        0.0000000       0.10000000    
  1.2399998        9310.8223        0.0000000       0.10000000    
  1.2799997        10492.827        0.0000000       0.10000000    
  1.3199997        10822.746        0.0000000       0.10000000    
  1.3599997        9709.6016        0.0000000       0.10000000    
  1.4000001        11567.082        0.0000000       0.10000000    
  1.4400001        9244.1230        0.0000000       0.10000000    
  1.4800000        10092.305        0.0000000       0.10000000    
  1.5200000        7442.4595        0.0000000       0.10000000    
  1.5599999        9452.1396        0.0000000       0.10000000    
  1.5999999        9045.7217        0.0000000       0.10000000    
  1.6399999        11026.733        0.0000000       0.10000000    
  1.6799998        11361.272        0.0000000       0.10000000    
  1.7199998        8723.6973        0.0000000       0.10000000    
  1.7599998        7983.4658        0.0000000       0.10000000    
  1.7999997        8497.9922        0.0000000       0.10000000    
  1.8399997        10224.253        0.0000000       0.10000000    
  1.8799996        10716.435        0.0000000       0.10000000    
  1.9200001        11706.822        0.0000000       0.10000000    
  1.9600000        15708.492        0.0000000       0.10000000    
  2.0000000        17997.588        0.0000000       0.10000000    
  2.0400000        19872.100        0.0000000       0.10000000    
  2.0799999        13360.402        0.0000000       0.10000000    
  2.1199999        13475.152        0.0000000       0.10000000    
  2.1599998        14372.304        0.0000000       0.10000000    
  2.1999998        12622.188        0.0000000       0.10000000    
  2.2399998        17071.770        0.0000000       0.10000000    
  2.2799997        17980.648        0.0000000       0.10000000    
  2.3199997        27565.523        0.0000000       0.10000000    
  2.3599997        21387.307        0.0000000       0.10000000    
  2.3999996        18711.244        0.0000000       0.10000000    
  2.4400001        12679.450        0.0000000       0.10000000    
  2.4800000        13149.607        0.0000000       0.10000000    
  2.5200000        9623.4072        0.0000000       0.10000000    
  2.5599999        14135.348        0.0000000       0.10000000    
  2.5999999        15560.956        0.0000000       0.10000000    
  2.6399999        23669.490        0.0000000       0.10000000    
  2.6799998        21961.363        0.0000000       0.10000000    
  2.7199998        14954.421        0.0000000       0.10000000    
  2.7599998        12541.624        0.0000000       0.10000000    
  2.7999997        12783.454        0.0000000       0.10000000    
  2.8399997        16599.256        0.0000000       0.10000000    
  2.8799996        18380.492        0.0000000       0.10000000    
  2.9200001        21010.723        0.0000000       0.10000000    
  2.9600000        31225.287        0.0000000       0.10000000    
  3.0000000        36320.262        0.0000000       0.10000000    
  3.0400000        36899.473        0.0000000       0.10000000    
  3.0799999        20991.100        0.0000000       0.10000000    
  3.1199999        18983.436        0.0000000       0.10000000    
  3.1599998        19116.600        0.0000000       0.10000000    
  3.1999998        17057.352        0.0000000       0.10000000    
  3.2399998        25963.785        0.0000000       0.10000000    
  3.2799997        27405.730        0.0000000       0.10000000    
  3.3199997        47467.395        0.0000000       0.10000000    
  3.3599997        37181.266        0.0000000       0.10000000    
  3.3999996        30077.766        0.0000000       0.10000000    
  3.4400001        18872.154        0.0000000       0.10000000    
  3.4800000        17198.977        0.0000000       0.10000000    
  3.5200000        11615.111        0.0000000       0.10000000    
  3.5599999        17814.277        0.0000000       0.10000000    
  3.5999999        20474.064        0.0000000       0.10000000    
  3.6399999        35353.461        0.0000000       0.10000000    
  3.6799998        32648.365        0.0000000       0.10000000    
  3.7199998        21893.516        0.0000000       0.10000000    
  3.7599998        17398.305        0.0000000       0.10000000    
  3.7999997        16198.164        0.0000000       0.10000000    
  3.8399997        21007.303        0.0000000       0.10000000    
  3.8799996        24071.539        0.0000000       0.10000000    
  3.9199996        28673.430        0.0000000       0.10000000    
  3.9600000        46582.359        0.0000000       0.10000000    
  4.0000000        56795.531        0.0000000       0.10000000    
  4.0400000        60072.227        0.0000000       0.10000000    
  4.0799999        31307.107        0.0000000       0.10000000    
  4.1199999        25606.125        0.0000000       0.10000000    
  4.1599998        20878.807        0.0000000       0.10000000    
  4.1999998        17388.904        0.0000000       0.10000000    
  4.2399998        22670.027        0.0000000       0.10000000    
  4.2799997        24516.484        0.0000000       0.10000000    
  4.3199997        42398.434        0.0000000       0.10000000    
  4.3599997        35089.805        0.0000000       0.10000000    
  4.3999996        28903.748        0.0000000       0.10000000    
  4.4399996        18175.490        0.0000000       0.10000000    
  4.4799995        14331.637        0.0000000       0.10000000    
  4.5199995        8427.9033        0.0000000       0.10000000    
  4.5599995        10797.822        0.0000000       0.10000000    
  4.5999994        10375.525        0.0000000       0.10000000    
  4.6399994        17281.537        0.0000000       0.10000000    
  4.6799994        16370.418        0.0000000       0.10000000    
  4.7200003        11133.555        0.0000000       0.10000000    
  4.7600002        8376.5420        0.0000000       0.10000000    
  4.8000002        6828.4316        0.0000000       0.10000000    
  4.8400002        7397.0298        0.0000000       0.10000000    
  4.8800001        7692.2231        0.0000000       0.10000000    
  4.9200001        8779.2910        0.0000000       0.10000000    
  4.9600000        13438.474        0.0000000       0.10000000    
  5.0000000        16393.143        0.0000000       0.10000000    
  5.0400000        18523.152        0.0000000       0.10000000    
  5.0799999        10003.646        0.0000000       0.10000000    
  5.1199999        8422.6523        0.0000000       0.10000000    
  5.1599998        6244.9146        0.0000000       0.10000000    
  5.1999998        4689.5693        0.0000000       0.10000000    
  5.2399998        4014.1943        0.0000000       0.10000000    
  5.2799997        4509.4302        0.0000000       0.10000000    
  5.3199997        5656.3823        0.0000000       0.10000000    
  5.3599997        4924.5498        0.0000000       0.10000000    
  5.3999996        4868.2222        0.0000000       0.10000000    
  5.4399996        3448.5537        0.0000000       0.10000000    
  5.4799995        3178.1873        0.0000000       0.10000000    
  5.5199995        2105.1421        0.0000000       0.10000000    
  5.5599995        2549.0935        0.0000000       0.10000000    
  5.5999994        2324.7236        0.0000000       0.10000000    
  5.6399994        3057.4092        0.0000000       0.10000000    
  5.6799994        3085.9194        0.0000000       0.10000000    
  5.7199993        2270.5242        0.0000000       0.10000000    
  5.7600002        1942.6520        0.0000000       0.10000000    
  5.8000002        1878.6055        0.0000000       0.10000000    
  5.8400002        2162.9885        0.0000000       0.10000000    
  5.8800001        2245.8750        0.0000000       0.10000000    
  5.9200001        2493.3433        0.0000000       0.10000000    
  5.9600000        3520.2156        0.0000000       0.10000000    
  6.0000000        4229.2500        0.0000000       0.10000000    
