# Supplementary material for: Quantitative analysis of diffuse electron scattering in the lithium-ion battery cathode material Li1.2Ni0.13Mn0.54Co0.13O2
Source: IUCrJ. 2022 Sep 1;9(Pt 5):695–704. doi: 10.1107/S2052252522007746 (PMC9438490; doi:10.1107/S2052252522007746)
Supplement: Supplementary file 1 [file m-09-00695-sup1.zip › Refinement 210/SUM/calc.0019]

#
#
 -4.0000000        18219.051        0.0000000       0.10000000    
 -3.9600000        14812.956        0.0000000       0.10000000    
 -3.9200001        12186.567        0.0000000       0.10000000    
 -3.8800001        8575.9336        0.0000000       0.10000000    
 -3.8399999        8298.0078        0.0000000       0.10000000    
 -3.8000000        7768.1802        0.0000000       0.10000000    
 -3.7600000        10482.411        0.0000000       0.10000000    
 -3.7200000        8791.0752        0.0000000       0.10000000    
 -3.6800001        10449.409        0.0000000       0.10000000    
 -3.6400001        12298.629        0.0000000       0.10000000    
 -3.5999999        12214.161        0.0000000       0.10000000    
 -3.5599999        7344.4243        0.0000000       0.10000000    
 -3.5200000        6730.4980        0.0000000       0.10000000    
 -3.4800000        5855.6299        0.0000000       0.10000000    
 -3.4400001        5160.9395        0.0000000       0.10000000    
 -3.4000001        5962.3525        0.0000000       0.10000000    
 -3.3600001        5954.2671        0.0000000       0.10000000    
 -3.3199999        6414.5938        0.0000000       0.10000000    
 -3.2800000        5997.5879        0.0000000       0.10000000    
 -3.2400000        5320.7871        0.0000000       0.10000000    
 -3.2000000        4374.9585        0.0000000       0.10000000    
 -3.1600001        4465.3945        0.0000000       0.10000000    
 -3.1199999        4277.1372        0.0000000       0.10000000    
 -3.0799999        4845.4072        0.0000000       0.10000000    
 -3.0400000        4521.7861        0.0000000       0.10000000    
 -3.0000000        5968.7856        0.0000000       0.10000000    
 -2.9600000        4652.7837        0.0000000       0.10000000    
 -2.9200001        4813.2065        0.0000000       0.10000000    
 -2.8800001        4029.9165        0.0000000       0.10000000    
 -2.8400002        4070.8003        0.0000000       0.10000000    
 -2.8000002        4308.2764        0.0000000       0.10000000    
 -2.7600000        5210.5952        0.0000000       0.10000000    
 -2.7200000        2963.9104        0.0000000       0.10000000    
 -2.6800001        3627.8518        0.0000000       0.10000000    
 -2.6399999        3958.2732        0.0000000       0.10000000    
 -2.5999999        4679.1206        0.0000000       0.10000000    
 -2.5599999        4496.4736        0.0000000       0.10000000    
 -2.5200000        4673.2563        0.0000000       0.10000000    
 -2.4800000        4775.8174        0.0000000       0.10000000    
 -2.4400001        5184.4014        0.0000000       0.10000000    
 -2.4000001        7584.9326        0.0000000       0.10000000    
 -2.3600001        7703.9927        0.0000000       0.10000000    
 -2.3200002        8486.7627        0.0000000       0.10000000    
 -2.2800002        8575.6846        0.0000000       0.10000000    
 -2.2400000        8212.4707        0.0000000       0.10000000    
 -2.2000000        7711.8945        0.0000000       0.10000000    
 -2.1600001        10074.932        0.0000000       0.10000000    
 -2.1199999        12467.303        0.0000000       0.10000000    
 -2.0799999        16963.037        0.0000000       0.10000000    
 -2.0400000        17612.279        0.0000000       0.10000000    
 -2.0000000        23013.182        0.0000000       0.10000000    
 -1.9600000        16488.254        0.0000000       0.10000000    
 -1.9200001        15572.246        0.0000000       0.10000000    
 -1.8800001        13329.057        0.0000000       0.10000000    
 -1.8400002        15106.782        0.0000000       0.10000000    
 -1.8000000        17932.238        0.0000000       0.10000000    
 -1.7600000        25654.518        0.0000000       0.10000000    
 -1.7200000        23055.727        0.0000000       0.10000000    
 -1.6800001        25187.350        0.0000000       0.10000000    
 -1.6400001        28429.453        0.0000000       0.10000000    
 -1.6000001        26796.277        0.0000000       0.10000000    
 -1.5599999        17751.088        0.0000000       0.10000000    
 -1.5200000        15325.880        0.0000000       0.10000000    
 -1.4800000        16123.526        0.0000000       0.10000000    
 -1.4400001        16029.425        0.0000000       0.10000000    
 -1.4000001        29435.627        0.0000000       0.10000000    
 -1.3600001        31595.275        0.0000000       0.10000000    
 -1.3200002        32794.629        0.0000000       0.10000000    
 -1.2800000        30683.766        0.0000000       0.10000000    
 -1.2400000        24423.713        0.0000000       0.10000000    
 -1.2000000        23965.420        0.0000000       0.10000000    
 -1.1600001        28973.555        0.0000000       0.10000000    
 -1.1200001        38095.512        0.0000000       0.10000000    
 -1.0800002        55591.516        0.0000000       0.10000000    
 -1.0400000        60711.945        0.0000000       0.10000000    
 -1.0000000        81710.328        0.0000000       0.10000000    
-0.96000004        60279.875        0.0000000       0.10000000    
-0.92000008        48582.375        0.0000000       0.10000000    
-0.88000011        35350.586        0.0000000       0.10000000    
-0.84000015        36982.535        0.0000000       0.10000000    
-0.80000019        39105.629        0.0000000       0.10000000    
-0.75999999        56724.820        0.0000000       0.10000000    
-0.72000003        54674.734        0.0000000       0.10000000    
-0.68000007        60536.379        0.0000000       0.10000000    
-0.64000010        70127.531        0.0000000       0.10000000    
-0.60000014        64951.719        0.0000000       0.10000000    
-0.56000018        36700.832        0.0000000       0.10000000    
-0.51999998        30787.268        0.0000000       0.10000000    
-0.48000002        29900.189        0.0000000       0.10000000    
-0.44000006        27239.988        0.0000000       0.10000000    
-0.40000010        47059.871        0.0000000       0.10000000    
-0.36000013        52141.949        0.0000000       0.10000000    
-0.32000017        54883.129        0.0000000       0.10000000    
-0.27999997        50812.371        0.0000000       0.10000000    
-0.24000001        39008.832        0.0000000       0.10000000    
-0.20000005        38025.066        0.0000000       0.10000000    
-0.16000009        41971.125        0.0000000       0.10000000    
-0.12000012        54171.172        0.0000000       0.10000000    
-0.80000162E-01    80748.188        0.0000000       0.10000000    
-0.40000200E-01    91534.578        0.0000000       0.10000000    
  0.0000000        129441.07        0.0000000       0.10000000    
 0.39999962E-01    101439.02        0.0000000       0.10000000    
 0.79999924E-01    79771.938        0.0000000       0.10000000    
 0.11999989        53956.035        0.0000000       0.10000000    
 0.15999985        51380.754        0.0000000       0.10000000    
 0.19999981        47170.180        0.0000000       0.10000000    
 0.23999977        64667.879        0.0000000       0.10000000    
 0.27999973        56715.129        0.0000000       0.10000000    
 0.31999969        65422.074        0.0000000       0.10000000    
 0.36000013        75533.008        0.0000000       0.10000000    
 0.40000010        72312.328        0.0000000       0.10000000    
 0.44000006        39730.609        0.0000000       0.10000000    
 0.48000002        34715.473        0.0000000       0.10000000    
 0.51999998        29650.713        0.0000000       0.10000000    
 0.55999994        24856.182        0.0000000       0.10000000    
 0.59999990        29330.973        0.0000000       0.10000000    
 0.63999987        30110.273        0.0000000       0.10000000    
 0.67999983        31981.588        0.0000000       0.10000000    
 0.71999979        29009.891        0.0000000       0.10000000    
 0.75999975        24170.887        0.0000000       0.10000000    
 0.79999971        19998.803        0.0000000       0.10000000    
 0.83999968        19083.346        0.0000000       0.10000000    
 0.88000011        18462.127        0.0000000       0.10000000    
 0.92000008        22258.676        0.0000000       0.10000000    
 0.96000004        22339.822        0.0000000       0.10000000    
  1.0000000        30861.652        0.0000000       0.10000000    
  1.0400000        24675.785        0.0000000       0.10000000    
  1.0799999        22106.492        0.0000000       0.10000000    
  1.1199999        16225.725        0.0000000       0.10000000    
  1.1599998        15068.295        0.0000000       0.10000000    
  1.1999998        13835.604        0.0000000       0.10000000    
  1.2399998        15727.664        0.0000000       0.10000000    
  1.2799997        8482.3477        0.0000000       0.10000000    
  1.3199997        10148.125        0.0000000       0.10000000    
  1.3599997        10546.711        0.0000000       0.10000000    
  1.4000001        11626.289        0.0000000       0.10000000    
  1.4400001        9748.1201        0.0000000       0.10000000    
  1.4800000        9770.4072        0.0000000       0.10000000    
  1.5200000        8739.3770        0.0000000       0.10000000    
  1.5599999        8783.5508        0.0000000       0.10000000    
  1.5999999        10444.528        0.0000000       0.10000000    
  1.6399999        9877.4473        0.0000000       0.10000000    
  1.6799998        10827.253        0.0000000       0.10000000    
  1.7199998        10835.019        0.0000000       0.10000000    
  1.7599998        10655.771        0.0000000       0.10000000    
  1.7999997        9329.1592        0.0000000       0.10000000    
  1.8399997        11354.680        0.0000000       0.10000000    
  1.8799996        12689.435        0.0000000       0.10000000    
  1.9200001        15908.277        0.0000000       0.10000000    
  1.9600000        15679.106        0.0000000       0.10000000    
  2.0000000        20201.479        0.0000000       0.10000000    
  2.0400000        14646.687        0.0000000       0.10000000    
  2.0799999        14819.147        0.0000000       0.10000000    
  2.1199999        12963.055        0.0000000       0.10000000    
  2.1599998        14423.267        0.0000000       0.10000000    
  2.1999998        16660.574        0.0000000       0.10000000    
  2.2399998        22438.609        0.0000000       0.10000000    
  2.2799997        18129.984        0.0000000       0.10000000    
  2.3199997        19586.748        0.0000000       0.10000000    
  2.3599997        21267.135        0.0000000       0.10000000    
  2.3999996        20158.369        0.0000000       0.10000000    
  2.4400001        14131.487        0.0000000       0.10000000    
  2.4800000        12462.816        0.0000000       0.10000000    
  2.5200000        12457.885        0.0000000       0.10000000    
  2.5599999        12314.204        0.0000000       0.10000000    
  2.5999999        19936.939        0.0000000       0.10000000    
  2.6399999        20128.668        0.0000000       0.10000000    
  2.6799998        20332.596        0.0000000       0.10000000    
  2.7199998        18676.002        0.0000000       0.10000000    
  2.7599998        15444.245        0.0000000       0.10000000    
  2.7999997        14231.835        0.0000000       0.10000000    
  2.8399997        17366.744        0.0000000       0.10000000    
  2.8799996        21470.244        0.0000000       0.10000000    
  2.9200001        29472.125        0.0000000       0.10000000    
  2.9600000        30264.242        0.0000000       0.10000000    
  3.0000000        38787.145        0.0000000       0.10000000    
  3.0400000        27036.574        0.0000000       0.10000000    
  3.0799999        22891.500        0.0000000       0.10000000    
  3.1199999        17978.383        0.0000000       0.10000000    
  3.1599998        19544.859        0.0000000       0.10000000    
  3.1999998        22059.982        0.0000000       0.10000000    
  3.2399998        31403.789        0.0000000       0.10000000    
  3.2799997        29278.648        0.0000000       0.10000000    
  3.3199997        31386.141        0.0000000       0.10000000    
  3.3599997        35184.496        0.0000000       0.10000000    
  3.3999996        32202.500        0.0000000       0.10000000    
  3.4400001        19284.154        0.0000000       0.10000000    
  3.4800000        15908.434        0.0000000       0.10000000    
  3.5200000        16050.854        0.0000000       0.10000000    
  3.5599999        15142.039        0.0000000       0.10000000    
  3.5999999        27394.074        0.0000000       0.10000000    
  3.6399999        29323.740        0.0000000       0.10000000    
  3.6799998        29621.020        0.0000000       0.10000000    
  3.7199998        26839.137        0.0000000       0.10000000    
  3.7599998        20166.547        0.0000000       0.10000000    
  3.7999997        19207.203        0.0000000       0.10000000    
  3.8399997        21705.189        0.0000000       0.10000000    
  3.8799996        27957.217        0.0000000       0.10000000    
  3.9199996        40513.969        0.0000000       0.10000000    
  3.9600000        44110.605        0.0000000       0.10000000    
  4.0000000        59328.340        0.0000000       0.10000000    
  4.0400000        44016.555        0.0000000       0.10000000    
  4.0799999        33548.262        0.0000000       0.10000000    
  4.1199999        22329.232        0.0000000       0.10000000    
  4.1599998        21532.574        0.0000000       0.10000000    
  4.1999998        20334.436        0.0000000       0.10000000    
  4.2399998        28120.320        0.0000000       0.10000000    
  4.2799997        25619.207        0.0000000       0.10000000    
  4.3199997        28284.473        0.0000000       0.10000000    
  4.3599997        32246.984        0.0000000       0.10000000    
  4.3999996        29513.408        0.0000000       0.10000000    
  4.4399996        15687.584        0.0000000       0.10000000    
  4.4799995        13076.131        0.0000000       0.10000000    
  4.5199995        11535.228        0.0000000       0.10000000    
  4.5599995        9589.2910        0.0000000       0.10000000    
  4.5999994        13496.714        0.0000000       0.10000000    
  4.6399994        14270.543        0.0000000       0.10000000    
  4.6799994        14721.053        0.0000000       0.10000000    
  4.7200003        13100.019        0.0000000       0.10000000    
  4.7600002        9983.5547        0.0000000       0.10000000    
  4.8000002        8710.6289        0.0000000       0.10000000    
  4.8400002        8311.6621        0.0000000       0.10000000    
  4.8800001        9047.7207        0.0000000       0.10000000    
  4.9200001        11997.045        0.0000000       0.10000000    
  4.9600000        12748.027        0.0000000       0.10000000    
  5.0000000        17543.359        0.0000000       0.10000000    
  5.0400000        13643.227        0.0000000       0.10000000    
  5.0799999        10781.124        0.0000000       0.10000000    
  5.1199999        7155.0918        0.0000000       0.10000000    
  5.1599998        6291.8213        0.0000000       0.10000000    
  5.1999998        5327.7896        0.0000000       0.10000000    
  5.2399998        6216.5713        0.0000000       0.10000000    
  5.2799997        3978.5713        0.0000000       0.10000000    
  5.3199997        4567.6108        0.0000000       0.10000000    
  5.3599997        4872.4160        0.0000000       0.10000000    
  5.3999996        4835.7476        0.0000000       0.10000000    
  5.4399996        3254.9285        0.0000000       0.10000000    
  5.4799995        3021.7578        0.0000000       0.10000000    
  5.5199995        2553.6318        0.0000000       0.10000000    
  5.5599995        2363.6807        0.0000000       0.10000000    
  5.5999994        2743.4014        0.0000000       0.10000000    
  5.6399994        2670.6191        0.0000000       0.10000000    
  5.6799994        2883.2341        0.0000000       0.10000000    
  5.7199993        2760.3572        0.0000000       0.10000000    
  5.7600002        2504.0671        0.0000000       0.10000000    
  5.8000002        2171.5352        0.0000000       0.10000000    
  5.8400002        2420.7510        0.0000000       0.10000000    
  5.8800001        2655.6384        0.0000000       0.10000000    
  5.9200001        3388.3679        0.0000000       0.10000000    
  5.9600000        3441.6143        0.0000000       0.10000000    
  6.0000000        4651.3623        0.0000000       0.10000000    
