# Supplementary material for: Quantitative analysis of diffuse electron scattering in the lithium-ion battery cathode material Li1.2Ni0.13Mn0.54Co0.13O2
Source: IUCrJ. 2022 Sep 1;9(Pt 5):695–704. doi: 10.1107/S2052252522007746 (PMC9438490; doi:10.1107/S2052252522007746)
Supplement: Supplementary file 1 [file m-09-00695-sup1.zip › Refinement 210/SUM/calc.0020]

#
#
 -4.0000000        13580.183        0.0000000       0.10000000    
 -3.9600000        10795.134        0.0000000       0.10000000    
 -3.9200001        8219.5498        0.0000000       0.10000000    
 -3.8800001        8135.6816        0.0000000       0.10000000    
 -3.8399999        6762.8911        0.0000000       0.10000000    
 -3.8000000        8035.9126        0.0000000       0.10000000    
 -3.7600000        6305.3433        0.0000000       0.10000000    
 -3.7200000        11079.040        0.0000000       0.10000000    
 -3.6800001        10886.659        0.0000000       0.10000000    
 -3.6400001        13742.622        0.0000000       0.10000000    
 -3.5999999        8264.8271        0.0000000       0.10000000    
 -3.5599999        9178.3867        0.0000000       0.10000000    
 -3.5200000        7379.2617        0.0000000       0.10000000    
 -3.4800000        5063.9404        0.0000000       0.10000000    
 -3.4400001        5816.3262        0.0000000       0.10000000    
 -3.4000001        6589.9614        0.0000000       0.10000000    
 -3.3600001        7039.5488        0.0000000       0.10000000    
 -3.3199999        7933.0132        0.0000000       0.10000000    
 -3.2800000        6722.6035        0.0000000       0.10000000    
 -3.2400000        5964.8711        0.0000000       0.10000000    
 -3.2000000        6380.6860        0.0000000       0.10000000    
 -3.1600001        4895.9404        0.0000000       0.10000000    
 -3.1199999        4358.1562        0.0000000       0.10000000    
 -3.0799999        4088.4331        0.0000000       0.10000000    
 -3.0400000        4281.8403        0.0000000       0.10000000    
 -3.0000000        5369.2812        0.0000000       0.10000000    
 -2.9600000        4316.0747        0.0000000       0.10000000    
 -2.9200001        3801.7300        0.0000000       0.10000000    
 -2.8800001        4390.1309        0.0000000       0.10000000    
 -2.8400002        3999.9160        0.0000000       0.10000000    
 -2.8000002        4215.0854        0.0000000       0.10000000    
 -2.7600000        3250.0088        0.0000000       0.10000000    
 -2.7200000        3813.6062        0.0000000       0.10000000    
 -2.6800001        4157.8530        0.0000000       0.10000000    
 -2.6399999        4930.9805        0.0000000       0.10000000    
 -2.5999999        3366.6707        0.0000000       0.10000000    
 -2.5599999        5438.0781        0.0000000       0.10000000    
 -2.5200000        5469.2798        0.0000000       0.10000000    
 -2.4800000        4629.1660        0.0000000       0.10000000    
 -2.4400001        6741.1660        0.0000000       0.10000000    
 -2.4000001        7705.0869        0.0000000       0.10000000    
 -2.3600001        8812.7725        0.0000000       0.10000000    
 -2.3200002        9722.1133        0.0000000       0.10000000    
 -2.2800002        8628.3115        0.0000000       0.10000000    
 -2.2400000        7913.7588        0.0000000       0.10000000    
 -2.2000000        9809.9746        0.0000000       0.10000000    
 -2.1600001        10382.606        0.0000000       0.10000000    
 -2.1199999        9759.8408        0.0000000       0.10000000    
 -2.0799999        12559.440        0.0000000       0.10000000    
 -2.0400000        12742.330        0.0000000       0.10000000    
 -2.0000000        18128.963        0.0000000       0.10000000    
 -1.9600000        14259.481        0.0000000       0.10000000    
 -1.9200001        11923.909        0.0000000       0.10000000    
 -1.8800001        14628.532        0.0000000       0.10000000    
 -1.8400002        13458.955        0.0000000       0.10000000    
 -1.8000000        18193.852        0.0000000       0.10000000    
 -1.7600000        14912.070        0.0000000       0.10000000    
 -1.7200000        30039.158        0.0000000       0.10000000    
 -1.6800001        26292.994        0.0000000       0.10000000    
 -1.6400001        33976.809        0.0000000       0.10000000    
 -1.6000001        18432.322        0.0000000       0.10000000    
 -1.5599999        22142.520        0.0000000       0.10000000    
 -1.5200000        19437.600        0.0000000       0.10000000    
 -1.4800000        16153.357        0.0000000       0.10000000    
 -1.4400001        25400.207        0.0000000       0.10000000    
 -1.4000001        32056.943        0.0000000       0.10000000    
 -1.3600001        39098.801        0.0000000       0.10000000    
 -1.3200002        47919.695        0.0000000       0.10000000    
 -1.2800000        36521.859        0.0000000       0.10000000    
 -1.2400000        30319.617        0.0000000       0.10000000    
 -1.2000000        32060.455        0.0000000       0.10000000    
 -1.1600001        28888.189        0.0000000       0.10000000    
 -1.1200001        29180.244        0.0000000       0.10000000    
 -1.0800002        39745.492        0.0000000       0.10000000    
 -1.0400000        40955.941        0.0000000       0.10000000    
 -1.0000000        59752.734        0.0000000       0.10000000    
-0.96000004        45157.797        0.0000000       0.10000000    
-0.92000008        33624.898        0.0000000       0.10000000    
-0.88000011        35353.230        0.0000000       0.10000000    
-0.84000015        30027.199        0.0000000       0.10000000    
-0.80000019        40593.398        0.0000000       0.10000000    
-0.75999999        32810.383        0.0000000       0.10000000    
-0.72000003        70415.164        0.0000000       0.10000000    
-0.68000007        61913.102        0.0000000       0.10000000    
-0.64000010        80620.484        0.0000000       0.10000000    
-0.60000014        43819.762        0.0000000       0.10000000    
-0.56000018        46406.594        0.0000000       0.10000000    
-0.51999998        37367.867        0.0000000       0.10000000    
-0.48000002        28190.430        0.0000000       0.10000000    
-0.44000006        41222.668        0.0000000       0.10000000    
-0.40000010        53450.203        0.0000000       0.10000000    
-0.36000013        65974.250        0.0000000       0.10000000    
-0.32000017        84801.789        0.0000000       0.10000000    
-0.27999997        64599.352        0.0000000       0.10000000    
-0.24000001        54225.754        0.0000000       0.10000000    
-0.20000005        54601.863        0.0000000       0.10000000    
-0.16000009        42297.578        0.0000000       0.10000000    
-0.12000012        44987.680        0.0000000       0.10000000    
-0.80000162E-01    58682.988        0.0000000       0.10000000    
-0.40000200E-01    63749.023        0.0000000       0.10000000    
  0.0000000        94115.688        0.0000000       0.10000000    
 0.39999962E-01    72330.336        0.0000000       0.10000000    
 0.79999924E-01    52909.156        0.0000000       0.10000000    
 0.11999989        50521.266        0.0000000       0.10000000    
 0.15999985        40522.941        0.0000000       0.10000000    
 0.19999981        49277.934        0.0000000       0.10000000    
 0.23999977        38412.129        0.0000000       0.10000000    
 0.27999973        71646.008        0.0000000       0.10000000    
 0.31999969        67310.859        0.0000000       0.10000000    
 0.36000013        84020.008        0.0000000       0.10000000    
 0.40000010        48601.215        0.0000000       0.10000000    
 0.44000006        50028.980        0.0000000       0.10000000    
 0.48000002        38233.488        0.0000000       0.10000000    
 0.51999998        25386.557        0.0000000       0.10000000    
 0.55999994        28760.318        0.0000000       0.10000000    
 0.59999990        33550.000        0.0000000       0.10000000    
 0.63999987        36742.457        0.0000000       0.10000000    
 0.67999983        43427.520        0.0000000       0.10000000    
 0.71999979        34896.402        0.0000000       0.10000000    
 0.75999975        30137.234        0.0000000       0.10000000    
 0.79999971        30315.350        0.0000000       0.10000000    
 0.83999968        20872.744        0.0000000       0.10000000    
 0.88000011        19318.822        0.0000000       0.10000000    
 0.92000008        18459.953        0.0000000       0.10000000    
 0.96000004        19923.758        0.0000000       0.10000000    
  1.0000000        25790.506        0.0000000       0.10000000    
  1.0400000        20279.344        0.0000000       0.10000000    
  1.0799999        16217.282        0.0000000       0.10000000    
  1.1199999        16530.568        0.0000000       0.10000000    
  1.1599998        13906.985        0.0000000       0.10000000    
  1.1999998        13748.768        0.0000000       0.10000000    
  1.2399998        9886.1035        0.0000000       0.10000000    
  1.2799997        10640.737        0.0000000       0.10000000    
  1.3199997        11476.753        0.0000000       0.10000000    
  1.3599997        12424.800        0.0000000       0.10000000    
  1.4000001        8247.6680        0.0000000       0.10000000    
  1.4400001        11796.925        0.0000000       0.10000000    
  1.4800000        10822.981        0.0000000       0.10000000    
  1.5200000        8065.4238        0.0000000       0.10000000    
  1.5599999        10074.704        0.0000000       0.10000000    
  1.5999999        10428.037        0.0000000       0.10000000    
  1.6399999        10878.099        0.0000000       0.10000000    
  1.6799998        11027.912        0.0000000       0.10000000    
  1.7199998        10442.698        0.0000000       0.10000000    
  1.7599998        9870.5508        0.0000000       0.10000000    
  1.7999997        12225.102        0.0000000       0.10000000    
  1.8399997        12026.402        0.0000000       0.10000000    
  1.8799996        10827.385        0.0000000       0.10000000    
  1.9200001        12357.362        0.0000000       0.10000000    
  1.9600000        12552.701        0.0000000       0.10000000    
  2.0000000        16953.664        0.0000000       0.10000000    
  2.0400000        13517.091        0.0000000       0.10000000    
  2.0799999        11735.039        0.0000000       0.10000000    
  2.1199999        14439.849        0.0000000       0.10000000    
  2.1599998        13390.798        0.0000000       0.10000000    
  2.1999998        16706.242        0.0000000       0.10000000    
  2.2399998        13250.546        0.0000000       0.10000000    
  2.2799997        23610.404        0.0000000       0.10000000    
  2.3199997        20814.859        0.0000000       0.10000000    
  2.3599997        25664.348        0.0000000       0.10000000    
  2.3999996        14010.637        0.0000000       0.10000000    
  2.4400001        17473.260        0.0000000       0.10000000    
  2.4800000        15423.598        0.0000000       0.10000000    
  2.5200000        12367.463        0.0000000       0.10000000    
  2.5599999        18270.682        0.0000000       0.10000000    
  2.5999999        21206.693        0.0000000       0.10000000    
  2.6399999        24275.705        0.0000000       0.10000000    
  2.6799998        27375.482        0.0000000       0.10000000    
  2.7199998        20828.438        0.0000000       0.10000000    
  2.7599998        17155.404        0.0000000       0.10000000    
  2.7999997        18498.533        0.0000000       0.10000000    
  2.8399997        17557.395        0.0000000       0.10000000    
  2.8799996        16448.137        0.0000000       0.10000000    
  2.9200001        21355.877        0.0000000       0.10000000    
  2.9600000        20961.354        0.0000000       0.10000000    
  3.0000000        29363.293        0.0000000       0.10000000    
  3.0400000        21851.178        0.0000000       0.10000000    
  3.0799999        16807.189        0.0000000       0.10000000    
  3.1199999        19118.170        0.0000000       0.10000000    
  3.1599998        16780.891        0.0000000       0.10000000    
  3.1999998        22590.525        0.0000000       0.10000000    
  3.2399998        18138.498        0.0000000       0.10000000    
  3.2799997        38037.074        0.0000000       0.10000000    
  3.3199997        32400.883        0.0000000       0.10000000    
  3.3599997        41442.867        0.0000000       0.10000000    
  3.3999996        21945.381        0.0000000       0.10000000    
  3.4400001        24240.551        0.0000000       0.10000000    
  3.4800000        20074.402        0.0000000       0.10000000    
  3.5200000        15828.543        0.0000000       0.10000000    
  3.5599999        24223.912        0.0000000       0.10000000    
  3.5999999        30458.225        0.0000000       0.10000000    
  3.6399999        36830.844        0.0000000       0.10000000    
  3.6799998        45129.691        0.0000000       0.10000000    
  3.7199998        33291.902        0.0000000       0.10000000    
  3.7599998        26946.328        0.0000000       0.10000000    
  3.7999997        26562.617        0.0000000       0.10000000    
  3.8399997        21605.908        0.0000000       0.10000000    
  3.8799996        21998.992        0.0000000       0.10000000    
  3.9199996        29003.590        0.0000000       0.10000000    
  3.9600000        29865.148        0.0000000       0.10000000    
  4.0000000        42875.516        0.0000000       0.10000000    
  4.0400000        31664.195        0.0000000       0.10000000    
  4.0799999        22438.439        0.0000000       0.10000000    
  4.1199999        21302.395        0.0000000       0.10000000    
  4.1599998        16957.652        0.0000000       0.10000000    
  4.1999998        21262.908        0.0000000       0.10000000    
  4.2399998        16450.459        0.0000000       0.10000000    
  4.2799997        32653.953        0.0000000       0.10000000    
  4.3199997        28905.590        0.0000000       0.10000000    
  4.3599997        36299.797        0.0000000       0.10000000    
  4.3999996        19813.516        0.0000000       0.10000000    
  4.4399996        19860.391        0.0000000       0.10000000    
  4.4799995        15009.503        0.0000000       0.10000000    
  4.5199995        10230.620        0.0000000       0.10000000    
  4.5599995        12701.626        0.0000000       0.10000000    
  4.5999994        15648.388        0.0000000       0.10000000    
  4.6399994        17977.445        0.0000000       0.10000000    
  4.6799994        22122.865        0.0000000       0.10000000    
  4.7200003        16718.838        0.0000000       0.10000000    
  4.7600002        13798.227        0.0000000       0.10000000    
  4.8000002        13215.270        0.0000000       0.10000000    
  4.8400002        8773.0742        0.0000000       0.10000000    
  4.8800001        8707.0283        0.0000000       0.10000000    
  4.9200001        9299.5537        0.0000000       0.10000000    
  4.9600000        9984.0635        0.0000000       0.10000000    
  5.0000000        13470.347        0.0000000       0.10000000    
  5.0400000        10142.875        0.0000000       0.10000000    
  5.0799999        7393.5000        0.0000000       0.10000000    
  5.1199999        6848.4951        0.0000000       0.10000000    
  5.1599998        5354.8389        0.0000000       0.10000000    
  5.1999998        5424.6870        0.0000000       0.10000000    
  5.2399998        3850.4741        0.0000000       0.10000000    
  5.2799997        4957.6699        0.0000000       0.10000000    
  5.3199997        4933.0786        0.0000000       0.10000000    
  5.3599997        5497.4775        0.0000000       0.10000000    
  5.3999996        3337.3579        0.0000000       0.10000000    
  5.4399996        3998.0327        0.0000000       0.10000000    
  5.4799995        3303.6086        0.0000000       0.10000000    
  5.5199995        2283.8948        0.0000000       0.10000000    
  5.5599995        2694.9065        0.0000000       0.10000000    
  5.5999994        2866.1934        0.0000000       0.10000000    
  5.6399994        3066.5186        0.0000000       0.10000000    
  5.6799994        3375.1108        0.0000000       0.10000000    
  5.7199993        2952.2358        0.0000000       0.10000000    
  5.7600002        2679.6978        0.0000000       0.10000000    
  5.8000002        3011.5320        0.0000000       0.10000000    
  5.8400002        2568.3296        0.0000000       0.10000000    
  5.8800001        2384.4639        0.0000000       0.10000000    
  5.9200001        2641.7856        0.0000000       0.10000000    
  5.9600000        2751.4431        0.0000000       0.10000000    
  6.0000000        3765.3618        0.0000000       0.10000000    
