# Supplementary material for: Quantitative analysis of diffuse electron scattering in the lithium-ion battery cathode material Li1.2Ni0.13Mn0.54Co0.13O2
Source: IUCrJ. 2022 Sep 1;9(Pt 5):695–704. doi: 10.1107/S2052252522007746 (PMC9438490; doi:10.1107/S2052252522007746)
Supplement: Supplementary file 1 [file m-09-00695-sup1.zip › Refinement 210/SUM/calc.0021]

#
#
 -4.0000000        14907.178        0.0000000       0.10000000    
 -3.9600000        10994.389        0.0000000       0.10000000    
 -3.9200001        9956.1748        0.0000000       0.10000000    
 -3.8800001        7843.3311        0.0000000       0.10000000    
 -3.8399999        7374.7671        0.0000000       0.10000000    
 -3.8000000        6171.6069        0.0000000       0.10000000    
 -3.7600000        8747.0020        0.0000000       0.10000000    
 -3.7200000        9807.4229        0.0000000       0.10000000    
 -3.6800001        11141.515        0.0000000       0.10000000    
 -3.6400001        12227.481        0.0000000       0.10000000    
 -3.5999999        12609.116        0.0000000       0.10000000    
 -3.5599999        7793.8833        0.0000000       0.10000000    
 -3.5200000        8442.0234        0.0000000       0.10000000    
 -3.4800000        6151.0156        0.0000000       0.10000000    
 -3.4400001        5665.9546        0.0000000       0.10000000    
 -3.4000001        6345.3882        0.0000000       0.10000000    
 -3.3600001        5034.6680        0.0000000       0.10000000    
 -3.3199999        6376.8413        0.0000000       0.10000000    
 -3.2800000        6234.9629        0.0000000       0.10000000    
 -3.2400000        4897.7329        0.0000000       0.10000000    
 -3.2000000        4781.5996        0.0000000       0.10000000    
 -3.1600001        4944.9863        0.0000000       0.10000000    
 -3.1199999        3467.6997        0.0000000       0.10000000    
 -3.0799999        4543.0420        0.0000000       0.10000000    
 -3.0400000        5095.1890        0.0000000       0.10000000    
 -3.0000000        5398.5361        0.0000000       0.10000000    
 -2.9600000        4143.6416        0.0000000       0.10000000    
 -2.9200001        4014.0420        0.0000000       0.10000000    
 -2.8800001        3567.4976        0.0000000       0.10000000    
 -2.8400002        3749.5637        0.0000000       0.10000000    
 -2.8000002        3175.2300        0.0000000       0.10000000    
 -2.7600000        4435.1567        0.0000000       0.10000000    
 -2.7200000        3767.8799        0.0000000       0.10000000    
 -2.6800001        3788.0640        0.0000000       0.10000000    
 -2.6399999        3942.2634        0.0000000       0.10000000    
 -2.5999999        4795.8076        0.0000000       0.10000000    
 -2.5599999        4067.8196        0.0000000       0.10000000    
 -2.5200000        6620.9219        0.0000000       0.10000000    
 -2.4800000        5295.6323        0.0000000       0.10000000    
 -2.4400001        5957.4731        0.0000000       0.10000000    
 -2.4000001        7510.1689        0.0000000       0.10000000    
 -2.3600001        6276.1382        0.0000000       0.10000000    
 -2.3200002        7641.2046        0.0000000       0.10000000    
 -2.2800002        8226.8936        0.0000000       0.10000000    
 -2.2400000        6827.8794        0.0000000       0.10000000    
 -2.2000000        8773.1582        0.0000000       0.10000000    
 -2.1600001        9420.5391        0.0000000       0.10000000    
 -2.1199999        10372.951        0.0000000       0.10000000    
 -2.0799999        15544.969        0.0000000       0.10000000    
 -2.0400000        18225.748        0.0000000       0.10000000    
 -2.0000000        19030.184        0.0000000       0.10000000    
 -1.9600000        14148.861        0.0000000       0.10000000    
 -1.9200001        12820.023        0.0000000       0.10000000    
 -1.8800001        12147.220        0.0000000       0.10000000    
 -1.8400002        13236.878        0.0000000       0.10000000    
 -1.8000000        13354.195        0.0000000       0.10000000    
 -1.7600000        21910.721        0.0000000       0.10000000    
 -1.7200000        25087.398        0.0000000       0.10000000    
 -1.6800001        26372.438        0.0000000       0.10000000    
 -1.6400001        28708.051        0.0000000       0.10000000    
 -1.6000001        26960.732        0.0000000       0.10000000    
 -1.5599999        17379.211        0.0000000       0.10000000    
 -1.5200000        22911.436        0.0000000       0.10000000    
 -1.4800000        18532.693        0.0000000       0.10000000    
 -1.4400001        20328.531        0.0000000       0.10000000    
 -1.4000001        30538.990        0.0000000       0.10000000    
 -1.3600001        23284.553        0.0000000       0.10000000    
 -1.3200002        33728.672        0.0000000       0.10000000    
 -1.2800000        31979.789        0.0000000       0.10000000    
 -1.2400000        22011.711        0.0000000       0.10000000    
 -1.2000000        26903.471        0.0000000       0.10000000    
 -1.1600001        26221.221        0.0000000       0.10000000    
 -1.1200001        31786.363        0.0000000       0.10000000    
 -1.0800002        51087.875        0.0000000       0.10000000    
 -1.0400000        60041.863        0.0000000       0.10000000    
 -1.0000000        65536.180        0.0000000       0.10000000    
-0.96000004        46110.949        0.0000000       0.10000000    
-0.92000008        39613.531        0.0000000       0.10000000    
-0.88000011        32636.057        0.0000000       0.10000000    
-0.84000015        32092.689        0.0000000       0.10000000    
-0.80000019        30254.473        0.0000000       0.10000000    
-0.75999999        47955.141        0.0000000       0.10000000    
-0.72000003        58340.137        0.0000000       0.10000000    
-0.68000007        63946.859        0.0000000       0.10000000    
-0.64000010        70493.484        0.0000000       0.10000000    
-0.60000014        65916.078        0.0000000       0.10000000    
-0.56000018        38703.352        0.0000000       0.10000000    
-0.51999998        42737.195        0.0000000       0.10000000    
-0.48000002        33371.172        0.0000000       0.10000000    
-0.44000006        34056.156        0.0000000       0.10000000    
-0.40000010        50539.051        0.0000000       0.10000000    
-0.36000013        38394.758        0.0000000       0.10000000    
-0.32000017        59503.539        0.0000000       0.10000000    
-0.27999997        55388.840        0.0000000       0.10000000    
-0.24000001        37530.977        0.0000000       0.10000000    
-0.20000005        41798.066        0.0000000       0.10000000    
-0.16000009        40295.879        0.0000000       0.10000000    
-0.12000012        44909.910        0.0000000       0.10000000    
-0.80000162E-01    74746.758        0.0000000       0.10000000    
-0.40000200E-01    90100.422        0.0000000       0.10000000    
  0.0000000        104345.30        0.0000000       0.10000000    
 0.39999962E-01    74246.242        0.0000000       0.10000000    
 0.79999924E-01    64996.070        0.0000000       0.10000000    
 0.11999989        49671.004        0.0000000       0.10000000    
 0.15999985        45216.551        0.0000000       0.10000000    
 0.19999981        37750.992        0.0000000       0.10000000    
 0.23999977        53936.172        0.0000000       0.10000000    
 0.27999973        61931.516        0.0000000       0.10000000    
 0.31999969        69778.383        0.0000000       0.10000000    
 0.36000013        75234.828        0.0000000       0.10000000    
 0.40000010        74500.539        0.0000000       0.10000000    
 0.44000006        43162.469        0.0000000       0.10000000    
 0.48000002        43219.895        0.0000000       0.10000000    
 0.51999998        31129.363        0.0000000       0.10000000    
 0.55999994        27698.805        0.0000000       0.10000000    
 0.59999990        32015.730        0.0000000       0.10000000    
 0.63999987        24719.904        0.0000000       0.10000000    
 0.67999983        33582.387        0.0000000       0.10000000    
 0.71999979        31342.777        0.0000000       0.10000000    
 0.75999975        23244.875        0.0000000       0.10000000    
 0.79999971        21585.664        0.0000000       0.10000000    
 0.83999968        21551.062        0.0000000       0.10000000    
 0.88000011        14932.983        0.0000000       0.10000000    
 0.92000008        20948.381        0.0000000       0.10000000    
 0.96000004        24145.137        0.0000000       0.10000000    
  1.0000000        26932.082        0.0000000       0.10000000    
  1.0400000        19953.818        0.0000000       0.10000000    
  1.0799999        18289.223        0.0000000       0.10000000    
  1.1199999        14507.126        0.0000000       0.10000000    
  1.1599998        13808.131        0.0000000       0.10000000    
  1.1999998        10544.696        0.0000000       0.10000000    
  1.2399998        13224.034        0.0000000       0.10000000    
  1.2799997        10762.762        0.0000000       0.10000000    
  1.3199997        10749.786        0.0000000       0.10000000    
  1.3599997        10391.925        0.0000000       0.10000000    
  1.4000001        12099.031        0.0000000       0.10000000    
  1.4400001        9154.4707        0.0000000       0.10000000    
  1.4800000        12991.018        0.0000000       0.10000000    
  1.5200000        9385.3271        0.0000000       0.10000000    
  1.5599999        9577.5723        0.0000000       0.10000000    
  1.5999999        10265.167        0.0000000       0.10000000    
  1.6399999        8562.4092        0.0000000       0.10000000    
  1.6799998        9362.8291        0.0000000       0.10000000    
  1.7199998        10277.535        0.0000000       0.10000000    
  1.7599998        8914.8281        0.0000000       0.10000000    
  1.7999997        10524.576        0.0000000       0.10000000    
  1.8399997        11283.625        0.0000000       0.10000000    
  1.8799996        10472.784        0.0000000       0.10000000    
  1.9200001        14656.815        0.0000000       0.10000000    
  1.9600000        16862.713        0.0000000       0.10000000    
  2.0000000        17323.809        0.0000000       0.10000000    
  2.0400000        13171.902        0.0000000       0.10000000    
  2.0799999        12281.603        0.0000000       0.10000000    
  2.1199999        11684.352        0.0000000       0.10000000    
  2.1599998        12828.432        0.0000000       0.10000000    
  2.1999998        12309.528        0.0000000       0.10000000    
  2.2399998        19174.141        0.0000000       0.10000000    
  2.2799997        20252.021        0.0000000       0.10000000    
  2.3199997        20485.273        0.0000000       0.10000000    
  2.3599997        21435.742        0.0000000       0.10000000    
  2.3999996        20352.908        0.0000000       0.10000000    
  2.4400001        13510.347        0.0000000       0.10000000    
  2.4800000        18344.871        0.0000000       0.10000000    
  2.5200000        14165.147        0.0000000       0.10000000    
  2.5599999        15090.034        0.0000000       0.10000000    
  2.5999999        20350.359        0.0000000       0.10000000    
  2.6399999        15334.509        0.0000000       0.10000000    
  2.6799998        19932.645        0.0000000       0.10000000    
  2.7199998        18816.059        0.0000000       0.10000000    
  2.7599998        13377.963        0.0000000       0.10000000    
  2.7999997        16100.530        0.0000000       0.10000000    
  2.8399997        15853.256        0.0000000       0.10000000    
  2.8799996        17902.887        0.0000000       0.10000000    
  2.9200001        27027.768        0.0000000       0.10000000    
  2.9600000        30552.971        0.0000000       0.10000000    
  3.0000000        31505.586        0.0000000       0.10000000    
  3.0400000        21991.312        0.0000000       0.10000000    
  3.0799999        18761.494        0.0000000       0.10000000    
  3.1199999        16495.824        0.0000000       0.10000000    
  3.1599998        17004.811        0.0000000       0.10000000    
  3.1999998        16622.477        0.0000000       0.10000000    
  3.2399998        26748.490        0.0000000       0.10000000    
  3.2799997        31438.947        0.0000000       0.10000000    
  3.3199997        32962.215        0.0000000       0.10000000    
  3.3599997        35503.500        0.0000000       0.10000000    
  3.3999996        32462.787        0.0000000       0.10000000    
  3.4400001        19501.787        0.0000000       0.10000000    
  3.4800000        23358.148        0.0000000       0.10000000    
  3.5200000        18352.328        0.0000000       0.10000000    
  3.5599999        19355.027        0.0000000       0.10000000    
  3.5999999        28875.910        0.0000000       0.10000000    
  3.6399999        21377.631        0.0000000       0.10000000    
  3.6799998        31435.725        0.0000000       0.10000000    
  3.7199998        28685.939        0.0000000       0.10000000    
  3.7599998        18822.816        0.0000000       0.10000000    
  3.7999997        21354.381        0.0000000       0.10000000    
  3.8399997        19965.730        0.0000000       0.10000000    
  3.8799996        23281.061        0.0000000       0.10000000    
  3.9199996        37353.879        0.0000000       0.10000000    
  3.9600000        43270.422        0.0000000       0.10000000    
  4.0000000        47507.105        0.0000000       0.10000000    
  4.0400000        32536.775        0.0000000       0.10000000    
  4.0799999        27319.119        0.0000000       0.10000000    
  4.1199999        20628.859        0.0000000       0.10000000    
  4.1599998        18781.852        0.0000000       0.10000000    
  4.1999998        16097.023        0.0000000       0.10000000    
  4.2399998        23580.439        0.0000000       0.10000000    
  4.2799997        27512.330        0.0000000       0.10000000    
  4.3199997        30055.006        0.0000000       0.10000000    
  4.3599997        32262.297        0.0000000       0.10000000    
  4.3999996        30204.727        0.0000000       0.10000000    
  4.4399996        17027.979        0.0000000       0.10000000    
  4.4799995        16943.801        0.0000000       0.10000000    
  4.5199995        12420.505        0.0000000       0.10000000    
  4.5599995        11326.676        0.0000000       0.10000000    
  4.5999994        14802.095        0.0000000       0.10000000    
  4.6399994        10977.862        0.0000000       0.10000000    
  4.6799994        16100.746        0.0000000       0.10000000    
  4.7200003        14495.199        0.0000000       0.10000000    
  4.7600002        9858.5967        0.0000000       0.10000000    
  4.8000002        9401.4912        0.0000000       0.10000000    
  4.8400002        8900.7002        0.0000000       0.10000000    
  4.8800001        7392.3901        0.0000000       0.10000000    
  4.9200001        11225.496        0.0000000       0.10000000    
  4.9600000        12996.254        0.0000000       0.10000000    
  5.0000000        14628.204        0.0000000       0.10000000    
  5.0400000        10241.562        0.0000000       0.10000000    
  5.0799999        8845.7061        0.0000000       0.10000000    
  5.1199999        6486.5674        0.0000000       0.10000000    
  5.1599998        5682.4038        0.0000000       0.10000000    
  5.1999998        4201.4512        0.0000000       0.10000000    
  5.2399998        5179.1250        0.0000000       0.10000000    
  5.2799997        4721.9180        0.0000000       0.10000000    
  5.3199997        4876.4072        0.0000000       0.10000000    
  5.3599997        4812.0854        0.0000000       0.10000000    
  5.3999996        5028.8613        0.0000000       0.10000000    
  5.4399996        3259.1882        0.0000000       0.10000000    
  5.4799995        3880.6287        0.0000000       0.10000000    
  5.5199995        2709.9299        0.0000000       0.10000000    
  5.5599995        2585.2747        0.0000000       0.10000000    
  5.5999994        2790.6414        0.0000000       0.10000000    
  5.6399994        2255.5063        0.0000000       0.10000000    
  5.6799994        2713.8538        0.0000000       0.10000000    
  5.7199993        2770.1443        0.0000000       0.10000000    
  5.7600002        2219.3018        0.0000000       0.10000000    
  5.8000002        2410.4253        0.0000000       0.10000000    
  5.8400002        2480.5037        0.0000000       0.10000000    
  5.8800001        2182.2502        0.0000000       0.10000000    
  5.9200001        3142.1079        0.0000000       0.10000000    
  5.9600000        3630.8081        0.0000000       0.10000000    
  6.0000000        3946.6611        0.0000000       0.10000000    
