# Supplementary material for: Quantitative analysis of diffuse electron scattering in the lithium-ion battery cathode material Li1.2Ni0.13Mn0.54Co0.13O2
Source: IUCrJ. 2022 Sep 1;9(Pt 5):695–704. doi: 10.1107/S2052252522007746 (PMC9438490; doi:10.1107/S2052252522007746)
Supplement: Supplementary file 1 [file m-09-00695-sup1.zip › Refinement 210/SUM/calc.0022]

#
#
 -4.0000000        17164.637        0.0000000       0.10000000    
 -3.9600000        13160.352        0.0000000       0.10000000    
 -3.9200001        11176.602        0.0000000       0.10000000    
 -3.8800001        7769.6992        0.0000000       0.10000000    
 -3.8399999        7114.6919        0.0000000       0.10000000    
 -3.8000000        6112.6680        0.0000000       0.10000000    
 -3.7600000        6931.8618        0.0000000       0.10000000    
 -3.7200000        9882.5283        0.0000000       0.10000000    
 -3.6800001        12102.565        0.0000000       0.10000000    
 -3.6400001        9877.5742        0.0000000       0.10000000    
 -3.5999999        12474.031        0.0000000       0.10000000    
 -3.5599999        6513.1958        0.0000000       0.10000000    
 -3.5200000        6171.4531        0.0000000       0.10000000    
 -3.4800000        5373.4902        0.0000000       0.10000000    
 -3.4400001        5040.2632        0.0000000       0.10000000    
 -3.4000001        5415.4604        0.0000000       0.10000000    
 -3.3600001        7129.6167        0.0000000       0.10000000    
 -3.3199999        7004.9512        0.0000000       0.10000000    
 -3.2800000        6837.0557        0.0000000       0.10000000    
 -3.2400000        3940.8647        0.0000000       0.10000000    
 -3.2000000        3630.3875        0.0000000       0.10000000    
 -3.1600001        3593.4443        0.0000000       0.10000000    
 -3.1199999        3805.1418        0.0000000       0.10000000    
 -3.0799999        3887.1731        0.0000000       0.10000000    
 -3.0400000        4555.0693        0.0000000       0.10000000    
 -3.0000000        5069.0830        0.0000000       0.10000000    
 -2.9600000        4275.3027        0.0000000       0.10000000    
 -2.9200001        4420.0991        0.0000000       0.10000000    
 -2.8800001        3529.9751        0.0000000       0.10000000    
 -2.8400002        3545.4133        0.0000000       0.10000000    
 -2.8000002        3305.2290        0.0000000       0.10000000    
 -2.7600000        3405.5513        0.0000000       0.10000000    
 -2.7200000        3686.9846        0.0000000       0.10000000    
 -2.6800001        3870.2644        0.0000000       0.10000000    
 -2.6399999        2933.6907        0.0000000       0.10000000    
 -2.5999999        4268.1895        0.0000000       0.10000000    
 -2.5599999        3370.1587        0.0000000       0.10000000    
 -2.5200000        4181.8477        0.0000000       0.10000000    
 -2.4800000        4697.5967        0.0000000       0.10000000    
 -2.4400001        6075.0288        0.0000000       0.10000000    
 -2.4000001        6836.2358        0.0000000       0.10000000    
 -2.3600001        9272.3623        0.0000000       0.10000000    
 -2.3200002        8681.4512        0.0000000       0.10000000    
 -2.2800002        8837.2275        0.0000000       0.10000000    
 -2.2400000        5655.1592        0.0000000       0.10000000    
 -2.2000000        7317.2080        0.0000000       0.10000000    
 -2.1600001        7690.7173        0.0000000       0.10000000    
 -2.1199999        11100.646        0.0000000       0.10000000    
 -2.0799999        12455.905        0.0000000       0.10000000    
 -2.0400000        18137.227        0.0000000       0.10000000    
 -2.0000000        20640.809        0.0000000       0.10000000    
 -1.9600000        14796.091        0.0000000       0.10000000    
 -1.9200001        12965.097        0.0000000       0.10000000    
 -1.8800001        10728.608        0.0000000       0.10000000    
 -1.8400002        11767.445        0.0000000       0.10000000    
 -1.8000000        14504.518        0.0000000       0.10000000    
 -1.7600000        15986.831        0.0000000       0.10000000    
 -1.7200000        26084.805        0.0000000       0.10000000    
 -1.6800001        29417.025        0.0000000       0.10000000    
 -1.6400001        21826.107        0.0000000       0.10000000    
 -1.6000001        26949.287        0.0000000       0.10000000    
 -1.5599999        14702.428        0.0000000       0.10000000    
 -1.5200000        14711.110        0.0000000       0.10000000    
 -1.4800000        15922.558        0.0000000       0.10000000    
 -1.4400001        23517.855        0.0000000       0.10000000    
 -1.4000001        28474.578        0.0000000       0.10000000    
 -1.3600001        46279.555        0.0000000       0.10000000    
 -1.3200002        42536.297        0.0000000       0.10000000    
 -1.2800000        38454.859        0.0000000       0.10000000    
 -1.2400000        20004.451        0.0000000       0.10000000    
 -1.2000000        22311.973        0.0000000       0.10000000    
 -1.1600001        23124.062        0.0000000       0.10000000    
 -1.1200001        34361.234        0.0000000       0.10000000    
 -1.0800002        39833.363        0.0000000       0.10000000    
 -1.0400000        63831.602        0.0000000       0.10000000    
 -1.0000000        76796.281        0.0000000       0.10000000    
-0.96000004        53371.270        0.0000000       0.10000000    
-0.92000008        42074.230        0.0000000       0.10000000    
-0.88000011        29936.955        0.0000000       0.10000000    
-0.84000015        29358.064        0.0000000       0.10000000    
-0.80000019        31760.949        0.0000000       0.10000000    
-0.75999999        35882.102        0.0000000       0.10000000    
-0.72000003        60592.965        0.0000000       0.10000000    
-0.68000007        71651.703        0.0000000       0.10000000    
-0.64000010        55339.238        0.0000000       0.10000000    
-0.60000014        67299.406        0.0000000       0.10000000    
-0.56000018        32764.770        0.0000000       0.10000000    
-0.51999998        29778.723        0.0000000       0.10000000    
-0.48000002        28421.920        0.0000000       0.10000000    
-0.44000006        37716.988        0.0000000       0.10000000    
-0.40000010        46172.730        0.0000000       0.10000000    
-0.36000013        78303.648        0.0000000       0.10000000    
-0.32000017        74976.672        0.0000000       0.10000000    
-0.27999997        68072.633        0.0000000       0.10000000    
-0.24000001        34270.371        0.0000000       0.10000000    
-0.20000005        33296.047        0.0000000       0.10000000    
-0.16000009        34880.004        0.0000000       0.10000000    
-0.12000012        49186.512        0.0000000       0.10000000    
-0.80000162E-01    58439.160        0.0000000       0.10000000    
-0.40000200E-01    96840.938        0.0000000       0.10000000    
  0.0000000        123083.51        0.0000000       0.10000000    
 0.39999962E-01    89768.727        0.0000000       0.10000000    
 0.79999924E-01    72443.617        0.0000000       0.10000000    
 0.11999989        48581.316        0.0000000       0.10000000    
 0.15999985        43373.289        0.0000000       0.10000000    
 0.19999981        37497.141        0.0000000       0.10000000    
 0.23999977        42486.090        0.0000000       0.10000000    
 0.27999973        62956.648        0.0000000       0.10000000    
 0.31999969        76634.391        0.0000000       0.10000000    
 0.36000013        60867.410        0.0000000       0.10000000    
 0.40000010        74832.281        0.0000000       0.10000000    
 0.44000006        36195.137        0.0000000       0.10000000    
 0.48000002        32266.635        0.0000000       0.10000000    
 0.51999998        26956.627        0.0000000       0.10000000    
 0.55999994        24981.268        0.0000000       0.10000000    
 0.59999990        27336.336        0.0000000       0.10000000    
 0.63999987        38863.383        0.0000000       0.10000000    
 0.67999983        38252.309        0.0000000       0.10000000    
 0.71999979        35832.301        0.0000000       0.10000000    
 0.75999975        19227.711        0.0000000       0.10000000    
 0.79999971        16051.270        0.0000000       0.10000000    
 0.83999968        15863.155        0.0000000       0.10000000    
 0.88000011        16568.377        0.0000000       0.10000000    
 0.92000008        17626.090        0.0000000       0.10000000    
 0.96000004        22963.250        0.0000000       0.10000000    
  1.0000000        27563.367        0.0000000       0.10000000    
  1.0400000        22338.168        0.0000000       0.10000000    
  1.0799999        20669.227        0.0000000       0.10000000    
  1.1199999        14701.378        0.0000000       0.10000000    
  1.1599998        13372.769        0.0000000       0.10000000    
  1.1999998        10560.388        0.0000000       0.10000000    
  1.2399998        10536.182        0.0000000       0.10000000    
  1.2799997        10372.987        0.0000000       0.10000000    
  1.3199997        10893.415        0.0000000       0.10000000    
  1.3599997        8146.0205        0.0000000       0.10000000    
  1.4000001        10821.567        0.0000000       0.10000000    
  1.4400001        7544.8076        0.0000000       0.10000000    
  1.4800000        8586.6865        0.0000000       0.10000000    
  1.5200000        8398.6045        0.0000000       0.10000000    
  1.5599999        8858.7168        0.0000000       0.10000000    
  1.5999999        9057.6416        0.0000000       0.10000000    
  1.6399999        10411.262        0.0000000       0.10000000    
  1.6799998        9850.6689        0.0000000       0.10000000    
  1.7199998        10518.340        0.0000000       0.10000000    
  1.7599998        7082.3755        0.0000000       0.10000000    
  1.7999997        8554.0703        0.0000000       0.10000000    
  1.8399997        8695.7422        0.0000000       0.10000000    
  1.8799996        11250.902        0.0000000       0.10000000    
  1.9200001        12067.213        0.0000000       0.10000000    
  1.9600000        15932.395        0.0000000       0.10000000    
  2.0000000        17544.738        0.0000000       0.10000000    
  2.0400000        13299.799        0.0000000       0.10000000    
  2.0799999        12612.035        0.0000000       0.10000000    
  2.1199999        10601.442        0.0000000       0.10000000    
  2.1599998        11549.637        0.0000000       0.10000000    
  2.1999998        13301.764        0.0000000       0.10000000    
  2.2399998        14098.419        0.0000000       0.10000000    
  2.2799997        20853.016        0.0000000       0.10000000    
  2.3199997        22527.150        0.0000000       0.10000000    
  2.3599997        16201.396        0.0000000       0.10000000    
  2.3999996        19863.533        0.0000000       0.10000000    
  2.4400001        11368.950        0.0000000       0.10000000    
  2.4800000        11694.673        0.0000000       0.10000000    
  2.5200000        12298.844        0.0000000       0.10000000    
  2.5599999        16778.477        0.0000000       0.10000000    
  2.5999999        18849.961        0.0000000       0.10000000    
  2.6399999        27757.811        0.0000000       0.10000000    
  2.6799998        24355.465        0.0000000       0.10000000    
  2.7199998        21729.145        0.0000000       0.10000000    
  2.7599998        11717.613        0.0000000       0.10000000    
  2.7999997        13437.857        0.0000000       0.10000000    
  2.8399997        13532.791        0.0000000       0.10000000    
  2.8799996        19241.225        0.0000000       0.10000000    
  2.9200001        21320.096        0.0000000       0.10000000    
  2.9600000        31502.250        0.0000000       0.10000000    
  3.0000000        35644.992        0.0000000       0.10000000    
  3.0400000        24086.385        0.0000000       0.10000000    
  3.0799999        19252.266        0.0000000       0.10000000    
  3.1199999        14645.784        0.0000000       0.10000000    
  3.1599998        15182.010        0.0000000       0.10000000    
  3.1999998        17932.107        0.0000000       0.10000000    
  3.2399998        19587.061        0.0000000       0.10000000    
  3.2799997        32773.391        0.0000000       0.10000000    
  3.3199997        36974.781        0.0000000       0.10000000    
  3.3599997        27302.588        0.0000000       0.10000000    
  3.3999996        32916.113        0.0000000       0.10000000    
  3.4400001        16534.449        0.0000000       0.10000000    
  3.4800000        15437.651        0.0000000       0.10000000    
  3.5200000        15660.574        0.0000000       0.10000000    
  3.5599999        22410.779        0.0000000       0.10000000    
  3.5999999        26811.988        0.0000000       0.10000000    
  3.6399999        44068.441        0.0000000       0.10000000    
  3.6799998        39987.324        0.0000000       0.10000000    
  3.7199998        35155.270        0.0000000       0.10000000    
  3.7599998        17341.336        0.0000000       0.10000000    
  3.7999997        17442.102        0.0000000       0.10000000    
  3.8399997        17705.068        0.0000000       0.10000000    
  3.8799996        25328.727        0.0000000       0.10000000    
  3.9199996        29040.449        0.0000000       0.10000000    
  3.9600000        46617.238        0.0000000       0.10000000    
  4.0000000        56354.148        0.0000000       0.10000000    
  4.0400000        38907.344        0.0000000       0.10000000    
  4.0799999        29885.902        0.0000000       0.10000000    
  4.1199999        19641.463        0.0000000       0.10000000    
  4.1599998        17671.807        0.0000000       0.10000000    
  4.1999998        16362.775        0.0000000       0.10000000    
  4.2399998        18149.123        0.0000000       0.10000000    
  4.2799997        28300.381        0.0000000       0.10000000    
  4.3199997        33406.586        0.0000000       0.10000000    
  4.3599997        25797.467        0.0000000       0.10000000    
  4.3999996        30722.572        0.0000000       0.10000000    
  4.4399996        14356.098        0.0000000       0.10000000    
  4.4799995        12435.296        0.0000000       0.10000000    
  4.5199995        10628.572        0.0000000       0.10000000    
  4.5599995        11327.688        0.0000000       0.10000000    
  4.5999994        13060.348        0.0000000       0.10000000    
  4.6399994        20477.588        0.0000000       0.10000000    
  4.6799994        19500.361        0.0000000       0.10000000    
  4.7200003        17436.682        0.0000000       0.10000000    
  4.7600002        8612.3477        0.0000000       0.10000000    
  4.8000002        7108.3608        0.0000000       0.10000000    
  4.8400002        7045.7119        0.0000000       0.10000000    
  4.8800001        8202.0205        0.0000000       0.10000000    
  4.9200001        9064.2129        0.0000000       0.10000000    
  4.9600000        13378.940        0.0000000       0.10000000    
  5.0000000        16368.041        0.0000000       0.10000000    
  5.0400000        12183.202        0.0000000       0.10000000    
  5.0799999        10071.722        0.0000000       0.10000000    
  5.1199999        6586.9067        0.0000000       0.10000000    
  5.1599998        5561.2705        0.0000000       0.10000000    
  5.1999998        4104.6279        0.0000000       0.10000000    
  5.2399998        4190.0977        0.0000000       0.10000000    
  5.2799997        4627.0415        0.0000000       0.10000000    
  5.3199997        5114.7158        0.0000000       0.10000000    
  5.3599997        3882.3281        0.0000000       0.10000000    
  5.3999996        4750.6602        0.0000000       0.10000000    
  5.4399996        2701.6335        0.0000000       0.10000000    
  5.4799995        2697.2854        0.0000000       0.10000000    
  5.5199995        2402.0671        0.0000000       0.10000000    
  5.5599995        2356.3906        0.0000000       0.10000000    
  5.5999994        2437.2849        0.0000000       0.10000000    
  5.6399994        3084.0439        0.0000000       0.10000000    
  5.6799994        2996.4385        0.0000000       0.10000000    
  5.7199993        3011.7507        0.0000000       0.10000000    
  5.7600002        1818.5483        0.0000000       0.10000000    
  5.8000002        1907.1056        0.0000000       0.10000000    
  5.8400002        1918.5919        0.0000000       0.10000000    
  5.8800001        2371.7202        0.0000000       0.10000000    
  5.9200001        2574.2236        0.0000000       0.10000000    
  5.9600000        3541.9602        0.0000000       0.10000000    
  6.0000000        4170.1470        0.0000000       0.10000000    
