# Supplementary material for: Quantitative analysis of diffuse electron scattering in the lithium-ion battery cathode material Li1.2Ni0.13Mn0.54Co0.13O2
Source: IUCrJ. 2022 Sep 1;9(Pt 5):695–704. doi: 10.1107/S2052252522007746 (PMC9438490; doi:10.1107/S2052252522007746)
Supplement: Supplementary file 1 [file m-09-00695-sup1.zip › Refinement 210/SUM/calc.0023]

#
#
 -4.0000000        24568.605        0.0000000       0.10000000    
 -3.9600000        16297.756        0.0000000       0.10000000    
 -3.9200001        11531.039        0.0000000       0.10000000    
 -3.8800001        8151.4448        0.0000000       0.10000000    
 -3.8399999        7480.4170        0.0000000       0.10000000    
 -3.8000000        4982.2764        0.0000000       0.10000000    
 -3.7600000        6530.5562        0.0000000       0.10000000    
 -3.7200000        8908.1348        0.0000000       0.10000000    
 -3.6800001        10781.084        0.0000000       0.10000000    
 -3.6400001        10711.062        0.0000000       0.10000000    
 -3.5999999        7548.9712        0.0000000       0.10000000    
 -3.5599999        6923.4912        0.0000000       0.10000000    
 -3.5200000        5117.7690        0.0000000       0.10000000    
 -3.4800000        4304.4258        0.0000000       0.10000000    
 -3.4400001        4592.4619        0.0000000       0.10000000    
 -3.4000001        4616.8936        0.0000000       0.10000000    
 -3.3600001        5277.4863        0.0000000       0.10000000    
 -3.3199999        6082.1318        0.0000000       0.10000000    
 -3.2800000        5291.3018        0.0000000       0.10000000    
 -3.2400000        4701.0342        0.0000000       0.10000000    
 -3.2000000        5160.8120        0.0000000       0.10000000    
 -3.1600001        4086.3291        0.0000000       0.10000000    
 -3.1199999        3708.5505        0.0000000       0.10000000    
 -3.0799999        4314.8574        0.0000000       0.10000000    
 -3.0400000        5266.7661        0.0000000       0.10000000    
 -3.0000000        6364.0151        0.0000000       0.10000000    
 -2.9600000        4712.1421        0.0000000       0.10000000    
 -2.9200001        3928.7988        0.0000000       0.10000000    
 -2.8800001        3576.8054        0.0000000       0.10000000    
 -2.8400002        3736.1694        0.0000000       0.10000000    
 -2.8000002        2632.4785        0.0000000       0.10000000    
 -2.7600000        3151.6641        0.0000000       0.10000000    
 -2.7200000        3234.3772        0.0000000       0.10000000    
 -2.6800001        3159.7451        0.0000000       0.10000000    
 -2.6399999        3501.5986        0.0000000       0.10000000    
 -2.5999999        3478.1108        0.0000000       0.10000000    
 -2.5599999        4538.0654        0.0000000       0.10000000    
 -2.5200000        3880.6553        0.0000000       0.10000000    
 -2.4800000        3907.8872        0.0000000       0.10000000    
 -2.4400001        5896.9961        0.0000000       0.10000000    
 -2.4000001        6005.0039        0.0000000       0.10000000    
 -2.3600001        6899.6758        0.0000000       0.10000000    
 -2.3200002        8372.5986        0.0000000       0.10000000    
 -2.2800002        7150.8574        0.0000000       0.10000000    
 -2.2400000        6701.2593        0.0000000       0.10000000    
 -2.2000000        9631.2822        0.0000000       0.10000000    
 -2.1600001        9304.0234        0.0000000       0.10000000    
 -2.1199999        11048.409        0.0000000       0.10000000    
 -2.0799999        16021.979        0.0000000       0.10000000    
 -2.0400000        21343.752        0.0000000       0.10000000    
 -2.0000000        28352.984        0.0000000       0.10000000    
 -1.9600000        17774.664        0.0000000       0.10000000    
 -1.9200001        12550.036        0.0000000       0.10000000    
 -1.8800001        11008.890        0.0000000       0.10000000    
 -1.8400002        13094.235        0.0000000       0.10000000    
 -1.8000000        9967.6787        0.0000000       0.10000000    
 -1.7600000        14222.175        0.0000000       0.10000000    
 -1.7200000        23829.631        0.0000000       0.10000000    
 -1.6800001        26138.615        0.0000000       0.10000000    
 -1.6400001        24241.572        0.0000000       0.10000000    
 -1.6000001        15655.090        0.0000000       0.10000000    
 -1.5599999        17392.648        0.0000000       0.10000000    
 -1.5200000        13770.973        0.0000000       0.10000000    
 -1.4800000        13682.546        0.0000000       0.10000000    
 -1.4400001        21670.412        0.0000000       0.10000000    
 -1.4000001        24957.902        0.0000000       0.10000000    
 -1.3600001        31270.518        0.0000000       0.10000000    
 -1.3200002        36253.879        0.0000000       0.10000000    
 -1.2800000        29650.377        0.0000000       0.10000000    
 -1.2400000        24963.949        0.0000000       0.10000000    
 -1.2000000        31092.186        0.0000000       0.10000000    
 -1.1600001        28613.482        0.0000000       0.10000000    
 -1.1200001        34664.121        0.0000000       0.10000000    
 -1.0800002        55128.844        0.0000000       0.10000000    
 -1.0400000        77036.023        0.0000000       0.10000000    
 -1.0000000        110569.58        0.0000000       0.10000000    
-0.96000004        66960.781        0.0000000       0.10000000    
-0.92000008        43918.340        0.0000000       0.10000000    
-0.88000011        31362.893        0.0000000       0.10000000    
-0.84000015        32161.918        0.0000000       0.10000000    
-0.80000019        22725.635        0.0000000       0.10000000    
-0.75999999        32480.352        0.0000000       0.10000000    
-0.72000003        55484.414        0.0000000       0.10000000    
-0.68000007        64657.371        0.0000000       0.10000000    
-0.64000010        59963.129        0.0000000       0.10000000    
-0.60000014        36559.141        0.0000000       0.10000000    
-0.56000018        34773.715        0.0000000       0.10000000    
-0.51999998        26147.365        0.0000000       0.10000000    
-0.48000002        23967.045        0.0000000       0.10000000    
-0.44000006        33577.059        0.0000000       0.10000000    
-0.40000010        40032.859        0.0000000       0.10000000    
-0.36000013        52169.422        0.0000000       0.10000000    
-0.32000017        60887.809        0.0000000       0.10000000    
-0.27999997        51377.691        0.0000000       0.10000000    
-0.24000001        43263.012        0.0000000       0.10000000    
-0.20000005        48791.945        0.0000000       0.10000000    
-0.16000009        42572.555        0.0000000       0.10000000    
-0.12000012        49660.566        0.0000000       0.10000000    
-0.80000162E-01    81074.633        0.0000000       0.10000000    
-0.40000200E-01    117981.41        0.0000000       0.10000000    
  0.0000000        178335.62        0.0000000       0.10000000    
 0.39999962E-01    112667.05        0.0000000       0.10000000    
 0.79999924E-01    76201.672        0.0000000       0.10000000    
 0.11999989        51211.555        0.0000000       0.10000000    
 0.15999985        45900.859        0.0000000       0.10000000    
 0.19999981        29961.703        0.0000000       0.10000000    
 0.23999977        39845.250        0.0000000       0.10000000    
 0.27999973        57087.500        0.0000000       0.10000000    
 0.31999969        68904.812        0.0000000       0.10000000    
 0.36000013        65475.086        0.0000000       0.10000000    
 0.40000010        43108.426        0.0000000       0.10000000    
 0.44000006        37047.039        0.0000000       0.10000000    
 0.48000002        26438.518        0.0000000       0.10000000    
 0.51999998        21617.957        0.0000000       0.10000000    
 0.55999994        22133.686        0.0000000       0.10000000    
 0.59999990        23203.164        0.0000000       0.10000000    
 0.63999987        27675.447        0.0000000       0.10000000    
 0.67999983        31507.727        0.0000000       0.10000000    
 0.71999979        27172.279        0.0000000       0.10000000    
 0.75999975        23380.590        0.0000000       0.10000000    
 0.79999971        23745.205        0.0000000       0.10000000    
 0.83999968        18050.367        0.0000000       0.10000000    
 0.88000011        16247.451        0.0000000       0.10000000    
 0.92000008        20615.037        0.0000000       0.10000000    
 0.96000004        27222.773        0.0000000       0.10000000    
  1.0000000        36848.914        0.0000000       0.10000000    
  1.0400000        25937.234        0.0000000       0.10000000    
  1.0799999        19619.949        0.0000000       0.10000000    
  1.1199999        15118.070        0.0000000       0.10000000    
  1.1599998        13901.393        0.0000000       0.10000000    
  1.1999998        8899.4463        0.0000000       0.10000000    
  1.2399998        9986.2422        0.0000000       0.10000000    
  1.2799997        9052.7109        0.0000000       0.10000000    
  1.3199997        9025.4912        0.0000000       0.10000000    
  1.3599997        9439.4404        0.0000000       0.10000000    
  1.4000001        8738.3223        0.0000000       0.10000000    
  1.4400001        9687.2969        0.0000000       0.10000000    
  1.4800000        7623.1411        0.0000000       0.10000000    
  1.5200000        6812.6035        0.0000000       0.10000000    
  1.5599999        8705.1084        0.0000000       0.10000000    
  1.5999999        7906.1855        0.0000000       0.10000000    
  1.6399999        8294.6504        0.0000000       0.10000000    
  1.6799998        9942.7070        0.0000000       0.10000000    
  1.7199998        8598.2998        0.0000000       0.10000000    
  1.7599998        8245.5742        0.0000000       0.10000000    
  1.7999997        11310.527        0.0000000       0.10000000    
  1.8399997        10258.097        0.0000000       0.10000000    
  1.8799996        11085.259        0.0000000       0.10000000    
  1.9200001        14545.738        0.0000000       0.10000000    
  1.9600000        18490.256        0.0000000       0.10000000    
  2.0000000        23090.822        0.0000000       0.10000000    
  2.0400000        15332.180        0.0000000       0.10000000    
  2.0799999        11627.710        0.0000000       0.10000000    
  2.1199999        10789.139        0.0000000       0.10000000    
  2.1599998        12688.338        0.0000000       0.10000000    
  2.1999998        9421.7090        0.0000000       0.10000000    
  2.2399998        12625.659        0.0000000       0.10000000    
  2.2799997        18929.602        0.0000000       0.10000000    
  2.3199997        19739.967        0.0000000       0.10000000    
  2.3599997        18239.184        0.0000000       0.10000000    
  2.3999996        12447.956        0.0000000       0.10000000    
  2.4400001        13978.098        0.0000000       0.10000000    
  2.4800000        10935.688        0.0000000       0.10000000    
  2.5200000        10463.673        0.0000000       0.10000000    
  2.5599999        15733.982        0.0000000       0.10000000    
  2.5999999        16541.279        0.0000000       0.10000000    
  2.6399999        19301.631        0.0000000       0.10000000    
  2.6799998        21639.619        0.0000000       0.10000000    
  2.7199998        17062.047        0.0000000       0.10000000    
  2.7599998        14322.416        0.0000000       0.10000000    
  2.7999997        18192.533        0.0000000       0.10000000    
  2.8399997        16608.699        0.0000000       0.10000000    
  2.8799996        19293.047        0.0000000       0.10000000    
  2.9200001        28572.797        0.0000000       0.10000000    
  2.9600000        37559.566        0.0000000       0.10000000    
  3.0000000        50253.352        0.0000000       0.10000000    
  3.0400000        29636.625        0.0000000       0.10000000    
  3.0799999        19356.410        0.0000000       0.10000000    
  3.1199999        15159.518        0.0000000       0.10000000    
  3.1599998        16882.471        0.0000000       0.10000000    
  3.1999998        12329.456        0.0000000       0.10000000    
  3.2399998        17464.836        0.0000000       0.10000000    
  3.2799997        30024.564        0.0000000       0.10000000    
  3.3199997        33132.250        0.0000000       0.10000000    
  3.3599997        29967.668        0.0000000       0.10000000    
  3.3999996        18252.912        0.0000000       0.10000000    
  3.4400001        18637.414        0.0000000       0.10000000    
  3.4800000        14163.185        0.0000000       0.10000000    
  3.5200000        13429.454        0.0000000       0.10000000    
  3.5599999        20317.740        0.0000000       0.10000000    
  3.5999999        23416.404        0.0000000       0.10000000    
  3.6399999        29399.412        0.0000000       0.10000000    
  3.6799998        33161.281        0.0000000       0.10000000    
  3.7199998        26779.180        0.0000000       0.10000000    
  3.7599998        21862.471        0.0000000       0.10000000    
  3.7999997        24951.240        0.0000000       0.10000000    
  3.8399997        21877.172        0.0000000       0.10000000    
  3.8799996        25610.037        0.0000000       0.10000000    
  3.9199996        40642.109        0.0000000       0.10000000    
  3.9600000        56662.703        0.0000000       0.10000000    
  4.0000000        81798.578        0.0000000       0.10000000    
  4.0400000        49049.184        0.0000000       0.10000000    
  4.0799999        31588.807        0.0000000       0.10000000    
  4.1199999        20699.963        0.0000000       0.10000000    
  4.1599998        18982.578        0.0000000       0.10000000    
  4.1999998        12429.133        0.0000000       0.10000000    
  4.2399998        16755.580        0.0000000       0.10000000    
  4.2799997        25821.402        0.0000000       0.10000000    
  4.3199997        30174.213        0.0000000       0.10000000    
  4.3599997        27746.783        0.0000000       0.10000000    
  4.3999996        16940.484        0.0000000       0.10000000    
  4.4399996        14649.139        0.0000000       0.10000000    
  4.4799995        10415.246        0.0000000       0.10000000    
  4.5199995        8714.7041        0.0000000       0.10000000    
  4.5599995        9918.8428        0.0000000       0.10000000    
  4.5999994        11179.849        0.0000000       0.10000000    
  4.6399994        13888.566        0.0000000       0.10000000    
  4.6799994        15593.483        0.0000000       0.10000000    
  4.7200003        13071.473        0.0000000       0.10000000    
  4.7600002        10739.639        0.0000000       0.10000000    
  4.8000002        10718.720        0.0000000       0.10000000    
  4.8400002        8263.9141        0.0000000       0.10000000    
  4.8800001        8178.8364        0.0000000       0.10000000    
  4.9200001        11743.282        0.0000000       0.10000000    
  4.9600000        16209.355        0.0000000       0.10000000    
  5.0000000        23095.762        0.0000000       0.10000000    
  5.0400000        14825.732        0.0000000       0.10000000    
  5.0799999        10151.521        0.0000000       0.10000000    
  5.1199999        6872.4614        0.0000000       0.10000000    
  5.1599998        5767.2319        0.0000000       0.10000000    
  5.1999998        3516.4365        0.0000000       0.10000000    
  5.2399998        4004.6997        0.0000000       0.10000000    
  5.2799997        4098.8628        0.0000000       0.10000000    
  5.3199997        4426.9092        0.0000000       0.10000000    
  5.3599997        4307.7627        0.0000000       0.10000000    
  5.3999996        3304.8721        0.0000000       0.10000000    
  5.4399996        3149.7810        0.0000000       0.10000000    
  5.4799995        2309.1965        0.0000000       0.10000000    
  5.5199995        1934.3364        0.0000000       0.10000000    
  5.5599995        2248.0796        0.0000000       0.10000000    
  5.5999994        2108.4766        0.0000000       0.10000000    
  5.6399994        2334.5281        0.0000000       0.10000000    
  5.6799994        2758.3235        0.0000000       0.10000000    
  5.7199993        2376.3174        0.0000000       0.10000000    
  5.7600002        2171.2336        0.0000000       0.10000000    
  5.8000002        2638.2854        0.0000000       0.10000000    
  5.8400002        2253.2805        0.0000000       0.10000000    
  5.8800001        2344.1213        0.0000000       0.10000000    
  5.9200001        3172.0659        0.0000000       0.10000000    
  5.9600000        4184.3223        0.0000000       0.10000000    
  6.0000000        5664.0850        0.0000000       0.10000000    
