# Supplementary material for: Quantitative analysis of diffuse electron scattering in the lithium-ion battery cathode material Li1.2Ni0.13Mn0.54Co0.13O2
Source: IUCrJ. 2022 Sep 1;9(Pt 5):695–704. doi: 10.1107/S2052252522007746 (PMC9438490; doi:10.1107/S2052252522007746)
Supplement: Supplementary file 1 [file m-09-00695-sup1.zip › Refinement 210/SUM/calc.0024]

#
#
 -4.0000000        16858.195        0.0000000       0.10000000    
 -3.9600000        16360.494        0.0000000       0.10000000    
 -3.9200001        14262.048        0.0000000       0.10000000    
 -3.8800001        7805.0005        0.0000000       0.10000000    
 -3.8399999        7143.1182        0.0000000       0.10000000    
 -3.8000000        6371.2207        0.0000000       0.10000000    
 -3.7600000        7255.8965        0.0000000       0.10000000    
 -3.7200000        8727.8184        0.0000000       0.10000000    
 -3.6800001        13007.950        0.0000000       0.10000000    
 -3.6400001        13471.625        0.0000000       0.10000000    
 -3.5999999        9649.9082        0.0000000       0.10000000    
 -3.5599999        6592.5938        0.0000000       0.10000000    
 -3.5200000        5335.2173        0.0000000       0.10000000    
 -3.4800000        5782.5088        0.0000000       0.10000000    
 -3.4400001        5118.1875        0.0000000       0.10000000    
 -3.4000001        5339.7764        0.0000000       0.10000000    
 -3.3600001        6062.5605        0.0000000       0.10000000    
 -3.3199999        6188.7402        0.0000000       0.10000000    
 -3.2800000        7269.8389        0.0000000       0.10000000    
 -3.2400000        3533.8938        0.0000000       0.10000000    
 -3.2000000        4284.8242        0.0000000       0.10000000    
 -3.1600001        3487.6262        0.0000000       0.10000000    
 -3.1199999        4032.2949        0.0000000       0.10000000    
 -3.0799999        4015.7600        0.0000000       0.10000000    
 -3.0400000        4462.9780        0.0000000       0.10000000    
 -3.0000000        5100.5503        0.0000000       0.10000000    
 -2.9600000        4963.2896        0.0000000       0.10000000    
 -2.9200001        4883.8145        0.0000000       0.10000000    
 -2.8800001        3775.8218        0.0000000       0.10000000    
 -2.8400002        3639.0830        0.0000000       0.10000000    
 -2.8000002        3449.5979        0.0000000       0.10000000    
 -2.7600000        3289.1777        0.0000000       0.10000000    
 -2.7200000        3181.0154        0.0000000       0.10000000    
 -2.6800001        3321.0466        0.0000000       0.10000000    
 -2.6399999        3554.2456        0.0000000       0.10000000    
 -2.5999999        3703.0916        0.0000000       0.10000000    
 -2.5599999        3496.2031        0.0000000       0.10000000    
 -2.5200000        3870.7893        0.0000000       0.10000000    
 -2.4800000        5591.4351        0.0000000       0.10000000    
 -2.4400001        5814.3193        0.0000000       0.10000000    
 -2.4000001        6529.2871        0.0000000       0.10000000    
 -2.3600001        8017.1089        0.0000000       0.10000000    
 -2.3200002        7954.4434        0.0000000       0.10000000    
 -2.2800002        9010.5596        0.0000000       0.10000000    
 -2.2400000        5901.4624        0.0000000       0.10000000    
 -2.2000000        7978.0938        0.0000000       0.10000000    
 -2.1600001        7502.7217        0.0000000       0.10000000    
 -2.1199999        9928.5752        0.0000000       0.10000000    
 -2.0799999        13531.692        0.0000000       0.10000000    
 -2.0400000        17524.086        0.0000000       0.10000000    
 -2.0000000        20277.316        0.0000000       0.10000000    
 -1.9600000        18118.029        0.0000000       0.10000000    
 -1.9200001        15805.315        0.0000000       0.10000000    
 -1.8800001        11290.973        0.0000000       0.10000000    
 -1.8400002        12036.361        0.0000000       0.10000000    
 -1.8000000        16055.451        0.0000000       0.10000000    
 -1.7600000        19293.920        0.0000000       0.10000000    
 -1.7200000        22764.488        0.0000000       0.10000000    
 -1.6800001        33619.246        0.0000000       0.10000000    
 -1.6400001        30781.367        0.0000000       0.10000000    
 -1.6000001        21049.992        0.0000000       0.10000000    
 -1.5599999        14883.714        0.0000000       0.10000000    
 -1.5200000        14614.860        0.0000000       0.10000000    
 -1.4800000        18981.721        0.0000000       0.10000000    
 -1.4400001        21953.912        0.0000000       0.10000000    
 -1.4000001        28457.498        0.0000000       0.10000000    
 -1.3600001        36988.879        0.0000000       0.10000000    
 -1.3200002        35617.902        0.0000000       0.10000000    
 -1.2800000        40206.578        0.0000000       0.10000000    
 -1.2400000        18939.721        0.0000000       0.10000000    
 -1.2000000        24972.154        0.0000000       0.10000000    
 -1.1600001        22771.363        0.0000000       0.10000000    
 -1.1200001        29394.135        0.0000000       0.10000000    
 -1.0800002        43992.109        0.0000000       0.10000000    
 -1.0400000        61578.160        0.0000000       0.10000000    
 -1.0000000        75029.703        0.0000000       0.10000000    
-0.96000004        66972.906        0.0000000       0.10000000    
-0.92000008        54768.180        0.0000000       0.10000000    
-0.88000011        30274.365        0.0000000       0.10000000    
-0.84000015        29624.391        0.0000000       0.10000000    
-0.80000019        34789.539        0.0000000       0.10000000    
-0.75999999        43060.656        0.0000000       0.10000000    
-0.72000003        53272.219        0.0000000       0.10000000    
-0.68000007        83371.109        0.0000000       0.10000000    
-0.64000010        78782.742        0.0000000       0.10000000    
-0.60000014        51081.676        0.0000000       0.10000000    
-0.56000018        32879.766        0.0000000       0.10000000    
-0.51999998        28324.150        0.0000000       0.10000000    
-0.48000002        32132.027        0.0000000       0.10000000    
-0.44000006        35939.969        0.0000000       0.10000000    
-0.40000010        46964.754        0.0000000       0.10000000    
-0.36000013        61644.465        0.0000000       0.10000000    
-0.32000017        61454.684        0.0000000       0.10000000    
-0.27999997        72379.461        0.0000000       0.10000000    
-0.24000001        29831.836        0.0000000       0.10000000    
-0.20000005        38830.012        0.0000000       0.10000000    
-0.16000009        34412.695        0.0000000       0.10000000    
-0.12000012        43546.266        0.0000000       0.10000000    
-0.80000162E-01    64242.664        0.0000000       0.10000000    
-0.40000200E-01    93613.117        0.0000000       0.10000000    
  0.0000000        120487.66        0.0000000       0.10000000    
 0.39999962E-01    112518.43        0.0000000       0.10000000    
 0.79999924E-01    94323.258        0.0000000       0.10000000    
 0.11999989        48392.484        0.0000000       0.10000000    
 0.15999985        43430.988        0.0000000       0.10000000    
 0.19999981        39457.480        0.0000000       0.10000000    
 0.23999977        46145.219        0.0000000       0.10000000    
 0.27999973        55686.609        0.0000000       0.10000000    
 0.31999969        85014.703        0.0000000       0.10000000    
 0.36000013        84366.117        0.0000000       0.10000000    
 0.40000010        57082.875        0.0000000       0.10000000    
 0.44000006        36454.461        0.0000000       0.10000000    
 0.48000002        28010.893        0.0000000       0.10000000    
 0.51999998        28556.545        0.0000000       0.10000000    
 0.55999994        25403.898        0.0000000       0.10000000    
 0.59999990        27489.523        0.0000000       0.10000000    
 0.63999987        31995.730        0.0000000       0.10000000    
 0.67999983        32620.234        0.0000000       0.10000000    
 0.71999979        38513.441        0.0000000       0.10000000    
 0.75999975        16268.225        0.0000000       0.10000000    
 0.79999971        19460.387        0.0000000       0.10000000    
 0.83999968        15453.921        0.0000000       0.10000000    
 0.88000011        17538.441        0.0000000       0.10000000    
 0.92000008        18374.602        0.0000000       0.10000000    
 0.96000004        22445.682        0.0000000       0.10000000    
  1.0000000        27485.090        0.0000000       0.10000000    
  1.0400000        26705.697        0.0000000       0.10000000    
  1.0799999        24260.047        0.0000000       0.10000000    
  1.1199999        15306.258        0.0000000       0.10000000    
  1.1599998        13594.344        0.0000000       0.10000000    
  1.1999998        10787.738        0.0000000       0.10000000    
  1.2399998        9693.1025        0.0000000       0.10000000    
  1.2799997        9042.2217        0.0000000       0.10000000    
  1.3199997        9184.8711        0.0000000       0.10000000    
  1.3599997        9813.4902        0.0000000       0.10000000    
  1.4000001        9230.4844        0.0000000       0.10000000    
  1.4400001        7821.5981        0.0000000       0.10000000    
  1.4800000        7519.7437        0.0000000       0.10000000    
  1.5200000        9699.2969        0.0000000       0.10000000    
  1.5599999        8725.2910        0.0000000       0.10000000    
  1.5999999        8482.1416        0.0000000       0.10000000    
  1.6399999        9493.3135        0.0000000       0.10000000    
  1.6799998        9451.2998        0.0000000       0.10000000    
  1.7199998        10734.789        0.0000000       0.10000000    
  1.7599998        7303.0806        0.0000000       0.10000000    
  1.7999997        9468.7881        0.0000000       0.10000000    
  1.8399997        8447.2734        0.0000000       0.10000000    
  1.8799996        10713.795        0.0000000       0.10000000    
  1.9200001        12858.281        0.0000000       0.10000000    
  1.9600000        15458.981        0.0000000       0.10000000    
  2.0000000        17387.293        0.0000000       0.10000000    
  2.0400000        15886.593        0.0000000       0.10000000    
  2.0799999        14622.500        0.0000000       0.10000000    
  2.1199999        11303.209        0.0000000       0.10000000    
  2.1599998        11852.635        0.0000000       0.10000000    
  2.1999998        14553.356        0.0000000       0.10000000    
  2.2399998        16289.595        0.0000000       0.10000000    
  2.2799997        18153.297        0.0000000       0.10000000    
  2.3199997        24732.051        0.0000000       0.10000000    
  2.3599997        22323.197        0.0000000       0.10000000    
  2.3999996        15860.076        0.0000000       0.10000000    
  2.4400001        11585.738        0.0000000       0.10000000    
  2.4800000        11385.942        0.0000000       0.10000000    
  2.5200000        14674.896        0.0000000       0.10000000    
  2.5599999        15775.099        0.0000000       0.10000000    
  2.5999999        18569.209        0.0000000       0.10000000    
  2.6399999        22716.467        0.0000000       0.10000000    
  2.6799998        20988.443        0.0000000       0.10000000    
  2.7199998        22493.779        0.0000000       0.10000000    
  2.7599998        11620.935        0.0000000       0.10000000    
  2.7999997        14815.285        0.0000000       0.10000000    
  2.8399997        13270.060        0.0000000       0.10000000    
  2.8799996        16719.869        0.0000000       0.10000000    
  2.9200001        23390.832        0.0000000       0.10000000    
  2.9600000        30398.404        0.0000000       0.10000000    
  3.0000000        34895.102        0.0000000       0.10000000    
  3.0400000        29896.686        0.0000000       0.10000000    
  3.0799999        24290.227        0.0000000       0.10000000    
  3.1199999        15171.644        0.0000000       0.10000000    
  3.1599998        15456.463        0.0000000       0.10000000    
  3.1999998        19872.375        0.0000000       0.10000000    
  3.2399998        23939.260        0.0000000       0.10000000    
  3.2799997        28685.008        0.0000000       0.10000000    
  3.3199997        42980.621        0.0000000       0.10000000    
  3.3599997        38887.688        0.0000000       0.10000000    
  3.3999996        25298.232        0.0000000       0.10000000    
  3.4400001        16651.303        0.0000000       0.10000000    
  3.4800000        15238.536        0.0000000       0.10000000    
  3.5200000        18360.332        0.0000000       0.10000000    
  3.5599999        20995.348        0.0000000       0.10000000    
  3.5999999        27065.832        0.0000000       0.10000000    
  3.6399999        34824.316        0.0000000       0.10000000    
  3.6799998        32978.266        0.0000000       0.10000000    
  3.7199998        37060.105        0.0000000       0.10000000    
  3.7599998        15731.751        0.0000000       0.10000000    
  3.7999997        19887.785        0.0000000       0.10000000    
  3.8399997        17473.523        0.0000000       0.10000000    
  3.8799996        21790.502        0.0000000       0.10000000    
  3.9199996        32092.744        0.0000000       0.10000000    
  3.9600000        44996.016        0.0000000       0.10000000    
  4.0000000        55069.227        0.0000000       0.10000000    
  4.0400000        48917.824        0.0000000       0.10000000    
  4.0799999        39204.805        0.0000000       0.10000000    
  4.1199999        19601.832        0.0000000       0.10000000    
  4.1599998        17726.633        0.0000000       0.10000000    
  4.1999998        17561.768        0.0000000       0.10000000    
  4.2399998        20799.984        0.0000000       0.10000000    
  4.2799997        24983.730        0.0000000       0.10000000    
  4.3199997        38200.672        0.0000000       0.10000000    
  4.3599997        36358.129        0.0000000       0.10000000    
  4.3999996        23257.020        0.0000000       0.10000000    
  4.4399996        14404.719        0.0000000       0.10000000    
  4.4799995        11229.574        0.0000000       0.10000000    
  4.5199995        11481.401        0.0000000       0.10000000    
  4.5599995        11170.545        0.0000000       0.10000000    
  4.5999994        13328.737        0.0000000       0.10000000    
  4.6399994        16274.696        0.0000000       0.10000000    
  4.6799994        16080.316        0.0000000       0.10000000    
  4.7200003        18745.566        0.0000000       0.10000000    
  4.7600002        7137.7305        0.0000000       0.10000000    
  4.8000002        8612.8496        0.0000000       0.10000000    
  4.8400002        6915.9517        0.0000000       0.10000000    
  4.8800001        8023.6636        0.0000000       0.10000000    
  4.9200001        9719.6104        0.0000000       0.10000000    
  4.9600000        13000.035        0.0000000       0.10000000    
  5.0000000        16147.784        0.0000000       0.10000000    
  5.0400000        14974.451        0.0000000       0.10000000    
  5.0799999        12529.791        0.0000000       0.10000000    
  5.1199999        6678.2671        0.0000000       0.10000000    
  5.1599998        5600.3657        0.0000000       0.10000000    
  5.1999998        4178.0176        0.0000000       0.10000000    
  5.2399998        3988.1450        0.0000000       0.10000000    
  5.2799997        4076.4055        0.0000000       0.10000000    
  5.3199997        4929.7378        0.0000000       0.10000000    
  5.3599997        5013.2441        0.0000000       0.10000000    
  5.3999996        3832.6648        0.0000000       0.10000000    
  5.4399996        2768.3948        0.0000000       0.10000000    
  5.4799995        2328.9734        0.0000000       0.10000000    
  5.5199995        2688.2893        0.0000000       0.10000000    
  5.5599995        2348.9399        0.0000000       0.10000000    
  5.5999994        2339.5015        0.0000000       0.10000000    
  5.6399994        2687.3506        0.0000000       0.10000000    
  5.6799994        2711.5500        0.0000000       0.10000000    
  5.7199993        3145.6477        0.0000000       0.10000000    
  5.7600002        1730.5173        0.0000000       0.10000000    
  5.8000002        2179.6587        0.0000000       0.10000000    
  5.8400002        1869.8059        0.0000000       0.10000000    
  5.8800001        2293.7451        0.0000000       0.10000000    
  5.9200001        2744.6995        0.0000000       0.10000000    
  5.9600000        3439.9297        0.0000000       0.10000000    
  6.0000000        4125.9951        0.0000000       0.10000000    
