# Supplementary material for: Quantitative analysis of diffuse electron scattering in the lithium-ion battery cathode material Li1.2Ni0.13Mn0.54Co0.13O2
Source: IUCrJ. 2022 Sep 1;9(Pt 5):695–704. doi: 10.1107/S2052252522007746 (PMC9438490; doi:10.1107/S2052252522007746)
Supplement: Supplementary file 1 [file m-09-00695-sup1.zip › Refinement 210/SUM/calc.0025]

#
#
 -4.0000000        15014.549        0.0000000       0.10000000    
 -3.9600000        17040.592        0.0000000       0.10000000    
 -3.9200001        11900.077        0.0000000       0.10000000    
 -3.8800001        8974.4307        0.0000000       0.10000000    
 -3.8399999        7765.4233        0.0000000       0.10000000    
 -3.8000000        7208.1816        0.0000000       0.10000000    
 -3.7600000        7900.3413        0.0000000       0.10000000    
 -3.7200000        11566.951        0.0000000       0.10000000    
 -3.6800001        10946.322        0.0000000       0.10000000    
 -3.6400001        11680.143        0.0000000       0.10000000    
 -3.5999999        9733.2754        0.0000000       0.10000000    
 -3.5599999        7740.3325        0.0000000       0.10000000    
 -3.5200000        5592.1587        0.0000000       0.10000000    
 -3.4800000        5503.1694        0.0000000       0.10000000    
 -3.4400001        6036.6450        0.0000000       0.10000000    
 -3.4000001        7152.6069        0.0000000       0.10000000    
 -3.3600001        5750.0713        0.0000000       0.10000000    
 -3.3199999        5196.7661        0.0000000       0.10000000    
 -3.2800000        5869.9312        0.0000000       0.10000000    
 -3.2400000        5127.5083        0.0000000       0.10000000    
 -3.2000000        4733.2417        0.0000000       0.10000000    
 -3.1600001        3046.7314        0.0000000       0.10000000    
 -3.1199999        4246.8530        0.0000000       0.10000000    
 -3.0799999        4559.2188        0.0000000       0.10000000    
 -3.0400000        4920.4819        0.0000000       0.10000000    
 -3.0000000        5231.9468        0.0000000       0.10000000    
 -2.9600000        5577.4927        0.0000000       0.10000000    
 -2.9200001        4833.4033        0.0000000       0.10000000    
 -2.8800001        4338.4551        0.0000000       0.10000000    
 -2.8400002        4086.5940        0.0000000       0.10000000    
 -2.8000002        3931.9231        0.0000000       0.10000000    
 -2.7600000        3668.9053        0.0000000       0.10000000    
 -2.7200000        3982.4309        0.0000000       0.10000000    
 -2.6800001        3801.4004        0.0000000       0.10000000    
 -2.6399999        4135.8379        0.0000000       0.10000000    
 -2.5999999        3840.3774        0.0000000       0.10000000    
 -2.5599999        4540.6602        0.0000000       0.10000000    
 -2.5200000        4217.2402        0.0000000       0.10000000    
 -2.4800000        5487.4883        0.0000000       0.10000000    
 -2.4400001        6873.0171        0.0000000       0.10000000    
 -2.4000001        8082.1157        0.0000000       0.10000000    
 -2.3600001        7224.8438        0.0000000       0.10000000    
 -2.3200002        6868.8408        0.0000000       0.10000000    
 -2.2800002        8110.7520        0.0000000       0.10000000    
 -2.2400000        7783.6006        0.0000000       0.10000000    
 -2.2000000        7825.8027        0.0000000       0.10000000    
 -2.1600001        7187.7300        0.0000000       0.10000000    
 -2.1199999        10754.273        0.0000000       0.10000000    
 -2.0799999        15040.111        0.0000000       0.10000000    
 -2.0400000        18530.887        0.0000000       0.10000000    
 -2.0000000        19502.154        0.0000000       0.10000000    
 -1.9600000        19730.936        0.0000000       0.10000000    
 -1.9200001        15501.367        0.0000000       0.10000000    
 -1.8800001        14440.145        0.0000000       0.10000000    
 -1.8400002        13627.062        0.0000000       0.10000000    
 -1.8000000        15612.755        0.0000000       0.10000000    
 -1.7600000        19359.080        0.0000000       0.10000000    
 -1.7200000        30964.152        0.0000000       0.10000000    
 -1.6800001        26790.172        0.0000000       0.10000000    
 -1.6400001        27095.152        0.0000000       0.10000000    
 -1.6000001        21286.312        0.0000000       0.10000000    
 -1.5599999        17807.338        0.0000000       0.10000000    
 -1.5200000        15022.832        0.0000000       0.10000000    
 -1.4800000        19493.502        0.0000000       0.10000000    
 -1.4400001        23729.533        0.0000000       0.10000000    
 -1.4000001        31470.957        0.0000000       0.10000000    
 -1.3600001        31163.090        0.0000000       0.10000000    
 -1.3200002        26995.502        0.0000000       0.10000000    
 -1.2800000        31618.766        0.0000000       0.10000000    
 -1.2400000        25685.061        0.0000000       0.10000000    
 -1.2000000        24394.543        0.0000000       0.10000000    
 -1.1600001        21553.695        0.0000000       0.10000000    
 -1.1200001        32222.400        0.0000000       0.10000000    
 -1.0800002        48782.805        0.0000000       0.10000000    
 -1.0400000        64295.379        0.0000000       0.10000000    
 -1.0000000        67341.531        0.0000000       0.10000000    
-0.96000004        70059.594        0.0000000       0.10000000    
-0.92000008        47563.828        0.0000000       0.10000000    
-0.88000011        37507.551        0.0000000       0.10000000    
-0.84000015        32775.094        0.0000000       0.10000000    
-0.80000019        34637.785        0.0000000       0.10000000    
-0.75999999        43633.684        0.0000000       0.10000000    
-0.72000003        72796.297        0.0000000       0.10000000    
-0.68000007        64138.637        0.0000000       0.10000000    
-0.64000010        65515.586        0.0000000       0.10000000    
-0.60000014        51268.754        0.0000000       0.10000000    
-0.56000018        37733.023        0.0000000       0.10000000    
-0.51999998        28603.949        0.0000000       0.10000000    
-0.48000002        32620.256        0.0000000       0.10000000    
-0.44000006        38324.906        0.0000000       0.10000000    
-0.40000010        52768.602        0.0000000       0.10000000    
-0.36000013        52331.121        0.0000000       0.10000000    
-0.32000017        45313.121        0.0000000       0.10000000    
-0.27999997        53857.262        0.0000000       0.10000000    
-0.24000001        42395.219        0.0000000       0.10000000    
-0.20000005        39810.004        0.0000000       0.10000000    
-0.16000009        31300.043        0.0000000       0.10000000    
-0.12000012        47531.891        0.0000000       0.10000000    
-0.80000162E-01    71546.383        0.0000000       0.10000000    
-0.40000200E-01    97970.883        0.0000000       0.10000000    
  0.0000000        105995.08        0.0000000       0.10000000    
 0.39999962E-01    116438.61        0.0000000       0.10000000    
 0.79999924E-01    77669.375        0.0000000       0.10000000    
 0.11999989        56358.684        0.0000000       0.10000000    
 0.15999985        47099.465        0.0000000       0.10000000    
 0.19999981        43516.281        0.0000000       0.10000000    
 0.23999977        49387.629        0.0000000       0.10000000    
 0.27999973        74651.070        0.0000000       0.10000000    
 0.31999969        68679.414        0.0000000       0.10000000    
 0.36000013        70926.164        0.0000000       0.10000000    
 0.40000010        57367.141        0.0000000       0.10000000    
 0.44000006        41995.914        0.0000000       0.10000000    
 0.48000002        28925.820        0.0000000       0.10000000    
 0.51999998        27329.711        0.0000000       0.10000000    
 0.55999994        29188.908        0.0000000       0.10000000    
 0.59999990        35811.410        0.0000000       0.10000000    
 0.63999987        29698.695        0.0000000       0.10000000    
 0.67999983        26067.453        0.0000000       0.10000000    
 0.71999979        29410.385        0.0000000       0.10000000    
 0.75999975        24225.484        0.0000000       0.10000000    
 0.79999971        21885.758        0.0000000       0.10000000    
 0.83999968        13188.433        0.0000000       0.10000000    
 0.88000011        18519.188        0.0000000       0.10000000    
 0.92000008        20854.100        0.0000000       0.10000000    
 0.96000004        24407.551        0.0000000       0.10000000    
  1.0000000        26304.387        0.0000000       0.10000000    
  1.0400000        28875.936        0.0000000       0.10000000    
  1.0799999        21916.725        0.0000000       0.10000000    
  1.1199999        17206.953        0.0000000       0.10000000    
  1.1599998        15008.077        0.0000000       0.10000000    
  1.1999998        12913.716        0.0000000       0.10000000    
  1.2399998        11182.890        0.0000000       0.10000000    
  1.2799997        11208.355        0.0000000       0.10000000    
  1.3199997        10535.505        0.0000000       0.10000000    
  1.3599997        10874.457        0.0000000       0.10000000    
  1.4000001        9535.5996        0.0000000       0.10000000    
  1.4400001        10058.138        0.0000000       0.10000000    
  1.4800000        8287.2617        0.0000000       0.10000000    
  1.5200000        9246.7812        0.0000000       0.10000000    
  1.5599999        10768.295        0.0000000       0.10000000    
  1.5999999        11456.062        0.0000000       0.10000000    
  1.6399999        9066.3330        0.0000000       0.10000000    
  1.6799998        8693.6084        0.0000000       0.10000000    
  1.7199998        9974.6836        0.0000000       0.10000000    
  1.7599998        9815.1992        0.0000000       0.10000000    
  1.7999997        9654.7734        0.0000000       0.10000000    
  1.8399997        7902.5293        0.0000000       0.10000000    
  1.8799996        11469.727        0.0000000       0.10000000    
  1.9200001        14387.674        0.0000000       0.10000000    
  1.9600000        16609.219        0.0000000       0.10000000    
  2.0000000        17449.293        0.0000000       0.10000000    
  2.0400000        17705.143        0.0000000       0.10000000    
  2.0799999        14854.950        0.0000000       0.10000000    
  2.1199999        14073.666        0.0000000       0.10000000    
  2.1599998        13437.929        0.0000000       0.10000000    
  2.1999998        14636.705        0.0000000       0.10000000    
  2.2399998        16655.119        0.0000000       0.10000000    
  2.2799997        24372.957        0.0000000       0.10000000    
  2.3199997        20793.457        0.0000000       0.10000000    
  2.3599997        20617.668        0.0000000       0.10000000    
  2.3999996        16128.258        0.0000000       0.10000000    
  2.4400001        14193.566        0.0000000       0.10000000    
  2.4800000        11915.546        0.0000000       0.10000000    
  2.5200000        14853.553        0.0000000       0.10000000    
  2.5599999        17563.520        0.0000000       0.10000000    
  2.5999999        21250.744        0.0000000       0.10000000    
  2.6399999        19523.393        0.0000000       0.10000000    
  2.6799998        16635.033        0.0000000       0.10000000    
  2.7199998        18614.166        0.0000000       0.10000000    
  2.7599998        15515.526        0.0000000       0.10000000    
  2.7999997        14424.921        0.0000000       0.10000000    
  2.8399997        12681.162        0.0000000       0.10000000    
  2.8799996        18244.631        0.0000000       0.10000000    
  2.9200001        25950.922        0.0000000       0.10000000    
  2.9600000        31905.402        0.0000000       0.10000000    
  3.0000000        32398.912        0.0000000       0.10000000    
  3.0400000        31919.518        0.0000000       0.10000000    
  3.0799999        22624.391        0.0000000       0.10000000    
  3.1199999        19343.068        0.0000000       0.10000000    
  3.1599998        17381.951        0.0000000       0.10000000    
  3.1999998        19230.379        0.0000000       0.10000000    
  3.2399998        23935.367        0.0000000       0.10000000    
  3.2799997        39218.305        0.0000000       0.10000000    
  3.3199997        33372.797        0.0000000       0.10000000    
  3.3599997        33157.656        0.0000000       0.10000000    
  3.3999996        25476.086        0.0000000       0.10000000    
  3.4400001        19493.695        0.0000000       0.10000000    
  3.4800000        15471.316        0.0000000       0.10000000    
  3.5200000        18890.053        0.0000000       0.10000000    
  3.5599999        22363.742        0.0000000       0.10000000    
  3.5999999        29752.832        0.0000000       0.10000000    
  3.6399999        29235.939        0.0000000       0.10000000    
  3.6799998        24452.953        0.0000000       0.10000000    
  3.7199998        28204.461        0.0000000       0.10000000    
  3.7599998        21772.912        0.0000000       0.10000000    
  3.7999997        19762.033        0.0000000       0.10000000    
  3.8399997        16272.959        0.0000000       0.10000000    
  3.8799996        23899.949        0.0000000       0.10000000    
  3.9199996        35636.934        0.0000000       0.10000000    
  3.9600000        46952.000        0.0000000       0.10000000    
  4.0000000        48587.125        0.0000000       0.10000000    
  4.0400000        50694.824        0.0000000       0.10000000    
  4.0799999        32693.412        0.0000000       0.10000000    
  4.1199999        23437.900        0.0000000       0.10000000    
  4.1599998        19344.889        0.0000000       0.10000000    
  4.1999998        18418.422        0.0000000       0.10000000    
  4.2399998        21636.102        0.0000000       0.10000000    
  4.2799997        33888.297        0.0000000       0.10000000    
  4.3199997        29830.652        0.0000000       0.10000000    
  4.3599997        30091.660        0.0000000       0.10000000    
  4.3999996        23326.840        0.0000000       0.10000000    
  4.4399996        16422.908        0.0000000       0.10000000    
  4.4799995        11401.058        0.0000000       0.10000000    
  4.5199995        11316.956        0.0000000       0.10000000    
  4.5599995        12221.961        0.0000000       0.10000000    
  4.5999994        15973.242        0.0000000       0.10000000    
  4.6399994        14334.580        0.0000000       0.10000000    
  4.6799994        12105.126        0.0000000       0.10000000    
  4.7200003        13787.362        0.0000000       0.10000000    
  4.7600002        10580.281        0.0000000       0.10000000    
  4.8000002        9428.5527        0.0000000       0.10000000    
  4.8400002        5983.7090        0.0000000       0.10000000    
  4.8800001        8605.0527        0.0000000       0.10000000    
  4.9200001        10935.956        0.0000000       0.10000000    
  4.9600000        13824.472        0.0000000       0.10000000    
  5.0000000        14554.331        0.0000000       0.10000000    
  5.0400000        15711.588        0.0000000       0.10000000    
  5.0799999        10566.584        0.0000000       0.10000000    
  5.1199999        7493.8379        0.0000000       0.10000000    
  5.1599998        6093.8027        0.0000000       0.10000000    
  5.1999998        5021.4087        0.0000000       0.10000000    
  5.2399998        4553.2334        0.0000000       0.10000000    
  5.2799997        5213.5752        0.0000000       0.10000000    
  5.3199997        4751.3486        0.0000000       0.10000000    
  5.3599997        4789.7222        0.0000000       0.10000000    
  5.3999996        3907.2529        0.0000000       0.10000000    
  5.4399996        3406.9260        0.0000000       0.10000000    
  5.4799995        2515.8826        0.0000000       0.10000000    
  5.5199995        2554.3936        0.0000000       0.10000000    
  5.5599995        2845.3203        0.0000000       0.10000000    
  5.5999994        3114.4248        0.0000000       0.10000000    
  5.6399994        2522.1138        0.0000000       0.10000000    
  5.6799994        2331.8518        0.0000000       0.10000000    
  5.7199993        2661.4631        0.0000000       0.10000000    
  5.7600002        2411.5261        0.0000000       0.10000000    
  5.8000002        2288.0076        0.0000000       0.10000000    
  5.8400002        1699.3257        0.0000000       0.10000000    
  5.8800001        2454.7429        0.0000000       0.10000000    
  5.9200001        3079.6448        0.0000000       0.10000000    
  5.9600000        3684.3025        0.0000000       0.10000000    
  6.0000000        3948.9382        0.0000000       0.10000000    
