# Supplementary material for: Quantitative analysis of diffuse electron scattering in the lithium-ion battery cathode material Li1.2Ni0.13Mn0.54Co0.13O2
Source: IUCrJ. 2022 Sep 1;9(Pt 5):695–704. doi: 10.1107/S2052252522007746 (PMC9438490; doi:10.1107/S2052252522007746)
Supplement: Supplementary file 1 [file m-09-00695-sup1.zip › Refinement 210/SUM/calc.0027]

#
#
 -4.0000000        15466.284        0.0000000       0.10000000    
 -3.9600000        21586.303        0.0000000       0.10000000    
 -3.9200001        10950.885        0.0000000       0.10000000    
 -3.8800001        8068.7686        0.0000000       0.10000000    
 -3.8399999        5970.6143        0.0000000       0.10000000    
 -3.8000000        6306.5352        0.0000000       0.10000000    
 -3.7600000        6900.6479        0.0000000       0.10000000    
 -3.7200000        11867.338        0.0000000       0.10000000    
 -3.6800001        17606.330        0.0000000       0.10000000    
 -3.6400001        14550.026        0.0000000       0.10000000    
 -3.5999999        10799.282        0.0000000       0.10000000    
 -3.5599999        6807.8535        0.0000000       0.10000000    
 -3.5200000        6490.0820        0.0000000       0.10000000    
 -3.4800000        4285.7627        0.0000000       0.10000000    
 -3.4400001        4735.3813        0.0000000       0.10000000    
 -3.4000001        4801.9043        0.0000000       0.10000000    
 -3.3600001        7121.0757        0.0000000       0.10000000    
 -3.3199999        7220.2529        0.0000000       0.10000000    
 -3.2800000        6579.3965        0.0000000       0.10000000    
 -3.2400000        4565.5625        0.0000000       0.10000000    
 -3.2000000        3938.9734        0.0000000       0.10000000    
 -3.1600001        4268.2886        0.0000000       0.10000000    
 -3.1199999        3599.9343        0.0000000       0.10000000    
 -3.0799999        3588.2258        0.0000000       0.10000000    
 -3.0400000        4556.4746        0.0000000       0.10000000    
 -3.0000000        4553.4829        0.0000000       0.10000000    
 -2.9600000        6065.6694        0.0000000       0.10000000    
 -2.9200001        4291.1504        0.0000000       0.10000000    
 -2.8800001        3506.5913        0.0000000       0.10000000    
 -2.8400002        2923.4958        0.0000000       0.10000000    
 -2.8000002        3037.7798        0.0000000       0.10000000    
 -2.7600000        3097.6628        0.0000000       0.10000000    
 -2.7200000        3753.1953        0.0000000       0.10000000    
 -2.6800001        4149.5640        0.0000000       0.10000000    
 -2.6399999        3699.7458        0.0000000       0.10000000    
 -2.5999999        3443.9216        0.0000000       0.10000000    
 -2.5599999        3367.0593        0.0000000       0.10000000    
 -2.5200000        4458.8530        0.0000000       0.10000000    
 -2.4800000        3549.0991        0.0000000       0.10000000    
 -2.4400001        4645.0571        0.0000000       0.10000000    
 -2.4000001        6185.1064        0.0000000       0.10000000    
 -2.3600001        9116.7998        0.0000000       0.10000000    
 -2.3200002        9194.1387        0.0000000       0.10000000    
 -2.2800002        8713.1045        0.0000000       0.10000000    
 -2.2400000        7414.1338        0.0000000       0.10000000    
 -2.2000000        7613.6963        0.0000000       0.10000000    
 -2.1600001        11182.818        0.0000000       0.10000000    
 -2.1199999        10862.600        0.0000000       0.10000000    
 -2.0799999        12697.600        0.0000000       0.10000000    
 -2.0400000        17940.080        0.0000000       0.10000000    
 -2.0000000        19173.486        0.0000000       0.10000000    
 -1.9600000        23503.029        0.0000000       0.10000000    
 -1.9200001        14783.343        0.0000000       0.10000000    
 -1.8800001        11198.905        0.0000000       0.10000000    
 -1.8400002        11647.804        0.0000000       0.10000000    
 -1.8000000        12859.773        0.0000000       0.10000000    
 -1.7600000        18262.895        0.0000000       0.10000000    
 -1.7200000        31897.225        0.0000000       0.10000000    
 -1.6800001        45155.766        0.0000000       0.10000000    
 -1.6400001        33077.395        0.0000000       0.10000000    
 -1.6000001        22202.145        0.0000000       0.10000000    
 -1.5599999        13867.216        0.0000000       0.10000000    
 -1.5200000        15946.878        0.0000000       0.10000000    
 -1.4800000        12094.037        0.0000000       0.10000000    
 -1.4400001        15705.059        0.0000000       0.10000000    
 -1.4000001        25361.027        0.0000000       0.10000000    
 -1.3600001        40063.188        0.0000000       0.10000000    
 -1.3200002        42775.363        0.0000000       0.10000000    
 -1.2800000        37256.848        0.0000000       0.10000000    
 -1.2400000        23784.158        0.0000000       0.10000000    
 -1.2000000        22219.277        0.0000000       0.10000000    
 -1.1600001        33213.469        0.0000000       0.10000000    
 -1.1200001        33403.434        0.0000000       0.10000000    
 -1.0800002        40382.637        0.0000000       0.10000000    
 -1.0400000        62385.590        0.0000000       0.10000000    
 -1.0000000        70363.320        0.0000000       0.10000000    
-0.96000004        89188.953        0.0000000       0.10000000    
-0.92000008        45247.195        0.0000000       0.10000000    
-0.88000011        31710.814        0.0000000       0.10000000    
-0.84000015        28052.057        0.0000000       0.10000000    
-0.80000019        30165.082        0.0000000       0.10000000    
-0.75999999        40896.020        0.0000000       0.10000000    
-0.72000003        76010.625        0.0000000       0.10000000    
-0.68000007        113364.33        0.0000000       0.10000000    
-0.64000010        85248.211        0.0000000       0.10000000    
-0.60000014        57082.734        0.0000000       0.10000000    
-0.56000018        32073.381        0.0000000       0.10000000    
-0.51999998        31973.428        0.0000000       0.10000000    
-0.48000002        22235.652        0.0000000       0.10000000    
-0.44000006        27224.105        0.0000000       0.10000000    
-0.40000010        40728.656        0.0000000       0.10000000    
-0.36000013        67012.359        0.0000000       0.10000000    
-0.32000017        74360.867        0.0000000       0.10000000    
-0.27999997        65274.324        0.0000000       0.10000000    
-0.24000001        37896.820        0.0000000       0.10000000    
-0.20000005        33165.926        0.0000000       0.10000000    
-0.16000009        46231.824        0.0000000       0.10000000    
-0.12000012        47161.391        0.0000000       0.10000000    
-0.80000162E-01    57522.129        0.0000000       0.10000000    
-0.40000200E-01    94274.180        0.0000000       0.10000000    
  0.0000000        111336.50        0.0000000       0.10000000    
 0.39999962E-01    149748.09        0.0000000       0.10000000    
 0.79999924E-01    72213.297        0.0000000       0.10000000    
 0.11999989        50934.301        0.0000000       0.10000000    
 0.15999985        37327.621        0.0000000       0.10000000    
 0.19999981        38797.613        0.0000000       0.10000000    
 0.23999977        43927.840        0.0000000       0.10000000    
 0.27999973        77433.328        0.0000000       0.10000000    
 0.31999969        115751.38        0.0000000       0.10000000    
 0.36000013        91363.344        0.0000000       0.10000000    
 0.40000010        64949.449        0.0000000       0.10000000    
 0.44000006        37650.422        0.0000000       0.10000000    
 0.48000002        33966.148        0.0000000       0.10000000    
 0.51999998        21691.395        0.0000000       0.10000000    
 0.55999994        23365.686        0.0000000       0.10000000    
 0.59999990        24042.363        0.0000000       0.10000000    
 0.63999987        36968.852        0.0000000       0.10000000    
 0.67999983        38629.336        0.0000000       0.10000000    
 0.71999979        34217.129        0.0000000       0.10000000    
 0.75999975        21116.502        0.0000000       0.10000000    
 0.79999971        17231.045        0.0000000       0.10000000    
 0.83999968        17957.834        0.0000000       0.10000000    
 0.88000011        15517.396        0.0000000       0.10000000    
 0.92000008        16066.747        0.0000000       0.10000000    
 0.96000004        22702.742        0.0000000       0.10000000    
  1.0000000        24579.887        0.0000000       0.10000000    
  1.0400000        33791.926        0.0000000       0.10000000    
  1.0799999        19536.785        0.0000000       0.10000000    
  1.1199999        14785.678        0.0000000       0.10000000    
  1.1599998        10628.738        0.0000000       0.10000000    
  1.1999998        10413.635        0.0000000       0.10000000    
  1.2399998        9161.3418        0.0000000       0.10000000    
  1.2799997        10642.604        0.0000000       0.10000000    
  1.3199997        11685.138        0.0000000       0.10000000    
  1.3599997        10313.876        0.0000000       0.10000000    
  1.4000001        9077.3154        0.0000000       0.10000000    
  1.4400001        7905.3052        0.0000000       0.10000000    
  1.4800000        9046.7656        0.0000000       0.10000000    
  1.5200000        6439.1079        0.0000000       0.10000000    
  1.5599999        7640.2637        0.0000000       0.10000000    
  1.5999999        8229.5029        0.0000000       0.10000000    
  1.6399999        11248.742        0.0000000       0.10000000    
  1.6799998        10701.216        0.0000000       0.10000000    
  1.7199998        10381.281        0.0000000       0.10000000    
  1.7599998        9250.5566        0.0000000       0.10000000    
  1.7999997        9127.4775        0.0000000       0.10000000    
  1.8399997        11978.298        0.0000000       0.10000000    
  1.8799996        10929.031        0.0000000       0.10000000    
  1.9200001        11992.139        0.0000000       0.10000000    
  1.9600000        15874.402        0.0000000       0.10000000    
  2.0000000        16232.216        0.0000000       0.10000000    
  2.0400000        20058.623        0.0000000       0.10000000    
  2.0799999        13867.975        0.0000000       0.10000000    
  2.1199999        10862.992        0.0000000       0.10000000    
  2.1599998        10948.293        0.0000000       0.10000000    
  2.1999998        11777.402        0.0000000       0.10000000    
  2.2399998        15398.202        0.0000000       0.10000000    
  2.2799997        24758.678        0.0000000       0.10000000    
  2.3199997        32905.039        0.0000000       0.10000000    
  2.3599997        23867.578        0.0000000       0.10000000    
  2.3999996        16274.089        0.0000000       0.10000000    
  2.4400001        10870.756        0.0000000       0.10000000    
  2.4800000        12614.725        0.0000000       0.10000000    
  2.5200000        9318.9746        0.0000000       0.10000000    
  2.5599999        11682.610        0.0000000       0.10000000    
  2.5999999        16876.869        0.0000000       0.10000000    
  2.6399999        24957.498        0.0000000       0.10000000    
  2.6799998        24903.047        0.0000000       0.10000000    
  2.7199998        21195.430        0.0000000       0.10000000    
  2.7599998        14580.812        0.0000000       0.10000000    
  2.7999997        13637.247        0.0000000       0.10000000    
  2.8399997        19706.377        0.0000000       0.10000000    
  2.8799996        18785.688        0.0000000       0.10000000    
  2.9200001        21750.346        0.0000000       0.10000000    
  2.9600000        30966.488        0.0000000       0.10000000    
  3.0000000        32930.176        0.0000000       0.10000000    
  3.0400000        39363.828        0.0000000       0.10000000    
  3.0799999        21646.543        0.0000000       0.10000000    
  3.1199999        15428.599        0.0000000       0.10000000    
  3.1599998        15067.848        0.0000000       0.10000000    
  3.1999998        16184.309        0.0000000       0.10000000    
  3.2399998        22687.535        0.0000000       0.10000000    
  3.2799997        40713.531        0.0000000       0.10000000    
  3.3199997        58090.621        0.0000000       0.10000000    
  3.3599997        41932.434        0.0000000       0.10000000    
  3.3999996        27423.814        0.0000000       0.10000000    
  3.4400001        15710.755        0.0000000       0.10000000    
  3.4800000        16711.441        0.0000000       0.10000000    
  3.5200000        12019.629        0.0000000       0.10000000    
  3.5599999        15103.244        0.0000000       0.10000000    
  3.5999999        23769.717        0.0000000       0.10000000    
  3.6399999        37594.047        0.0000000       0.10000000    
  3.6799998        39848.219        0.0000000       0.10000000    
  3.7199998        33879.469        0.0000000       0.10000000    
  3.7599998        19834.881        0.0000000       0.10000000    
  3.7999997        17254.863        0.0000000       0.10000000    
  3.8399997        24664.160        0.0000000       0.10000000    
  3.8799996        24471.385        0.0000000       0.10000000    
  3.9199996        29088.223        0.0000000       0.10000000    
  3.9600000        45416.660        0.0000000       0.10000000    
  4.0000000        51265.090        0.0000000       0.10000000    
  4.0400000        65313.426        0.0000000       0.10000000    
  4.0799999        30745.297        0.0000000       0.10000000    
  4.1199999        20738.912        0.0000000       0.10000000    
  4.1599998        15951.982        0.0000000       0.10000000    
  4.1999998        16384.359        0.0000000       0.10000000    
  4.2399998        19786.537        0.0000000       0.10000000    
  4.2799997        35371.703        0.0000000       0.10000000    
  4.3199997        52082.520        0.0000000       0.10000000    
  4.3599997        39394.996        0.0000000       0.10000000    
  4.3999996        26451.914        0.0000000       0.10000000    
  4.4399996        14549.491        0.0000000       0.10000000    
  4.4799995        13200.892        0.0000000       0.10000000    
  4.5199995        8493.5898        0.0000000       0.10000000    
  4.5599995        9381.9346        0.0000000       0.10000000    
  4.5999994        11458.653        0.0000000       0.10000000    
  4.6399994        18125.080        0.0000000       0.10000000    
  4.6799994        19360.299        0.0000000       0.10000000    
  4.7200003        16621.400        0.0000000       0.10000000    
  4.7600002        9206.1553        0.0000000       0.10000000    
  4.8000002        7343.3950        0.0000000       0.10000000    
  4.8400002        8313.0928        0.0000000       0.10000000    
  4.8800001        7723.1206        0.0000000       0.10000000    
  4.9200001        8503.5215        0.0000000       0.10000000    
  4.9600000        13075.731        0.0000000       0.10000000    
  5.0000000        14644.835        0.0000000       0.10000000    
  5.0400000        19537.428        0.0000000       0.10000000    
  5.0799999        9562.7725        0.0000000       0.10000000    
  5.1199999        6745.7549        0.0000000       0.10000000    
  5.1599998        4432.5029        0.0000000       0.10000000    
  5.1999998        4273.2217        0.0000000       0.10000000    
  5.2399998        3786.3870        0.0000000       0.10000000    
  5.2799997        5175.4087        0.0000000       0.10000000    
  5.3199997        6542.0894        0.0000000       0.10000000    
  5.3599997        5364.0376        0.0000000       0.10000000    
  5.3999996        4085.0557        0.0000000       0.10000000    
  5.4399996        2852.4688        0.0000000       0.10000000    
  5.4799995        2834.2185        0.0000000       0.10000000    
  5.5199995        1874.7908        0.0000000       0.10000000    
  5.5599995        2102.1794        0.0000000       0.10000000    
  5.5999994        2190.7783        0.0000000       0.10000000    
  5.6399994        3138.8435        0.0000000       0.10000000    
  5.6799994        3140.4790        0.0000000       0.10000000    
  5.7199993        2928.5283        0.0000000       0.10000000    
  5.7600002        2207.5879        0.0000000       0.10000000    
  5.8000002        2019.5062        0.0000000       0.10000000    
  5.8400002        2497.3015        0.0000000       0.10000000    
  5.8800001        2277.3452        0.0000000       0.10000000    
  5.9200001        2497.7961        0.0000000       0.10000000    
  5.9600000        3501.9446        0.0000000       0.10000000    
  6.0000000        3796.0188        0.0000000       0.10000000    
